# Supplementary material for: A genomic scale map of genetic diversity in Trypanosoma cruzi
Source: BMC Genomics. 2012 Dec 27;13:736. doi: 10.1186/1471-2164-13-736 (PMC3545726; doi:10.1186/1471-2164-13-736)
Supplement: Additional file 1 — Table S1. Complete list of alignments used for the detection of SNPs in this work. The table contains information on the alignments and the type and number of SNPs identified in each case. The Calc/Excel workbook contains two spreadhseets: the first contains a complete legend, describing all columns in detail; the second contains the data itself. [file 1471-2164-13-736-S1.xls]

## Sheet: Table Legend
Supplementary Table S1
This table lists all the alignments used in this work to identify putative SNPs and indels. Below is a description of the content of the different columns of the table. The Table itself is available in a separate sheet within this Calc/Excel workbook.
Columns in the Table	Description
Gene Product	Annotated description for one reference member of the alignment
Reference identifier	Locus identifier or GenBank accession for one reference member of the alignment
Alignment ID	TcSNP alignment/assembly ID
Alignment Length	Length of the alignment, in base pairs
Depth=1 (%)	Estimation of the alignment quality: % of the alignment bases that are not aligned to any other sequence (e.g. alignment depth = 1)
	Nucleotide diversity
# CDS (CL-Brener)	Number of reference coding sequences within the alignment that come from the CL-Brener genome
# other CDSs	Number of coding sequences from the Sylvio genome, mapped reconstructed CDS from the TcI transcriptome, and other GenBank CDSs
# ESTs	Number of expressed sequence tags within the alignment
# other mRNAs	Number of mRNAs from GenBank (not from the genome project) within the alignment
# seqs	Total number of sequences in the alignment
# SNPs LQN	SNPs located in low quality neighborhoods (high local density of SNPs) (*)
#SNPs GQN	SNPs located in good quality neighborhoods (low local density of SNPs) (*)
#SNPs GQN + P>0.7	SNPs located in regions of good quality neighborhoods and with P > 0.7 (**)
Syn	Number of Synonymous SNPs identified in this alignment
Non-Syn	Number of Non Synonymous SNPs identified in this alignment
Nonsense	Number of Nonsense SNPs identified in this alignment
Notes:
* A region of high density of SNPs (poor quality neighborhood) is defined as one containing at least 3 SNPs in a 10 bp window.
** P = probability of the SNP being a true polymorphism, as opposed to a sequencing error (PolyBayes)
Ackermann AA, Panunzi LG, Cosentino RO, Sanchez DO, and Agüero F.
Additional File 1 – Detailed list of alignments and SNPs identified

## Sheet: Table S1
Reference Member of the Alignment		Alignment data				Sequences					Single Nucleotide Polymorphisms (SNPs)
Gene Product	Reference identifier	ID	Length	Depth=1 (%)		# CDS (CL-Brener)	# CDS (other)	# ESTs	# mRNAs	# seqs Total	# SNPs LQN	# SNPs GQN	# SNPs GQN + P>0.7	Syn	Non-syn	Nonsense
(H )-ATPase G subunit, putative	Tc00.1047053510993.10	433995	336	0	0.0105159	2	4	0	0	6	0	8	8	7	1	0
1,2-Dihydroxy-3-keto-5-methylthiopentene dioxygenase, putative;with=GeneDB:LmjF20.0970	Tc00.1047053506629.200	435176	996	0	0.0162651	2	3	1	0	6	3	31	31	15	16	0
1,2-Dihydroxy-3-keto-5-methylthiopentene dioxygenase, putative;with=GeneDB:LmjF34.4600	Tc00.1047053510691.10	439678	851	0	0.00930506	2	3	1	0	6	0	14	14	8	6	0
2-aminoethylphosphonate:pyruvateaminotransferase- likeprotein,putative	Tc00.1047053509693.100	436351	1203	0	0.010363	2	4	0	0	6	3	24	24	18	6	0
2-hydroxy-3-oxopropionate reductase, putative	Tc00.1047053507017.40	436702	919	0	0.0122344	2	4	2	0	8	0	25	25	2	23	0
2-oxoglutarate dehydrogenase, E2 component, dihydrolipoamide succinyltransferase, putative	Tc00.1047053503935.20	434828	1215	0	0.0114129	2	2	1	0	5	8	19	19	13	6	0
2-oxoisovalerate dehydrogenase alpha subunit, putative	Tc00.1047053506853.50	438839	1296	0	0.0143776	2	3	0	0	5	0	35	35	21	14	0
2-oxoisovalerate dehydrogenase beta subunit, mitochondrial precursor, putative	Tc00.1047053506295.160	445876	1108	0	0.0120337	2	4	1	0	7	0	26	26	12	14	0
26S protease regulatory subunit, putative,serine peptidase, Clan SJ, family S16, putative	Tc00.1047053510265.20	434689	1197	0	0.0103035	2	4	0	0	6	0	25	25	22	3	0
3-Beta-hydroxysteroid-delta(8), delta(7)-isomerase, putative;with=GeneDB:LmjF16.0340	Tc00.1047053509253.30	443022	528	0	0.0310606	2	3	0	0	5	4	28	28	13	15	0
3-demethylubiquinone-9 3-methyltransferase, putative	Tc00.1047053508461.30	441179	819	0	0.013024	2	3	2	0	7	3	22	22	15	7	0
3-hydroxy-3-methylglutaryl-CoA reductase	Tc00.1047053506831.40	441434	1309	0	0.0111621	2	5	2	0	9	0	29	29	21	8	0
3-keto-dihydrosphingosine reductase	Tc00.1047053506959.64	436175	1021	0	0.0111655	2	4	0	0	6	3	19	19	8	11	0
3-ketoacyl-CoA thiolase, putative	Tc00.1047053509463.30	436540	1314	0	0.0132638	2	4	2	0	8	0	39	39	26	13	0
3-methylcrotonoyl-CoA carboxylase beta subunit, putative	Tc00.1047053508799.170	435627	1852	0	0.0141829	2	4	1	0	7	1	50	50	14	36	0
3-methylcrotonyl-CoA carboxylase, putative	Tc00.1047053509913.10	432591	2041	0	0.0117916	2	4	0	0	6	0	49	49	20	29	0
3-oxo-5-alpha-steroid 4-dehydrogenase, putative	Tc00.1047053509331.70	439619	1017	0	0.0227794	2	2	2	0	6	0	39	39	16	23	0
3-phosphoglycerate kinase, glycosomal	Tc00.1047053505999.100	441686	1537	0	0.0478385	2	1	4	0	7	78	5	5	1	4	0
3,2-trans-enoyl-CoA isomerase, mitochondrial precursor, putative	Tc00.1047053509261.30	438799	1062	0	0.0145951	3	3	2	0	8	0	33	33	22	11	0
3'a2rel-related protein, putative	Tc00.1047053511815.80	435203	897	0	0.0278707	2	3	0	0	5	1	48	48	16	32	0
33 kDa inner dynein arm light chain, axonemal, putative	Tc00.1047053507049.170	438264	1099	0	0.0155434	2	4	1	0	7	4	30	30	16	14	0
35 kDa cyclophilin, putative,PPIase, putative,rotamase, putative,peptidyl-prolyl cis-trans isomerase, putative	Tc00.1047053504797.100	445660	927	0	0.011784	2	3	3	0	8	0	23	23	18	5	0
40 kDa cyclophilin, putative,PPIase, putative,rotamase, putative,peptidyl-prolyl cis-trans isomerase, putative	Tc00.1047053503687.40	439816	1065	0	0.00738654	2	4	1	0	7	0	17	17	14	3	0
40S ribosomal protein S12, putative	Tc00.1047053508231.20	444760	434	0	0.00725815	2	3	31	0	36	3	10	9	5	4	0
40S ribosomal protein S12, putative	Tc00.1047053503395.50	443899	426	0	0.0086072	2	4	6	0	12	0	7	7	6	1	0
40S ribosomal protein S6, putative	Tc00.1047053506241.170	437739	767	0	0.00849934	2	3	14	0	19	0	15	15	12	3	0
40S ribosomal protein S8, putative	Tc00.1047053508231.200	443404	784	0	0.0119473	2	4	2	0	8	0	22	22	9	13	0
5'-3' exonuclease XRNB, putative,exoribonuclease 2, putative	Tc00.1047053507087.80	432804	2941	0	0.017171	2	3	0	0	5	5	83	83	24	59	0
50S ribosomal protein L16, putative	Tc00.1047053511247.18	434049	501	0	0.00585496	2	4	0	0	6	0	7	7	7	0	0
6-phosphofructo-2-kinase/fructose-2,6-biphosphatase, putative	Tc00.1047053509509.30	440010	2114	0	0.0182277	2	4	0	0	6	17	62	62	12	50	0
6-phosphogluconolactonase, putative	Tc00.1047053503945.40	441395	792	0	0.0195286	2	4	0	0	6	0	30	30	14	16	0
60S ribosomal protein L23a, putative	Tc00.1047053508175.146	433359	621	0	0.0173913	2	4	1	0	7	3	21	21	13	8	0
60S ribosomal protein L24, putative	Tc00.1047053506297.94	443984	576	0	0.0107639	2	4	1	0	7	0	13	13	7	6	0
60S ribosomal protein L7, putative	Tc00.1047053511277.570	437719	891	0	0.0138421	2	4	0	0	6	0	25	25	17	8	0
60S ribosomal protein L7a, putative	Tc00.1047053506401.320	443198	960	0	0.0280903	2	3	0	0	5	16	37	37	25	12	0
8-oxoguanine DNA glycosylase, putative	Tc00.1047053506559.170	433692	1348	0	0.0168645	2	4	0	0	6	2	48	48	23	25	0
AAA ATPase, putative	Tc00.1047053510359.170	436916	3647	0	0.0139841	2	4	0	0	6	8	103	103	29	74	0
ABC transporter, putative	Tc00.1047053508231.190	443411	1998	0	0.0169169	2	4	0	0	6	1	67	67	46	21	0
ABC transporter, putative	Tc00.1047053506619.90	431704	3727	0	0.0173509	2	2	0	0	4	0	24	24	11	13	0
ABC transporter, putative	Tc00.1047053511753.100	No_Assmby_ID	1510	0	0.019426	2	1	0	0	3	1	37	37	15	22	0
ABC transporter, putative	Tc00.1047053507049.50	435875	1905	0	0.0160455	2	4	0	0	6	0	65	65	38	27	0
ABC transporter, putative	Tc00.1047053510943.80	442077	2172	0	0.0104972	2	4	0	0	6	0	50	50	33	17	0
ABC transporter, putative	Tc00.1047053506817.20	455955	3000	0	0.0176222	2	4	0	0	6	8	97	97	32	65	0
ABC1 protein, putative	Tc00.1047053503847.90	440078	1570	0	0.0177495	2	4	7	0	13	2	53	53	11	42	0
acetyl-CoA synthetase, putative	Tc00.1047053509331.30	439613	2036	0	0.010609	2	4	1	0	7	0	45	45	21	24	0
acetyltransferase, putative	Tc00.1047053511671.70	438135	448	0	0.020727	2	4	1	0	7	1	19	19	12	7	0
acetyltransferase, putative	Tc00.1047053510943.100	442082	612	0	0.00566449	2	4	0	0	6	0	7	7	6	1	0
acetyltransferase, putative	Tc00.1047053507723.110	437291	849	0	0.0166863	2	2	0	0	4	0	27	27	12	15	0
acetyltransferase, putative	Tc00.1047053503939.10	434091	1158	0	0.0222798	2	4	0	0	6	1	55	55	24	31	0
tartrate-resistant acid phosphatase type 5 precursor, putative,tartrate-resistant acid ATPase, putative	Tc00.1047053503723.60	432131	1416	0	0.0258004	2	4	0	0	6	1	69	69	31	38	0
acid phosphatase, putative	Tc00.1047053503431.60	435615	1364	0	0.0128543	2	4	0	0	6	0	40	40	14	26	0
acidocalcisomal pyrophosphatase, putative	Tc00.1047053511165.40	440914	1245	0	0.0102735	2	4	1	0	7	0	26	26	15	11	0
actin interacting protein-like protein, putative	Tc00.1047053509461.10	440487	1557	0	0.0114322	3	4	2	0	9	1	35	35	14	21	0
actin-like protein, putative	Tc00.1047053510121.30	442290	1503	0	0.0169661	1	4	0	0	5	1	46	46	28	18	0
actin-like protein, putative	Tc00.1047053511857.50	439769	1287	0	0.0114996	1	5	0	0	6	0	34	34	22	12	0
actin-like protein, putative	Tc00.1047053508257.50	437943	1119	0	0.0144772	1	4	0	0	5	0	34	34	23	11	0
actin-like protein, putative	Tc00.1047053509747.70	440242	1146	0	0.0159395	2	5	2	0	9	0	21	21	9	12	0
actin-like protein, putative	Tc00.1047053508153.600	442134	984	0	0.0108111	2	5	1	0	8	0	22	22	18	4	0
actin-related protein 2, putative	Tc00.1047053511361.40	No_Assmby_ID	1212	0	0.00957096	2	3	0	0	5	0	23	23	17	6	0
actin-related protein 3, putative	Tc00.1047053503913.20	442854	1251	0	0.0074607	2	5	1	0	8	0	21	21	16	5	0
actyltransferase-like, putative	Tc00.1047053506177.100	435741	504	0	0.0259921	2	3	0	0	5	6	17	17	7	10	0
acyl-CoA binding protein, putative	Tc00.1047053506621.60	433341	2259	0	0.0219672	2	4	1	0	7	1	102	102	44	58	0
acyl-CoA dehydrogenase, mitochondrial precursor, putative	Tc00.1047053508547.30	444329	1581	0	0.0115709	2	4	3	0	9	1	39	39	22	17	0
acyl-CoA dehydrogenase, putative	Tc00.1047053510303.290	444600	1206	0	0.00956329	2	4	0	0	6	0	22	22	20	2	0
acyl-CoA dehydrogenase, putative	Tc00.1047053507001.80	441154	1225	0	0.00821769	2	4	0	0	6	0	23	23	12	11	0
hypothetical protein	Tc00.1047053510121.40	442279	1465	0	0.00932878	2	1	0	0	3	3	16	16	2	14	0
acyltransferase, putative	Tc00.1047053508153.100	441419	910	0	0.0195604	2	3	0	0	5	4	29	29	3	26	0
beta-adaptin 1, putative	Tc00.1047053506297.180	443979	2720	0	0.0165336	2	4	2	0	8	6	84	84	33	51	0
Adenine phosphoribosyltransferase, putative	Tc00.1047053507519.150	445046	678	0	0.0171091	2	4	0	0	6	2	24	24	14	10	0
Adenine phosphoribosyltransferase, putative	Tc00.1047053507519.140	439586	708	0	0.012806	2	4	0	0	6	0	19	19	14	5	0
adenosine 5'-monophosphoramidase, putative	Tc00.1047053511239.49	437767	426	0	0.0152023	2	4	1	0	7	3	12	12	8	4	0
adenosine deaminase-like protein, putative	Tc00.1047053509105.60	442812	1831	0	0.0214455	10	17	5	0	32	5	75	75	22	53	0
adenosine kinase, putative	Tc00.1047053509051.40	437793	1042	0	0.0119322	2	3	1	0	6	1	24	24	7	17	0
adenosine kinase, putative	Tc00.1047053506705.20	437557	1080	0	0.0225309	2	4	0	0	6	1	47	47	23	24	0
adenylate kinase, putative	Tc00.1047053506195.90	436118	682	0	0.0134606	2	2	1	0	5	3	13	13	11	2	0
adenylate kinase, putative	Tc00.1047053510575.180	444808	602	0	0.00866951	2	5	0	0	7	0	12	12	4	8	0
hypothetical protein, conserved	Tc00.1047053507057.20	440316	783	0	0.0156662	1	5	0	0	6	0	25	25	15	10	0
adenylosuccinate lyase, putative	Tc00.1047053510337.30	443852	1389	0	0.0100312	2	4	0	0	6	3	26	26	22	4	0
adenylosuccinate synthetase, putative	Tc00.1047053509683.80	433977	1851	0	0.0143706	2	3	0	0	5	0	49	49	28	21	0
ADG1, putative	Tc00.1047053503563.14	442549	366	0	0.0153005	2	3	0	0	5	0	10	10	4	6	0
ADG2, putative	Tc00.1047053503563.20	442543	1882	0	0.0241067	2	3	2	0	7	10	84	84	29	55	0
ADP-ribosylation factor 3, putative	Tc00.1047053507951.170	440034	537	0	0.00670391	2	3	0	0	5	0	7	7	7	0	0
ADP-ribosylation factor GTPase activating protein 1, putative	Tc00.1047053506871.30	437248	924	0	0.0103175	2	4	0	0	6	0	20	20	12	8	0
ADP-ribosylation factor GTPase activating protein, putative	Tc00.1047053508851.120	437860	1296	0	0.0178755	2	4	0	0	6	0	48	48	19	29	0
ADP-ribosylation factor-like 2, arl2, putative	Tc00.1047053506295.80	436459	561	0	0.0128342	2	3	0	0	5	1	13	13	9	4	0
hypothetical protein, conserved	Tc00.1047053507951.179	440039	1040	0	0.00903846	2	4	0	0	6	0	21	21	10	11	0
ADP-ribosylation factor-like protein, putative	Tc00.1047053506009.100	433911	832	0	0.0155449	2	4	0	0	6	0	27	27	5	22	0
ADP-ribosylation factor-like protein, putative	Tc00.1047053511511.170	439930	558	0	0.0103943	2	4	0	0	6	0	13	13	9	4	0
ADP-ribosylation factor, putative	Tc00.1047053508919.60	440421	573	0	0.00802792	2	3	0	0	5	0	9	9	6	3	0
ADP,ATP carrier protein 1, mitochondrial precursor, putative,ADP/ATP translocase 1, putative	Tc00.1047053511289.70	434097	947	0	0.00918188	2	4	1	0	7	0	17	17	2	15	0
alanine racemase 2, putative	Tc00.1047053508303.10	438083	1167	0	0.0119966	2	2	0	0	4	0	26	26	16	10	0
alanine racemase, putative;with=GeneDB:LmjF23.1480	Tc00.1047053509601.90	442225	763	0	0.0150814	2	4	4	0	10	9	21	21	8	13	0
alanyl-tRNA synthetase, putative	Tc00.1047053511825.220	442939	2881	0	0.0103899	2	4	1	0	7	0	61	61	36	25	0
alcohol dehydrogenase, putative	Tc00.1047053511277.60	443389	1179	0	0.0105174	2	4	0	0	6	0	26	26	20	6	0
aldehyde dehydrogenase family, putative	Tc00.1047053507023.120	438305	1533	0	0.0185475	2	4	0	0	6	1	57	57	30	27	0
aldose 1-epimerase-like protein, putative	Tc00.1047053509331.180	436152	1143	0	0.0150481	2	4	0	0	6	0	35	35	24	11	0
alkyl-dihydroxyacetone phosphate synthase, putative	Tc00.1047053503815.10	433422	1842	0	0.0159247	2	4	0	0	6	3	54	54	33	21	0
alpha/beta-hydrolase, putative	Tc00.1047053506593.60	441660	672	0	0.0155754	14	5	21	0	40	0	22	22	14	8	0
amastin, putative	Tc00.1047053509051.20	437103	537	0	0.0148976	2	4	0	0	6	0	18	18	10	8	0
amino acid permease-like protein, putative	Tc00.1047053511837.100	439445	1308	0	0.0167686	2	4	0	0	6	0	45	45	31	14	0
amino acid permease, putative	Tc00.1047053506831.20	441427	2151	0	0.0147838	2	3	0	0	5	1	60	60	28	32	0
amino acid permease/transporter, putative	Tc00.1047053508799.120	434626	1512	0	0.0167108	2	4	1	0	7	0	53	53	33	20	0
amino acid permease, putative	Tc00.1047053504223.20	437188	1479	0	0.0234393	3	2	0	0	5	0	52	52	31	21	0
amino acid transporter, putative,amino acid permease, putative	Tc00.1047053508707.10	439700	1428	0	0.0152194	2	4	0	0	6	6	39	39	25	14	0
aminoacylase, putative	Tc00.1047053506975.34	443814	321	0	0.0224299	2	3	0	0	5	1	13	13	3	9	1
aminopeptidase, putative,metallo-peptidase, Clan MG, Family M24, putative	Tc00.1047053511289.30	436630	1149	0	0.0130548	2	4	1	0	7	0	33	33	23	10	0
cysteine desulfurase, putative	Tc00.1047053510659.44	438830	1314	0	0.0158295	2	3	0	0	5	0	40	40	36	4	0
anaphase promoting complex subunit protein, putative	Tc00.1047053507007.45	442710	249	0	0.0104418	2	3	1	0	6	0	5	5	5	0	0
anaphase promoting complex subunit 10, putative	Tc00.1047053511297.20	433594	773	0	0.0119017	2	4	0	0	6	2	18	18	12	6	0
anion-transporting ATPase-like, putative	Tc00.1047053507763.30	442399	1080	0	0.00951499	2	4	1	0	7	1	24	24	18	6	0
ankyrin repeat protein, putative	Tc00.1047053506241.124	437744	9171	0	0.0158434	2	3	0	0	5	2	276	276	124	152	0
ankyrin repeat protein, putative	Tc00.1047053507001.30	439063	498	0	0.0164659	2	3	1	0	6	0	16	16	7	9	0
ankyrin repeat protein, putative	Tc00.1047053509027.20	435656	474	0	0.00590717	2	3	0	0	5	0	6	6	5	1	0
ankyrin, putative	Tc00.1047053508693.180	435295	1023	0	0.0140111	2	4	1	0	7	0	30	30	15	15	0
anti-silencing protein ASF 1, putative	Tc00.1047053505999.30	441683	492	0	0.0117886	2	3	0	0	5	0	11	11	7	4	0
apurinic/apyrimidinic endonuclease, putative,APE2/APN2/ExoIII-related apurinic/apyrimidinic endonuclease, putative	Tc00.1047053504827.50	437433	1840	0	0.0195833	2	3	0	0	5	0	71	71	22	49	0
aquaporin-like protein, putative	Tc00.1047053506821.180	434907	831	0	0.0134777	2	3	0	0	5	0	23	23	21	2	0
aquaporin, putative	Tc00.1047053511825.60	439474	792	0	0.0111111	2	4	0	0	6	0	18	18	8	10	0
arginase, putative	Tc00.1047053507031.90	432924	927	0	0.0164689	2	4	0	0	6	0	33	33	22	11	0
arginine N-methyltransferase, putative	Tc00.1047053508153.1110	437656	1158	0	0.0141623	2	4	0	0	6	0	36	36	22	14	0
arginine N-methyltransferase, putative	Tc00.1047053508593.110	437517	1025	0	0.0189268	2	4	0	0	6	4	35	35	25	10	0
arginine N-methyltransferase, type I	Tc00.1047053507057.30	440323	1125	0	0.0167407	2	3	0	0	5	0	37	37	15	22	0
arginine N-methyltransferase, type III, putative;with=GeneDB:Tb927.7.5490	Tc00.1047053510303.310	444598	1260	0	0.0139683	2	4	0	0	6	0	39	39	23	16	0
ARP2/3 complex subunit, putative	Tc00.1047053509569.90	439320	987	0	0.0192503	1	3	0	0	4	1	33	33	19	14	0
ARP2/3 complex subunit, putative	Tc00.1047053508625.30	441086	546	0	0.0152625	1	5	0	0	6	0	16	16	8	8	0
ARP2/3 complex subunit, putative	Tc00.1047053511275.30	438914	1153	0	0.0128361	1	5	0	0	6	0	30	30	4	26	0
ARP2/3 complex subunit, putative	Tc00.1047053511635.30	442155	334	0	0.0379242	2	3	1	0	6	1	16	16	5	11	0
ARP2/3 complex subunit, putative	Tc00.1047053509127.104	No_Assmby_ID	543	0	0.0139963	2	3	0	0	5	0	15	15	10	5	0
As/Sb Reductase, putative;with=GeneDB:LmjF32.2740	Tc00.1047053508707.20	439699	392	0	0.0148718	2	4	6	0	12	0	12	12	4	7	1
ascorbate-dependent peroxidase, putative	Tc00.1047053506193.60	440197	987	0	0.0111159	2	5	2	0	9	0	25	25	13	12	0
asparagine synthetase a, putative	Tc00.1047053503625.10	438097	1048	0	0.00801527	2	3	0	0	5	0	16	16	3	13	0
aspartyl-tRNA synthetase, putative	Tc00.1047053509695.10	438061	1605	0	0.0185877	2	2	0	0	4	1	51	51	26	25	0
ATP dependent DEAD-box helicase, putative	Tc00.1047053508029.30	440166	2304	0	0.0179687	2	3	0	0	5	0	83	83	44	39	0
ATP synthase F1 subunit gamma protein, putative	Tc00.1047053504069.80	444470	922	0	0.0194479	2	4	2	0	8	43	13	13	4	9	0
ATP synthase subunit, putative	Tc00.1047053510889.231	457016	403	0	0.017866	2	3	1	0	6	0	14	14	4	10	0
ATP synthase, putative	Tc00.1047053506855.80	432537	1425	0	0.0117895	2	4	0	0	6	0	36	36	26	10	0
ATP synthase, putative	Tc00.1047053508851.59	436924	652	0	0.0119632	2	4	1	0	7	0	15	15	3	12	0
ATP-dependent chaperone, putative	Tc00.1047053509553.20	442450	1407	0	0.01104	2	3	1	0	6	0	31	31	22	9	0
ATP-dependent DEAD/H DNA helicase recQ family, putative	Tc00.1047053511511.90	434991	2754	0	0.0139434	2	3	0	0	5	3	75	75	41	34	0
ATP-dependent DEAD/H RNA helicase, putative	Tc00.1047053509719.20	432617	2492	0	0.0174215	2	4	1	0	7	4	81	81	30	51	0
ATP-dependent DEAD/H RNA helicase, putative	Tc00.1047053504085.50	439085	1746	0	0.015693	2	3	1	0	6	0	57	57	31	26	0
ATP-dependent DEAD/H RNA helicase, putative	Tc00.1047053511165.10	440916	1705	0	0.0130596	2	3	1	0	6	0	43	43	5	38	0
ATP-dependent RNA helicase, putative	Tc00.1047053507857.40	439555	1780	0	0.0120787	2	4	1	0	7	0	44	44	11	33	0
ATP-dependent DEAD/H RNA helicase, putative,RNA helicase, putative	Tc00.1047053507609.30	439850	1938	0	0.0163055	2	4	0	0	6	8	59	59	25	34	0
ATP-dependent DNA helicase, putative	Tc00.1047053509029.120	434357	2507	0	0.0189337	2	3	0	0	5	2	87	87	32	55	0
ATP-dependent RNA helicase, putative	Tc00.1047053511285.120	444429	1896	0	0.0118043	2	4	1	0	7	0	45	45	35	10	0
ATP-dependent RNA helicase, putative	Tc00.1047053510661.90	432481	2409	0	0.00820534	2	3	0	0	5	1	42	42	32	10	0
ATP-dependent RNA helicase, putative	Tc00.1047053507945.10	435005	2112	0	0.0166035	2	4	0	0	6	1	76	76	36	40	0
ATP-dependent RNA helicase, putative	Tc00.1047053510819.110	432240	2288	0	0.0140734	2	4	0	0	6	0	60	60	19	41	0
ATP-dependent RNA helicase, putative	Tc00.1047053506793.80	431848	2661	0	0.0194234	2	4	2	0	8	8	107	106	47	59	0
ATP-dependent RNA helicase, putative	Tc00.1047053507601.140	443320	2551	0	0.0176924	2	3	0	0	5	3	81	79	43	36	0
ATP-dependent RNA helicase, putative	Tc00.1047053510031.50	433195	2163	0	0.0155802	2	3	1	0	6	7	61	61	27	34	0
ATP-dependent RNA helicase, putative	Tc00.1047053508027.70	440164	2718	0	0.0137356	2	2	1	0	5	0	16	16	4	12	0
ATP-dependent zinc metallopeptidase, putative,metallo-peptidase, clan MA(E), family M41, putative	Tc00.1047053511717.170	442598	2058	0	0.00842242	2	4	1	0	7	1	36	36	20	16	0
ATPase domain protein, putative	Tc00.1047053509877.80	439547	1605	0	0.0204984	2	3	1	0	6	2	66	66	31	35	0
ATPase, putative	Tc00.1047053508231.130	444659	1887	0	0.0170465	2	2	0	0	4	3	56	56	31	25	0
ATPase, putative	Tc00.1047053506789.170	432043	1432	0	0.0268156	2	4	0	0	6	3	67	67	42	25	0
AUT2/APG4/ATG4 cysteine peptidase, putative,cysteine peptidase, Clan CA, family C54, putative	Tc00.1047053507017.150	440619	987	0	0.00952381	2	3	0	0	5	0	19	19	12	7	0
autophagocytosis associated protein, putative	Tc00.1047053509213.130	441361	813	0	0.0137761	2	3	0	0	5	0	21	21	16	5	0
basic transcription factor 3a, putative	Tc00.1047053511231.80	443353	307	0	0.0138126	2	2	6	0	10	1	11	10	3	7	0
beta prime cop protein, putative	Tc00.1047053506815.30	456054	2667	0	0.0147482	2	4	1	0	7	1	78	78	51	27	0
beta propeller protein, putative	Tc00.1047053508649.10	439418	1449	0	0.0147392	2	6	0	0	8	1	44	44	25	19	0
beta-adaptin 3, putative,AP-3 adapter complex beta subunit, putative	Tc00.1047053504827.40	431259	2719	0	0.0174084	2	4	0	0	6	3	83	83	32	51	0
beta-adaptin, putative	Tc00.1047053509799.10	436193	2328	0	0.0140607	2	4	0	0	6	0	65	65	50	15	0
beta-ketoacyl synthase family protein, putative	Tc00.1047053504157.20	438393	1413	0	0.016938	2	3	1	0	6	0	48	48	25	22	1
biotin/lipoate protein ligase, putative	Tc00.1047053509749.10	439908	738	0	0.0196929	2	4	0	0	6	0	30	30	18	12	0
branch point binding protein, putative	Tc00.1047053504079.10	438164	804	0	0.00754561	2	4	0	0	6	0	13	13	9	4	0
C-14 sterol reductase, putative	Tc00.1047053507969.60	435251	1376	0	0.0117006	2	4	0	0	6	0	33	33	14	19	0
CAAX prenyl protease 1, putative,metallo-peptidase, clan M-, family M48, putative	Tc00.1047053460127.20	441985	1288	0	0.0135198	2	5	6	0	13	0	35	35	25	10	0
calcineurin B subunit, putative	Tc00.1047053510519.60	440223	533	0	0.0199623	2	4	3	0	9	0	21	21	15	6	0
calcium motive p-type ATPase, putative	Tc00.1047053506241.70	444488	3123	0	0.00784655	2	6	0	0	8	0	14	14	7	7	0
calcium-dependent lipid binding protein, putative,synaptotagmin, putative	Tc00.1047053511277.560	437720	1881	0	0.0162325	2	4	0	0	6	0	57	57	27	30	0
calcium/potassium channel (CAKC), putative	Tc00.1047053510155.210	442271	2610	0	0.00740741	2	4	0	0	6	4	33	33	21	12	0
calmodulin, putative	Tc00.1047053511233.80	443357	459	0	0.010167	2	3	1	0	6	0	8	8	7	1	0
calmodulin, putative	Tc00.1047053509683.50	437332	470	0	0.0198649	2	3	5	0	10	0	22	22	12	10	0
calmodulin, putative	Tc00.1047053510121.50	442275	587	0	0.0102215	2	1	0	0	3	0	8	8	3	5	0
calpain cysteine peptidase, putative,cysteine peptidase, Clan CA, family C2, putative	Tc00.1047053510121.170	440633	4781	0	0.0130726	2	4	1	0	7	2	129	129	74	55	0
calpain cysteine peptidase, putative,cysteine peptidase, Clan CA, family C2, putative	Tc00.1047053508999.220	440252	2191	0	0.0146965	2	4	0	0	6	0	62	62	18	44	0
calpain-like cysteine peptidase, putative	Tc00.1047053509237.140	437193	2234	0	0.0203969	4	3	0	0	7	4	90	90	38	52	0
calpain-like cysteine peptidase, putative,cysteine peptidase, Clan CA, family C2, putative	Tc00.1047053511507.70	456059	3096	0	0.0158945	2	4	1	0	7	0	99	99	48	51	0
calpain-like cysteine peptidase, putative,cysteine peptidase, Clan CA, family C2, putative	Tc00.1047053511269.70	431405	2259	0	0.0154198	2	2	0	0	4	2	53	53	32	21	0
calpain-like cysteine peptidase, putative,cysteine peptidase, Clan CA, family C2, putative	Tc00.1047053509237.120	437422	2148	0	0.0228585	4	3	0	0	7	1	109	109	55	54	0
calpain-like cysteine peptidase, putative,cysteine peptidase, Clan CA, family C2, putative	Tc00.1047053508999.200	440260	2079	0	0.0105591	2	4	1	0	7	1	45	45	27	18	0
calreticulin, putative	Tc00.1047053510685.10	444172	1212	0	0.0140264	2	3	0	0	5	4	35	35	20	15	0
cAMP phosphodiesterase A, putative;with=GeneDB:LinJ18_V3.1100	Tc00.1047053511269.40	437446	1861	0	0.0171336	2	5	0	0	7	4	62	62	23	39	0
carbonic anhydrase-like protein, putative	Tc00.1047053508817.130	438013	1917	0	0.0204312	1	2	2	0	5	0	64	64	22	42	0
cardiolipin synthetase, putative	Tc00.1047053506559.40	438932	1923	0	0.016606	2	4	1	0	7	5	64	64	39	25	0
carrier protein, putative	Tc00.1047053509569.110	439322	1089	0	0.0135904	2	3	0	0	5	0	27	27	20	7	0
CAS/CSE/importin domain protein, putative	Tc00.1047053506835.80	435474	2883	0	0.0111689	2	3	1	0	6	0	61	61	49	12	0
casein kinase II, alpha chain, putative	Tc00.1047053508741.320	431297	1231	0	0.0408069	2	4	0	0	6	3	90	90	14	76	0
casein kinase, putative	Tc00.1047053507541.30	441768	939	0	0.0193468	2	2	0	0	4	1	31	31	24	7	0
cation transporter protein, putative	Tc00.1047053508355.420	444955	1828	0	0.0190372	2	4	1	0	7	5	64	64	11	53	0
cation transporter, putative	Tc00.1047053506445.30	442859	2069	0	0.017883	2	4	1	0	7	2	71	71	18	53	0
cation transporter, putative	Tc00.1047053503809.140	441930	1380	0	0.0149758	4	7	0	0	11	0	38	38	22	16	0
ZIP Zn transporter, putative	Tc00.1047053508701.10	444235	1110	0	0.0291291	2	1	0	0	3	5	41	41	19	22	0
CCR4 associated factor, putative	Tc00.1047053511827.60	436986	1013	0	0.0110187	2	4	2	0	8	3	18	18	7	11	0
CDP-diacylglycerol--inositol 3-phosphatidyltransferase	Tc00.1047053503925.80	456091	687	0	0.0195051	2	3	1	0	6	0	27	27	17	10	0
cell cycle sequence binding phosphoprotein (RBP33), putative	Tc00.1047053507539.40	433610	2023	0	0.0232987	2	4	1	0	7	6	85	85	33	52	0
cell cycle sequence binding phosphoprotein (RBP45), putative	Tc00.1047053511163.40	441895	903	0	0.00967147	2	4	1	0	7	0	19	19	17	2	0
cell differentiation protein, putative	Tc00.1047053510689.50	439677	944	0	0.00729419	2	4	1	0	7	0	15	15	13	2	0
cell division cycle protein 45 (CDC45), putative	Tc00.1047053506303.20	439574	2052	0	0.0136452	2	4	0	0	6	1	22	22	16	6	0
cell division cycle protein, putative	Tc00.1047053508405.10	443750	1977	0	0.0125611	2	2	0	0	4	2	42	42	21	21	0
centrin, putative,caltractin, putative	Tc00.1047053503727.10	444282	570	0	0.0122807	2	3	1	0	6	0	17	17	9	8	0
centromere/microtubule binding protein cbf5, putative	Tc00.1047053504069.90	444473	1287	0	0.00720021	2	4	2	0	8	0	18	18	14	4	0
chaperone DNAJ protein, putative	Tc00.1047053510659.210	435925	1347	0	0.010047	2	4	1	0	7	1	28	28	22	6	0
chaperone DNAJ protein, putative	Tc00.1047053506999.70	437492	960	0	0.0124653	2	3	0	0	5	0	25	25	14	11	0
chaperone DNAJ protein, putative	Tc00.1047053510575.200	444781	1398	0	0.0089175	2	4	0	0	6	1	26	26	16	10	0
chaperone DNAJ protein, putative	Tc00.1047053511261.100	436024	1983	0	0.0204068	2	3	1	0	6	0	77	77	36	41	0
chaperone DNAJ protein, putative	Tc00.1047053507949.10	434875	1464	0	0.0189435	2	4	0	0	6	5	55	55	35	20	0
chaperone DNAJ protein, putative	Tc00.1047053509911.100	434624	630	0	0.0150794	2	2	0	0	4	0	18	18	10	8	0
chaperone DNAJ protein, putative	Tc00.1047053511261.20	436029	516	0	0.0224806	2	3	0	0	5	0	22	22	12	10	0
chaperone DNAJ protein, putative	Tc00.1047053508707.330	438638	925	0	0.0145022	2	5	1	0	8	2	28	28	16	12	0
hypothetical protein, conserved	Tc00.1047053508881.10	431066	2336	0	0.0204623	2	3	0	0	5	2	84	84	19	65	0
hypothetical protein, conserved	Tc00.1047053506435.50	433630	783	0	0.0214559	2	3	0	0	5	2	33	33	10	23	0
chaperonin alpha subunit, putative	Tc00.1047053511025.70	439798	1644	0	0.0131387	2	4	1	0	7	0	46	46	38	8	0
choline dehydrogenase, putative	Tc00.1047053506851.20	443837	1600	0	0.011419	2	4	10	0	16	0	36	36	31	5	0
cholinephosphate cytidylyltransferase A, putative	Tc00.1047053511267.30	434092	1523	0	0.0124441	2	4	1	0	7	4	33	33	8	25	0
chromatin assembly factor 1 subunit B, putative	Tc00.1047053503431.100	439842	1845	0	0.0159711	2	4	0	0	6	1	58	58	31	27	0
chromatin binding protein, putative	Tc00.1047053508799.20	435118	1632	0	0.0176062	2	3	0	0	5	0	57	57	32	25	0
chromosomal passenger protein, putative	Tc00.1047053511717.30	440464	696	0	0.0117942	2	4	3	0	9	6	9	9	4	5	0
chromosomal passenger protein, putative	Tc00.1047053510445.20	440946	778	0	0.00952381	2	3	2	0	7	0	16	16	10	6	0
citrate synthase, putative	Tc00.1047053511277.110	443381	1419	0	0.00972516	2	4	2	0	8	1	29	29	18	11	0
citrate transporter, putative	Tc00.1047053509561.30	439430	1208	0	0.0155077	2	4	1	0	7	1	38	38	14	24	0
p1/s1 nuclease, putative	Tc00.1047053507021.60	439641	1002	0	0.0201597	2	4	0	0	6	5	40	40	15	25	0
clathrin assembly sigma-adaptin protein complex 4, putative	Tc00.1047053511283.109	433871	558	0	0.00179211	2	3	0	0	5	0	2	2	0	2	0
clathrin coat assembly protein, putative	Tc00.1047053509875.190	444427	1507	0	0.0120648	2	4	2	0	8	0	39	39	20	19	0
clathrin coat assembly protein, putative	Tc00.1047053509715.20	438996	1252	0	0.0181576	4	5	0	0	9	6	41	41	10	31	0
cleavage and polyadenylation specificity factor 30 kDa subunit, putative	Tc00.1047053510219.30	434761	816	0	0.00772059	1	4	0	0	5	0	15	15	10	5	0
CMP-sialic acid transporter, putative	Tc00.1047053504085.60	441043	1239	0	0.0283831	2	4	1	0	7	5	69	69	23	46	0
co-chaperone GrpE, putative	Tc00.1047053509045.20	444263	660	0	0.0124242	2	3	1	0	6	1	20	20	15	5	0
coatomer epsilon subunit, putative	Tc00.1047053504217.10	440473	975	0	0.0136068	2	4	0	0	6	0	25	25	17	8	0
coatomer zeta subunit, putative	Tc00.1047053506295.90	436460	552	0	0.0142512	2	4	0	0	6	1	14	14	10	4	0
cofilin/actin depolymerizing factor, putative	Tc00.1047053508411.10	441565	417	0	0.0113509	1	5	0	0	6	0	10	10	8	2	0
COP-coated vesicle membrane protein gp25L precursor, putative,ER--golgi transport protein gp25L, putative	Tc00.1047053509671.90	441703	647	0	0.00803709	2	3	1	0	6	0	8	8	6	2	0
cop-coated vesicle membrane protein p24 precursor, putative,ER--golgi transport protein p24, putative	Tc00.1047053503987.10	435034	663	0	0.00794369	2	4	0	0	6	0	12	12	10	2	0
copper homeostasis protein, putative	Tc00.1047053509875.200	444448	639	0	0.0153365	2	4	0	0	6	1	20	20	11	9	0
coronin, putative	Tc00.1047053509859.80	440852	1497	0	0.0138722	2	4	1	0	7	0	39	39	17	22	0
cullin-like protein, putative	Tc00.1047053509715.30	433442	2130	0	0.0219718	2	4	0	0	6	4	90	90	29	61	0
CYC2-like cyclin, putative,G1 cyclin CycE4, putative	Tc00.1047053504021.10	434789	3140	0	0.0218714	2	5	0	0	7	10	125	125	20	105	0
cyclin 1, putative,serine peptidase family S51, peptidase E, putative	Tc00.1047053509029.130	434359	1058	0	0.0171708	2	3	0	0	5	2	35	34	3	31	0
cyclin dependent kinase-binding protein, putative	Tc00.1047053511017.30	438189	1587	0	0.0140067	2	4	1	0	7	0	45	45	27	18	0
cyclin-dependent kinases regulatory subunit, putative	Tc00.1047053425969.9	442751	237	0	0.0116034	2	5	4	0	11	0	8	8	4	4	0
cyclophilin-like protein, putative	Tc00.1047053508851.100	436920	600	0	0.01	2	4	0	0	6	0	13	13	11	2	0
cyclophilin, putative	Tc00.1047053511237.110	441521	675	0	0.0149136	2	4	0	0	6	0	21	21	16	5	0
cyclophilin, putative	Tc00.1047053507991.129	455954	588	0	0.00544218	2	3	0	0	5	0	6	6	3	3	0
cyclophilin, putative	Tc00.1047053509033.30	438497	801	0	0.0116521	2	1	1	0	4	0	14	14	8	6	0
cyclophilin, putative	Tc00.1047053508577.140	444909	590	0	0.0169007	2	3	2	0	7	5	21	21	10	11	0
cyclophilin, putative,PPIase, putative,rotamase, putative,peptidyl-prolyl cis-trans isomerase, putative	Tc00.1047053503581.20	433069	978	0	0.0165985	2	3	0	0	5	1	32	32	17	15	0
cyclophilin, putative,PPIase, putative,rotamase, putative,peptidyl-prolyl cis-trans isomerase, putative	Tc00.1047053511825.69	439234	696	0	0.0117816	2	3	2	0	7	0	16	16	12	4	0
peptidyl-prolyl cis-trans isomerase (cyclophilin), putative,PPIase, putative,rotamase, putative,peptidyl-prolyl cis-trans isomerase, putative	Tc00.1047053510667.60	435460	540	0	0.0103704	2	3	1	0	6	0	12	12	8	4	0
cysteine desulfurase, putative	Tc00.1047053506629.70	435986	1341	0	0.0087994	2	3	0	0	5	0	22	22	15	7	0
cysteine peptidase C (CPC), putative,cathepsin B-like protease, putative,CPC cysteine peptidase, clan CA, family C1, putative	Tc00.1047053511827.100	445738	1002	0	0.0166133	2	9	5	0	16	0	38	38	14	24	0
cysteine peptidase inhibitor, putative,chagasin, putative	Tc00.1047053511907.200	438247	333	0	0.0276661	2	4	7	0	13	3	22	22	9	13	0
cysteinyl-tRNA synthetase, putative	Tc00.1047053507297.20	437615	2358	0	0.0209217	2	1	1	0	4	4	71	71	47	24	0
cytidine deaminase-like protein	Tc00.1047053511321.23	443663	555	0	0.0187988	2	3	0	0	5	0	20	20	12	8	0
cytochrome b5, putative	Tc00.1047053507951.154	440048	506	0	0.0137022	2	4	0	0	6	0	13	13	1	12	0
cytochrome c oxidase assembly factor, putative,electron transport protein SCO1/2, putative	Tc00.1047053506477.10	434461	881	0	0.00968596	2	4	0	0	6	0	21	21	14	7	0
cytochrome c oxidase assembly protein, putative	Tc00.1047053510943.130	444656	690	0	0.00927536	2	3	0	0	5	0	12	12	12	0	0
cytochrome c oxidase copper chaperone, putative	Tc00.1047053508153.994	437079	225	0	0.00761905	2	4	1	0	7	0	4	4	2	2	0
cytochrome c oxidase subunit IV, putative	Tc00.1047053510889.50	435072	1005	0	0.00656716	2	3	0	0	5	0	15	15	11	4	0
cytochrome c oxidase subunit IX, putative	Tc00.1047053507723.100	437286	376	0	0.00929508	2	4	5	0	11	0	8	8	4	4	0
cytochrome c oxidase subunit V, putative	Tc00.1047053508503.20	444243	591	0	0.00753901	2	4	6	0	12	0	11	11	9	2	0
cytochrome c oxidase subunit VI, putative	Tc00.1047053504069.20	444471	484	0	0.00826446	2	3	1	0	6	0	9	9	8	1	0
cytochrome c oxidase VII, putative	Tc00.1047053503769.40	436619	498	0	0.00763052	2	3	0	0	5	0	9	9	6	3	0
cytochrome c oxidase VIII (COX VIII), putative	Tc00.1047053511389.110	437787	474	0	0.00675105	2	3	0	0	5	0	7	7	7	0	0
cytochrome c, putative	Tc00.1047053508959.4	434248	345	0	0.0150725	2	2	3	0	7	0	8	8	6	2	0
cytochrome P450 reductase, putative	Tc00.1047053510657.170	441189	2109	0	0.0147937	2	4	0	0	6	2	71	71	33	38	0
cytochrome P450, putative	Tc00.1047053509719.40	436231	1722	0	0.0143631	2	4	1	0	7	0	52	52	34	18	0
cytochrome-b5 reductase, putative	Tc00.1047053506821.210	435170	928	0	0.0114347	2	4	3	0	9	0	21	21	13	8	0
cytosolic leucyl aminopeptidase, putative,metallo-peptidase, Clan MF, Family M17, putative	Tc00.1047053509859.40	440862	1755	0	0.0156505	2	4	0	0	6	5	57	57	28	29	0
cytosolic malate dehydrogenase, putative	Tc00.1047053510437.40	442946	1197	0	0.0176844	2	6	9	0	17	1	38	38	26	12	0
deaminase, putative	Tc00.1047053509561.120	438685	610	0	0.0131363	2	3	1	0	6	0	15	15	8	7	0
delta tubulin, putative	Tc00.1047053506807.10	438370	1482	0	0.0206928	2	4	0	0	6	1	61	61	28	33	0
delta-4 fatty acid desaturase, putative;with=GeneDB:Tb927.10.7100	Tc00.1047053507609.40	439846	1275	0	0.0148497	2	4	1	0	7	1	30	30	18	12	0
deoxyhypusine synthase, putative	Tc00.1047053506195.300	434520	1411	0	0.0166312	2	4	3	0	9	3	46	46	11	35	0
deoxyribose-phosphate aldolase, putative	Tc00.1047053510303.50	435084	825	0	0.0101818	2	4	0	0	6	1	18	18	10	8	0
deoxyuridine triphosphatase, putative,dUTP diphosphatase, putative	Tc00.1047053508175.160	433358	855	0	0.0231913	2	4	1	0	7	4	33	33	11	22	0
diacylglycerol kinase-like protein, putative	Tc00.1047053510329.290	444626	1138	0	0.0210896	2	4	0	0	6	3	43	43	14	29	0
diacylglycerol kinase, putative	Tc00.1047053506575.60	432810	1985	0	0.020806	2	3	0	0	5	4	71	71	23	48	0
dihydroceramide synthase, putative	Tc00.1047053510087.30	437226	1218	0	0.0257252	3	1	2	0	6	9	35	35	19	16	0
dihydrolipoamide acetyltransferase precursor, putative	Tc00.1047053509717.20	439311	1418	0	0.0150631	2	4	5	0	11	0	47	47	22	25	0
dihydrolipoamide branched chain transacylase, putative	Tc00.1047053507601.70	434663	1335	0	0.0133405	2	4	2	0	8	5	33	33	18	15	0
dihydrolipoamide dehydrogenase, putative	Tc00.1047053506701.10	441263	1533	0	0.0135682	2	3	0	0	5	0	41	41	31	10	0
dihydrolipoamide dehydrogenase, putative	Tc00.1047053508933.10	439028	1656	0	0.0136876	2	2	0	0	4	0	40	40	29	11	0
dihydrolipoamide dehydrogenase, putative,acetoin dehydrogenase e3 component, putative	Tc00.1047053508933.20	439030	1663	0	0.0133293	2	2	0	0	4	0	42	42	8	34	0
dihydrolipoyl dehydrogenase, putative	Tc00.1047053511025.110	437232	1434	0	0.0123199	2	6	1	0	9	0	40	40	29	11	0
dihydroxyacetone kinase 1-like, putative	Tc00.1047053503983.20	441538	1771	0	0.0132505	2	4	0	0	6	0	51	51	35	16	0
dihydroxyacetone phosphate acyltransferase, putative;with=GeneDB:LmjF34.1090	Tc00.1047053506435.270	435454	3645	0	0.0172291	2	4	1	0	7	2	132	132	61	71	0
dipeptidyl-peptidase 8-like serine peptidase, putative,serine peptidase, clan SC, family S9B, putative	Tc00.1047053510183.20	442177	2520	0	0.0150794	2	3	0	0	5	0	77	77	43	34	0
diphthine synthase, putative	Tc00.1047053511389.130	437781	813	0	0.0221402	2	1	0	0	3	1	25	25	14	11	0
DNA damage repair protein, putative	Tc00.1047053508625.90	441094	1848	0	0.0147006	2	2	0	0	4	3	47	47	29	18	0
DNA excision repair protein, putative,SNF2 family helicase-like protein, putative	Tc00.1047053506983.60	443558	3357	0	0.0142389	2	4	4	0	10	3	95	95	51	44	0
DNA excision/repair protein SNF2, putative	Tc00.1047053504797.70	440875	2326	0	0.0161651	2	3	0	0	5	4	55	54	7	47	0
DNA ligase I, putative	Tc00.1047053506835.120	440942	2106	0	0.0107629	2	2	0	0	4	0	39	39	23	15	1
DNA ligase, putative	Tc00.1047053508799.60	435119	1755	0	0.0117379	2	3	0	0	5	0	41	41	25	16	0
DNA ligase, putative,mitochondrial DNA ligase homolog, putative	Tc00.1047053508881.80	436529	1566	0	0.0170498	2	3	0	0	5	2	47	47	29	18	0
DNA mismatch repair protein MSH2, putative	Tc00.1047053509643.80	441375	2957	0	0.0158807	2	16	0	0	18	4	81	81	16	65	0
DNA polymerase delta subunit 2, putative	Tc00.1047053503879.10	442700	1722	0	0.0144793	2	3	1	0	6	1	50	50	31	19	0
DNA polymerase epsilon subunit b, putative	Tc00.1047053509671.160	439604	1605	0	0.0115472	2	4	1	0	7	1	37	37	18	19	0
DNA polymerase eta, putative	Tc00.1047053508637.79	441457	1512	0	0.0165344	2	3	1	0	6	1	50	50	28	22	0
DNA polymerase sigma-like protein, putative	Tc00.1047053507517.20	436580	1405	0	0.0235824	2	4	0	0	6	0	65	65	12	53	0
DNA polymerase sigma, putative	Tc00.1047053508543.10	444277	2044	0	0.0181018	2	3	1	0	6	5	77	77	19	58	0
DNA primase large subunit, putative	Tc00.1047053510943.140	444627	1735	0	0.0149472	2	4	2	0	8	4	49	49	18	31	0
DNA repair and recombination protein RAD54, putative	Tc00.1047053505183.40	434930	3148	0	0.0146019	2	3	0	0	5	1	77	77	14	63	0
DNA repair and transcription factor protein, putative,transcription factor II H complex, TFB2 subunit, putative	Tc00.1047053506009.80	433914	1507	0	0.0168547	2	4	0	0	6	0	53	53	29	24	0
DNA repair helicase, putative	Tc00.1047053508153.1120	437657	3116	0	0.0181643	2	3	0	0	5	2	103	103	39	64	0
DNA repair protein RAD2, putative	Tc00.1047053510667.40	435458	2235	0	0.0168233	2	4	0	0	6	1	80	80	40	40	0
DNA repair protein, putative	Tc00.1047053511807.64	438760	810	0	0.011358	2	4	0	0	6	0	18	18	8	10	0
DNA repair protein, putative	Tc00.1047053511165.60	440919	1208	0	0.0286148	2	2	2	0	6	57	31	31	17	14	0
DNA repair protein, putative	Tc00.1047053511837.50	438856	1183	0	0.0131868	2	4	0	0	6	3	27	27	5	22	0
DNA replication factor, putative	Tc00.1047053510729.130	441976	2280	0	0.0111988	2	4	0	0	6	5	47	47	36	11	0
DNA topoisomerase II, putative	Tc00.1047053508699.10	437701	4459	0	0.0107797	2	4	1	0	7	0	36	36	5	31	0
DNA-damage inducible protein DDI1-like protein, putative	Tc00.1047053510155.40	441053	1445	0	0.0136563	2	4	0	0	6	0	39	39	6	33	0
DNA-directed RNA polymerase I/III subunit, putative	Tc00.1047053508601.30	439892	406	0	0.0100164	2	3	1	0	6	0	6	6	3	3	0
DNA-direcetd RNA polymerase II, subunit 9, putative	Tc00.1047053511153.130	439130	402	0	0.0106136	2	3	1	0	6	0	9	9	8	1	0
DNA-directed RNA polymerase II, putative	Tc00.1047053511277.10	443389	849	0	0.0135846	2	4	0	0	6	1	25	25	10	15	0
DNA-directed RNA polymerase III subunit, putative	Tc00.1047053510359.320	434032	807	0	0.0211896	2	3	0	0	5	1	31	31	13	18	0
DNA-directed RNA polymerase, alpha subunit, putative	Tc00.1047053511293.30	439515	1182	0	0.0152929	2	4	1	0	7	1	39	39	27	12	0
DNA-directed RNA polymerase, putative	Tc00.1047053503823.84	435856	481	0	0.0247379	2	3	1	0	6	0	22	22	10	12	0
DNA-directed RNA polymerases II, putative	Tc00.1047053511277.20	443389	660	0	0.00848485	2	3	0	0	5	0	11	11	9	2	0
DNA-J protein, putative	Tc00.1047053507029.20	445016	945	0	0.0130342	2	3	1	0	6	0	24	24	18	6	0
DNA-J protein, putative	Tc00.1047053507023.190	438356	909	0	0.012908	2	4	0	0	6	0	25	25	15	10	0
DNA-repair protein, putative	Tc00.1047053510665.40	441540	2434	0	0.0225965	2	1	0	0	3	1	40	40	16	24	0
DNA/RNA non-specific endonuclease protein-like, putative	Tc00.1047053506257.10	441514	1383	0	0.0216438	2	3	1	0	6	2	59	59	25	34	0
DnaJ chaperone protein, putative	Tc00.1047053504157.50	438392	678	0	0.00973451	2	3	0	0	5	0	14	14	12	2	0
DnaJ chaperone protein, putative	Tc00.1047053508643.30	438142	1252	0	0.0122863	2	4	1	0	7	0	33	33	27	6	0
DnaJ chaperone protein, putative	Tc00.1047053504131.100	441276	2290	0	0.0207424	2	4	1	0	7	1	93	93	16	77	0
DnaJ chaperone protein, putative	Tc00.1047053510357.10	443618	2503	0	0.0170595	2	4	0	0	6	1	90	90	32	58	0
DnaJ chaperone protein, putative	Tc00.1047053508661.30	443956	849	0	0.0154692	2	4	1	0	7	0	29	29	18	11	0
DnaJ chaperone protein, putative	Tc00.1047053508999.10	446170	1939	0	0.0164259	2	2	1	0	5	0	57	57	38	19	0
chaperone DNAJ protein, putative	Tc00.1047053506355.50	444756	1062	0	0.00803515	2	4	0	0	6	0	19	19	14	4	1
dolicholphosphate-mannose synthase, putative	Tc00.1047053503891.110	441342	723	0	0.011065	2	3	1	0	6	0	16	16	12	4	0
dolicholphosphate-mannose synthase;with=GeneDB:LmjF36.0220;with=GeneDB:LmjF36.0220	Tc00.1047053506581.10	442669	783	0	0.0180502	2	4	0	0	6	0	27	27	15	12	0
dolichyl-P-Man:GDP-Man5GlcNAc2-PP-dolichyl alpha-1,2-mannosyltransferase, putative	Tc00.1047053509429.220	431639	2112	0	0.0202809	2	2	0	0	4	1	74	74	33	41	0
dolichyl-P-Man:GDP-Man7GlcNAc2-PP-dolichyl alpha-1,6-mannosyltransferase, putative	Tc00.1047053509317.50	439269	2221	0	0.0233078	2	4	0	0	6	7	94	94	42	52	0
dolichyl-P-Man:GDP-ManGlcNAc2-PP-dolichyl beta-1,4-mannosyltransferase, putative	Tc00.1047053508891.10	438912	1283	0	0.0186542	2	4	0	0	6	1	49	49	13	36	0
double-strand-break repair protein rad21 homolog, putative	Tc00.1047053506789.130	432860	1779	0	0.0125351	2	3	0	0	5	4	42	42	23	19	0
DREV methyltransferase, putative	Tc00.1047053509053.170	441877	945	0	0.0161149	2	4	1	0	7	1	34	34	12	22	0
dTDP-glucose 4,6-dehydratase, putative	Tc00.1047053509051.30	437798	978	0	0.0118609	2	3	0	0	5	0	23	23	19	4	0
dual specificity protein phosphatase or MAP kinase phosphatase, putative	Tc00.1047053503583.80	442167	721	0	0.00554785	2	4	0	0	6	0	4	4	3	1	0
dual specificity protein phosphatase, putative	Tc00.1047053504175.40	431141	2493	0	0.0361278	2	3	0	0	5	24	140	140	56	84	0
dual specificity protein phosphatase, putative	Tc00.1047053510731.59	439116	793	0	0.00832282	2	4	0	0	6	0	14	14	9	5	0
dual specificity protein phosphatase, putative	Tc00.1047053504741.170	436393	945	0	0.0250441	2	1	0	0	3	0	29	29	13	15	1
dynein arm light chain, putative	Tc00.1047053509695.130	444594	846	0	0.0117415	2	4	0	0	6	0	22	22	15	7	0
kinesin-like protein, putative	Tc00.1047053511385.80	432769	2173	0	0.0247124	2	3	0	0	5	7	94	94	35	59	0
dynein intermediate chain, putative	Tc00.1047053504157.110	433265	2527	0	0.0170426	2	4	1	0	7	1	88	88	50	38	0
dynein intermediate chain, putative	Tc00.1047053507857.60	432381	2004	0	0.0119095	2	4	0	0	6	0	47	47	33	14	0
dynein light chain, putative	Tc00.1047053511277.84	443389	594	0	0.012009	2	4	0	0	6	0	14	14	7	7	0
dynein light chain, putative	Tc00.1047053504109.24	440894	270	0	0.00888889	2	3	0	0	5	0	4	4	3	1	0
dynein light chain, putative	Tc00.1047053511633.40	435215	330	0	0.0115152	2	3	0	0	5	0	8	8	8	0	0
dynein light chain, putative	Tc00.1047053508645.30	440087	769	0	0.00975293	2	2	0	0	4	0	10	10	1	9	0
dynein light chain, putative	Tc00.1047053506123.24	443488	273	0	0.00879121	2	3	0	0	5	0	5	5	3	2	0
dynein light chain, putative	Tc00.1047053503891.120	441344	342	0	0.00389864	2	4	0	0	6	0	3	3	2	1	0
EF hand, putative	Tc00.1047053508199.80	437213	1152	0	0.0188657	2	4	0	0	6	3	43	43	17	26	0
ef-hand protein 5, putative	Tc00.1047053507483.20	436431	627	0	0.0335991	1	1	1	0	3	5	39	39	34	5	0
electron transfer flavoprotein-ubiquinone oxidoreductase, putative	Tc00.1047053508543.140	434196	1695	0	0.0139626	2	2	0	0	4	0	38	38	32	6	0
electron transfer protein, putative	Tc00.1047053511261.30	436030	894	0	0.0119314	2	4	0	0	6	0	22	22	18	4	0
electron-transfer-flavoprotein, alpha polypeptide, putative	Tc00.1047053503559.109	439188	967	0	0.0148914	2	4	0	0	6	1	17	17	3	14	0
elongation factor 1-gamma (EF-1-gamma), putative	Tc00.1047053509399.170	445238	1092	0	0.0103785	2	3	1	0	6	0	9	9	7	2	0
elongation factor G2-like protein, putative	Tc00.1047053508699.110	444222	856	0	0.0140187	3	4	0	0	7	2	25	25	10	15	0
elongation factor Tu, putative	Tc00.1047053511277.70	443389	1412	0	0.0110009	2	4	0	0	6	4	27	27	5	22	0
endo-beta-N-acetylglucosaminidase, putative	Tc00.1047053504797.80	445581	3015	0	0.0191598	2	3	0	0	5	0	120	120	44	76	0
endo/exonuclease Mre11, putative	Tc00.1047053509319.60	439663	2250	0	0.0125037	2	4	0	0	6	0	57	57	34	23	0
endomembrane protein, putative	Tc00.1047053504059.20	432407	1797	0	0.0190688	2	4	0	0	6	2	69	69	28	41	0
endonuclease G, putative	Tc00.1047053507623.140	444916	1368	0	0.0132693	2	4	1	0	7	0	38	38	24	14	0
endonuclease III, putative	Tc00.1047053511481.50	435490	756	0	0.0103175	2	3	1	0	6	0	17	17	14	3	0
endoplasmatic reticulum retrieval protein, putative	Tc00.1047053509209.10	442492	556	0	0.0173047	2	4	6	0	12	0	28	28	9	19	0
enolase, putative	Tc00.1047053511029.10	442743	1563	0	0.0135637	2	3	4	0	9	4	40	40	25	15	0
enoyl-CoA hydratase, mitochondrial precursor, putative	Tc00.1047053508153.130	441403	804	0	0.00804312	2	4	1	0	7	0	12	12	7	5	0
enoyl-CoA hydratase/isomerase family protein, putative	Tc00.1047053506959.40	443883	1015	0	0.0131568	2	4	11	0	17	0	24	24	17	7	0
epsilon tubulin, putative	Tc00.1047053509695.120	444576	1428	0	0.00760971	2	4	0	0	6	0	23	23	16	7	0
epsilon-adaptin, putative,AP-1/4 adapter complex gamma/epsilon subunit, putative	Tc00.1047053507023.10	439635	3030	0	0.0150605	2	3	0	0	5	4	80	80	49	31	0
ESAG8-associated protein, putative	Tc00.1047053507021.20	433962	1687	0	0.016637	2	4	0	0	6	1	57	57	14	43	0
ethanolamine phosphotransferase, putative	Tc00.1047053503681.20	443384	1248	0	0.0127137	2	4	0	0	6	0	33	33	21	12	0
eukaryotic initiation factor 4a, putative	Tc00.1047053510155.180	442266	1215	0	0.00592593	2	3	0	0	5	0	15	15	14	1	0
eukaryotic release factor 3, putative	Tc00.1047053506297.300	443455	2047	0	0.0145211	2	3	1	0	6	3	58	58	31	27	0
eukaryotic translation initiation factor 2 subunit, putative	Tc00.1047053510359.310	438561	1434	0	0.0109185	2	3	4	0	9	2	36	36	34	2	0
eukaryotic translation initiation factor 3 (eIF-3) interacting protein, putative	Tc00.1047053506581.30	442671	1471	0	0.00896539	2	4	6	0	12	0	29	29	16	13	0
eukaryotic translation initiation factor 3 subunit 7-like protein, putative	Tc00.1047053509065.160	443287	1510	0	0.0100662	2	4	1	0	7	0	30	30	13	17	0
eukaryotic translation initiation factor 3 subunit 8, putative	Tc00.1047053507723.130	437289	2153	0	0.0101254	2	4	0	0	6	2	41	41	25	16	0
eukaryotic translation initiation factor 3 subunit, putative	Tc00.1047053511229.80	439348	1029	0	0.00939423	2	2	3	0	7	0	17	17	15	2	0
eukaryotic translation initiation factor 4E (eIF4E) interacting protein, putative	Tc00.1047053511301.40	443578	753	0	0.00632391	2	4	1	0	7	0	10	10	6	4	0
eukaryotic translation initiation factor 5, putative	Tc00.1047053504105.20	434522	1141	0	0.0157172	2	4	1	0	7	0	38	38	25	13	0
eukaryotic translation initiation factor eIF-4E, putative	Tc00.1047053503593.10	437586	786	0	0.00636132	2	3	0	0	5	0	10	10	7	3	0
eukaryotic translation initiation factor, putative	Tc00.1047053508699.40	437708	1224	0	0.0103486	2	4	0	0	6	0	26	26	20	6	0
exonuclease, putative	Tc00.1047053508707.64	439698	672	0	0.0168155	2	3	0	0	5	0	24	24	13	11	0
acidocalcisomal exopolyphosphatase, putative	Tc00.1047053504797.10	440881	1152	0	0.0189815	6	5	0	0	11	3	38	38	18	20	0
exosome complex exonuclease, putative,ribosomal RNA processing protein 4, putative	Tc00.1047053508859.109	442915	909	0	0.0143014	2	3	0	0	5	0	26	26	16	10	0
exosome component CSL4, putative	Tc00.1047053506219.30	438273	772	0	0.0159758	2	4	0	0	6	2	22	22	4	18	0
exosome-associated protein 1, putative,Rrp42 homologue, putative,RNasePH-like protein, putative	Tc00.1047053503869.50	439041	1153	0	0.0158427	2	4	0	0	6	1	33	33	13	20	0
exosome-associated protein 2, putative,3' exoribonuclease, putative	Tc00.1047053504085.20	439082	837	0	0.0155317	2	4	1	0	7	2	26	26	12	14	0
hypothetical protein, conserved	Tc00.1047053510305.20	444602	711	0	0.025082	2	2	0	0	4	3	26	26	10	16	0
exosome-associated protein 4, putative,3' exoribonuclease, putative	Tc00.1047053508269.60	436348	690	0	0.0147343	2	2	0	0	4	0	20	20	13	7	0
f-actin capping protein beta subunit, putative	Tc00.1047053506975.49	442925	1458	0	0.0211248	1	4	0	0	5	0	62	62	28	34	0
hypothetical protein	Tc00.1047053506177.120	No_Assmby_ID	1656	0	0.0195048	2	3	0	0	5	3	60	60	20	40	0
fatty acid desaturase, putative	Tc00.1047053508737.70	456052	1239	0	0.0183481	2	4	0	0	6	5	46	46	21	25	0
fatty acid elongase, putative	Tc00.1047053511245.150	439259	905	0	0.013849	2	4	0	0	6	0	24	24	3	21	0
fatty acid elongase, putative	Tc00.1047053511245.140	439257	840	0	0.0180159	2	4	0	0	6	5	30	30	12	18	0
fatty acid elongase, putative	Tc00.1047053509539.30	432061	763	0	0.0194845	2	4	2	0	8	0	29	29	4	25	0
fatty acid transporter protein-like, putative	Tc00.1047053511907.110	441201	3195	0	0.0180177	2	3	0	0	5	3	109	109	44	65	0
ferric reductase transmembrane protein, putative	Tc00.1047053511507.80	445940	723	0	0.0190871	2	3	0	0	5	0	28	28	8	20	0
FG-GAP repeat protein, putative	Tc00.1047053506479.74	436336	2351	0	0.022022	2	4	4	0	10	7	103	103	43	60	0
flagellar protofilament ribbon protein, putative	Tc00.1047053509573.30	435836	1155	0	0.00649351	2	2	2	0	6	0	12	12	10	2	0
flagellum transition zone component, putative	Tc00.1047053506355.80	444753	2331	0	0.0169312	2	4	0	0	6	3	77	77	25	51	1
flagellum-adhesion glycoprotein, putative	Tc00.1047053509561.20	439426	1746	0	0.0237441	2	5	0	0	7	10	94	94	31	63	0
folylpolyglutamate synthase, putative	Tc00.1047053509715.70	433443	1465	0	0.0157679	2	3	0	0	5	0	42	42	13	29	0
formin, putative	Tc00.1047053511313.30	435509	3537	0	0.0240317	1	1	0	0	2	0	85	85	51	34	0
formin, putative	Tc00.1047053506203.80	438152	2932	0	0.0188722	1	1	0	0	2	6	63	63	15	48	0
frataxin-like, mitochondrial precursor, putative	Tc00.1047053511865.19	437476	573	0	0.0193136	2	3	0	0	5	0	21	21	13	8	0
fructosamine kinase, putative	Tc00.1047053508911.50	434172	888	0	0.0135135	2	3	0	0	5	2	21	21	13	8	0
fructose-1,6-bisphosphatase, cytosolic, putative	Tc00.1047053508351.10	441782	1035	0	0.0154589	2	3	0	0	5	0	30	30	22	8	0
fructose-6-phosphate2-kinase/fructose-2,6-bisphos phatase,putative	Tc00.1047053508625.50	441093	1447	0	0.0186593	2	3	0	0	5	0	43	43	11	32	0
G-actin binding protein, putative,CAP/Srv2p, putative	Tc00.1047053504137.80	No_Assmby_ID	807	0	0.0143742	2	3	0	0	5	1	26	26	17	9	0
GCN5-like protein, putative	Tc00.1047053511881.10	437315	634	0	0.0191903	2	3	0	0	5	0	23	23	6	17	0
GDP-mannose pyrophosphorylase	Tc00.1047053510947.10	439416	1152	0	0.0112599	2	5	0	0	7	0	26	26	18	8	0
GDP-mannose transporter, putative	Tc00.1047053510355.220	443615	1125	0	0.0140695	2	3	1	0	6	0	26	26	4	22	0
glucosamine-6-phosphate isomerase, putative,glucosamine-6-phosphate deaminase, putative	Tc00.1047053511025.50	439805	952	0	0.00833333	2	4	7	0	13	0	14	14	8	6	0
glucose-6-phosphate isomerase, glycosomal, putative	Tc00.1047053510889.221	445224	1827	0	0.0150416	2	44	0	0	46	9	80	78	24	54	0
glutamate dehydrogenase, putative	Tc00.1047053508111.30	435281	1252	0	0.015401	2	6	0	0	8	1	46	46	20	26	0
glutamine synthetase, putative	Tc00.1047053508175.370	443153	1324	0	0.0240433	2	2	0	0	4	10	39	39	5	34	0
glutaminyl cyclase, putative	Tc00.1047053506789.180	432044	1979	0	0.0271854	2	4	1	0	7	4	109	109	35	74	0
glutamyl-tRNA synthetase, putative	Tc00.1047053506831.70	444564	1804	0	0.013119	2	1	1	0	4	0	26	26	5	21	0
glutaredoxin-like protein, putative	Tc00.1047053508501.230	441652	564	0	0.0198582	2	2	1	0	5	3	18	18	12	6	0
glutaredoxin, putative	Tc00.1047053506475.116	431402	324	0	0.0144033	2	4	0	0	6	0	11	11	11	0	0
glutathione peroxidase, putative	Tc00.1047053511019.99	444082	484	0	0.011039	2	4	1	0	7	0	10	10	2	8	0
glutathione synthetase, putative	Tc00.1047053508865.10	443568	1609	0	0.0157862	2	3	0	0	5	1	54	54	26	28	0
glyceraldehyde-3-phosphate dehydrogenase, putative	Tc00.1047053503687.20	438105	1044	0	0.0170498	2	4	0	0	6	2	31	31	23	8	0
glycerate kinase, putative;with=GeneDB:LmjF02.0500	Tc00.1047053508741.170	437815	1578	0	0.0158428	2	2	4	0	8	2	44	44	25	19	0
glycerol-3-phosphate acyltransferase, putative	Tc00.1047053510943.150	444623	2116	0	0.0162346	2	4	1	0	7	4	63	63	33	30	0
glycerol-3-phosphate dehydrogenase (FAD-dependent), putative	Tc00.1047053507949.130	436980	1845	0	0.0198735	2	2	1	0	5	3	66	66	29	37	0
glycerolphosphate mutase, putative	Tc00.1047053507771.50	439377	867	0	0.00384468	2	4	0	0	6	0	7	7	6	1	0
glycine synthase, putative;with=GeneDB:LinJ36_V3.3990	Tc00.1047053511231.50	434975	1123	0	0.00955773	2	4	0	0	6	0	10	10	0	10	0
glycogen synthase kinase-3 alpha, putative	Tc00.1047053509207.80	442494	1461	0	0.0161533	2	3	0	0	5	0	45	45	22	23	0
glycogenin glucosyltransferase, putative	Tc00.1047053508641.160	433000	2625	0	0.0179683	2	4	0	0	6	0	96	96	33	63	0
glycosomal membrane protein, putative	Tc00.1047053509877.50	439553	660	0	0.0159235	2	4	4	0	10	0	25	25	7	18	0
glycosomal membrane protein, putative	Tc00.1047053511017.50	438188	670	0	0.0200687	2	4	5	0	11	7	27	26	8	18	0
glycosomal phosphoenolpyruvate carboxykinase, putative	Tc00.1047053508441.20	439665	1578	0	0.00760456	2	4	8	0	14	12	19	19	14	5	0
glycosyl hydrolase-like protein, putative	Tc00.1047053503823.40	439400	3172	0	0.0186213	2	4	0	0	6	2	116	116	47	69	0
glycosyl transferase-like protein, putative	Tc00.1047053506337.40	440287	919	0	0.0153065	2	4	0	0	6	0	30	30	6	24	0
glycosyl transferase-like protein, putative	Tc00.1047053511857.30	439767	828	0	0.00772947	2	3	1	0	6	0	13	13	10	3	0
Golgi reassembly stacking protein (GRASP homologue), putative	Tc00.1047053506301.20	439573	1548	0	0.0231051	2	4	0	0	6	7	71	71	35	35	1
Golgi SNARE protein-like, putative	Tc00.1047053506275.50	440503	717	0	0.0158996	2	4	0	0	6	0	23	23	13	10	0
Golgi vesicular membrane trafficking protein, putative	Tc00.1047053506989.40	437698	366	0	0.00874317	2	3	0	0	5	0	7	7	4	3	0
GPI alpha-mannosyltransferase III	Tc00.1047053510299.50	435633	1757	0	0.0267501	2	4	0	0	6	12	74	74	21	53	0
GPI inositol deacylase precursor, putative	Tc00.1047053510967.10	433276	1692	0	0.0275808	2	4	0	0	6	14	85	85	27	58	0
GPI transamidase component GAA1, putative	Tc00.1047053504069.60	444469	1389	0	0.0145428	2	3	1	0	6	0	37	37	21	16	0
GPI transamidase component Tta1, putative	Tc00.1047053510435.40	436826	1164	0	0.0176403	2	3	0	0	5	1	41	41	23	18	0
GTP-ase activating protein, putative	Tc00.1047053506959.100	442523	1675	0	0.016	2	4	0	0	6	1	55	55	20	35	0
GTP-binding elongation factor Tu family, putative	Tc00.1047053511115.20	441024	2354	0	0.0168224	2	4	0	0	6	1	76	76	19	57	0
GTP-binding nuclear protein rtb2, putative	Tc00.1047053503539.30	442702	654	0	0.0134557	2	3	0	0	5	0	19	19	19	0	0
GTP-binding protein, putative	Tc00.1047053504741.20	437259	1185	0	0.0114768	2	4	0	0	6	0	27	27	18	9	0
GTP-binding protein, putative	Tc00.1047053508881.110	435129	1912	0	0.020659	2	3	0	0	5	4	76	76	37	39	0
GTP-binding protein, putative	Tc00.1047053507769.40	438999	1555	0	0.0153269	2	2	1	0	5	2	34	34	2	32	0
GTP-binding protein, putative	Tc00.1047053504105.210	435389	2248	0	0.0167705	2	3	1	0	6	0	67	67	29	38	0
GTPase activating protein of Rab-like GTPase, putative	Tc00.1047053511523.10	443430	1188	0	0.0131313	2	3	0	0	5	0	30	30	16	14	0
GTPase activating protein of Rab-like GTPase, putative	Tc00.1047053508405.20	443758	1339	0	0.0180234	2	4	0	0	6	1	43	43	7	36	0
GTPase activating protein, putative	Tc00.1047053511501.50	443265	1371	0	0.0142961	2	3	0	0	5	0	39	39	28	11	0
GTPase activator protein, putative	Tc00.1047053506175.60	442622	1689	0	0.017091	2	4	0	0	6	0	57	57	23	34	0
guanin nucleotide-binding protein, putative	Tc00.1047053511245.180	434612	1023	0	0.02232	2	4	2	0	8	3	46	46	12	34	0
guanine deaminase, putative	Tc00.1047053507951.150	440038	1359	0	0.0107922	2	4	0	0	6	0	31	31	16	15	0
guanine nucleotide-binding protein beta subunit-like protein, putative,beta transducin-like protein, putative,G-protein (beta)-like protein, putative	Tc00.1047053509877.30	439549	1683	0	0.00847693	2	4	0	0	6	0	30	30	26	4	0
haloacid dehalogenase hydrolase, putative	Tc00.1047053511153.50	444835	984	0	0.0169895	2	3	1	0	6	0	36	36	22	14	0
haloacid dehalogenase-like hydrolase, putative	Tc00.1047053510131.40	443640	937	0	0.0193525	2	4	0	0	6	4	30	30	10	20	0
heat shock protein 20, putative	Tc00.1047053508153.270	443718	430	0	0.00904393	2	4	6	0	12	3	14	14	1	13	0
heat shock protein 70 (hsp70), putative	Tc00.1047053510155.70	441048	2656	0	0.0170934	2	3	0	0	5	2	86	86	19	67	0
heat shock protein HslVU, ATPase subunit HslU, putative	Tc00.1047053510819.60	443761	1425	0	0.00666667	2	2	0	0	4	0	17	17	17	0	0
heat shock protein HslVU, ATPase subunit HslU, putative,ATP-dependent hsl protease ATP-binding subunit hslU, putative	Tc00.1047053509023.110	438603	1473	0	0.0081919	2	4	0	0	6	0	25	25	20	5	0
heat shock protein-like protein, putative	Tc00.1047053508443.20	437027	960	0	0.013125	2	4	0	0	6	0	27	27	23	4	0
heat shock protein, putative	Tc00.1047053510579.60	444801	1357	0	0.0221476	2	4	8	0	14	0	40	40	14	26	0
helicase-like protein, putative	Tc00.1047053508645.10	440092	3183	0	0.0180752	2	3	1	0	6	7	105	105	51	54	0
helicase, putative	Tc00.1047053508153.500	441140	2856	0	0.0150327	2	4	0	0	6	3	82	82	39	43	0
heterogeneous nuclear ribonucleoprotein H/F, putative	Tc00.1047053504157.10	438390	1356	0	0.00852999	2	3	0	0	5	0	23	23	15	8	0
hexokinase, putative	Tc00.1047053510121.20	442276	1421	0	0.0137006	2	5	10	0	17	0	41	41	33	8	0
high mobility group protein, putative	Tc00.1047053507951.114	440041	813	0	0.0104141	2	4	0	0	6	1	16	16	9	7	0
histone acetyltransferase, putative	Tc00.1047053511239.150	434270	1438	0	0.0157626	2	4	0	0	6	3	46	46	32	14	0
histone deacetylase 1, putative	Tc00.1047053508637.114	441452	1167	0	0.00719794	2	3	0	0	5	0	16	16	15	1	0
histone deacetylase, putative	Tc00.1047053506821.140	434908	1560	0	0.021047	2	2	0	0	4	8	49	49	19	30	0
histone H1, putative	Tc00.1047053510225.10	456941	439	0	0.0197869	2	1	2	0	5	0	13	13	2	11	0
histone H3 variant, putative	Tc00.1047053507033.20	439514	456	0	0.0186264	2	4	6	0	12	4	18	18	10	8	0
histone H4, putative	Tc00.1047053508739.60	443318	303	0	0.010341	2	3	1	0	6	1	7	7	3	4	0
cytidine triphosphate synthase, putative	Tc00.1047053506479.120	434877	1233	0	0.018113	2	4	0	0	6	5	40	40	18	22	0
homoserine kinase, putative	Tc00.1047053503597.10	441798	1014	0	0.010089	2	3	2	0	7	0	19	19	14	5	0
Hsc70-interacting protein, putative	Tc00.1047053510143.24	440551	1389	0	0.0087593	2	2	0	0	4	0	22	22	15	7	0
hslvu complex proteolytic subunit-like, putative,threonine peptidase, clan T(1), family T1B, putative	Tc00.1047053506275.20	440498	746	0	0.00253968	2	3	10	0	15	0	3	3	3	0	0
huntingtin interacting protein (HIP), putative	Tc00.1047053508199.50	437212	2623	0	0.0183632	2	4	0	0	6	2	96	96	26	70	0
hydrogenase, putative	Tc00.1047053503583.90	442154	1438	0	0.0190542	2	3	1	0	6	1	54	54	27	27	0
hypothetical protein, conserved	Tc00.1047053503399.10	433896	1221	0	0.017472	2	4	0	0	6	1	43	43	26	17	0
hydrolase, alpha/beta fold family, putative	Tc00.1047053503399.20	433898	939	0	0.0184594	2	4	0	0	6	3	33	33	16	17	0
hydroxyacylglutathione hydrolase, putative,glyoxalase II, putative	Tc00.1047053509429.290	433980	900	0	0.01	2	3	0	0	5	0	20	20	13	7	0
cystinosin, putative	Tc00.1047053503559.70	436896	1152	0	0.0243056	2	3	0	0	5	9	52	52	18	34	0
glycosyl transferase-like, putative	Tc00.1047053509745.20	440496	1659	0	0.0234479	2	3	0	0	5	9	69	69	38	31	0
hypothetical protein	Tc00.1047053506475.110	431304	775	0	0.0270968	2	1	0	0	3	3	25	25	6	19	0
hypothetical protein	Tc00.1047053509789.20	439988	1888	0	0.0198623	2	2	0	0	4	2	55	55	12	43	0
hypothetical protein	Tc00.1047053506835.50	444585	876	0	0.020624	2	3	0	0	5	0	39	39	20	19	0
hypothetical protein	Tc00.1047053511483.10	434751	1890	0	0.0146914	2	3	0	0	5	0	64	64	29	35	0
hypothetical protein	Tc00.1047053509611.30	437967	1638	0	0.0184371	2	3	0	0	5	3	55	55	33	22	0
hypothetical protein	Tc00.1047053507063.280	434391	3310	0	0.0193051	2	4	0	0	6	3	120	120	26	94	0
hypothetical protein	Tc00.1047053509683.10	443086	8955	0	0.020912	2	4	1	0	7	23	354	354	147	207	0
hypothetical protein	Tc00.1047053508461.50	442662	1146	0	0.0302792	2	3	0	0	5	3	66	66	29	37	0
hypothetical protein	Tc00.1047053508965.30	438204	1636	0	0.025163	2	3	0	0	5	5	85	85	23	62	0
hypothetical protein	Tc00.1047053510577.30	444805	2048	0	0.0283203	2	3	0	0	5	7	97	97	26	71	0
hypothetical protein	Tc00.1047053509569.170	439314	2546	0	0.0210526	2	4	0	0	6	9	99	99	37	62	0
hypothetical protein	Tc00.1047053508911.70	434173	1393	0	0.0190237	2	2	2	0	6	3	41	41	14	27	0
hypothetical protein	Tc00.1047053510445.40	440955	814	0	0.0260091	2	3	2	0	7	3	38	38	10	28	0
hypothetical protein	Tc00.1047053506435.460	440521	843	0	0.0213523	2	3	1	0	6	2	36	36	12	24	0
hypothetical protein	Tc00.1047053510723.20	437035	2985	0	0.0199218	2	3	0	0	5	11	105	105	53	52	0
hypothetical protein	Tc00.1047053508667.20	440937	1185	0	0.0203938	2	2	0	0	4	1	42	42	17	25	0
hypothetical protein	Tc00.1047053508899.90	434164	2363	0	0.018564	2	4	0	0	6	2	92	92	30	62	0
hypothetical protein	Tc00.1047053508909.310	431891	759	0	0.0238032	2	4	0	0	6	0	37	37	15	22	0
hypothetical protein	Tc00.1047053510121.100	442277	644	0	0.0216652	2	3	3	0	8	3	32	32	16	16	0
hypothetical protein	Tc00.1047053506975.70	431162	609	0	0.0279146	2	3	0	0	5	1	31	31	16	15	0
hypothetical protein	Tc00.1047053508909.80	433091	1051	0	0.0195052	2	2	0	0	4	6	28	28	9	19	0
hypothetical protein	Tc00.1047053505071.80	435193	1731	0	0.0217023	2	3	0	0	5	3	72	72	35	37	0
hypothetical protein	Tc00.1047053506469.110	438666	462	0	0.0139971	2	3	1	0	6	0	15	15	7	8	0
hypothetical protein	Tc00.1047053510685.20	444172	1426	0	0.0314165	2	3	0	0	5	10	78	78	27	51	0
hypothetical protein	Tc00.1047053506319.40	438909	1486	0	0.0200224	2	3	1	0	6	4	56	56	14	42	0
hypothetical protein	Tc00.1047053507317.20	435967	1455	0	0.0265292	2	3	0	0	5	4	76	76	27	49	0
hypothetical protein	Tc00.1047053510885.30	434144	1822	0	0.0174899	2	3	0	0	5	9	57	57	22	35	0
hypothetical protein	Tc00.1047053506315.10	445211	1801	0	0.0240237	2	2	1	0	5	6	61	61	21	40	0
hypothetical protein	Tc00.1047053506303.160	441289	2544	0	0.0261268	2	4	0	0	6	4	130	130	44	86	0
hypothetical protein	Tc00.1047053506297.10	435401	1195	0	0.015007	2	4	0	0	6	0	36	36	7	29	0
hypothetical protein	Tc00.1047053506295.150	436458	1015	0	0.0205255	2	2	0	0	4	0	35	35	13	22	0
hypothetical protein	Tc00.1047053511245.40	442903	1062	0	0.0168864	2	4	0	0	6	2	39	39	17	22	0
hypothetical protein	Tc00.1047053508231.150	444617	3234	0	0.020526	2	2	3	0	7	2	125	125	49	76	0
hypothetical protein	Tc00.1047053506229.30	440446	1623	0	0.0143884	2	4	2	0	8	1	47	47	22	25	0
hypothetical protein	Tc00.1047053506177.70	435743	2133	0	0.022691	2	3	0	0	5	7	99	99	44	55	0
hypothetical protein	Tc00.1047053508461.70	442668	1095	0	0.0404871	2	1	0	0	3	12	54	54	18	36	0
hypothetical protein	Tc00.1047053510439.40	443063	1201	0	0.0188732	2	4	1	0	7	2	48	48	16	32	0
hypothetical protein	Tc00.1047053509569.80	439316	957	0	0.0231975	2	3	0	0	5	2	42	42	23	19	0
hypothetical protein	Tc00.1047053510131.60	443629	1189	0	0.0173535	2	4	2	0	8	2	41	41	12	29	0
hypothetical protein	Tc00.1047053506629.170	433779	742	0	0.0336927	2	1	0	0	3	0	24	24	10	14	0
hypothetical protein	Tc00.1047053506789.110	431830	2334	0	0.0265924	2	3	0	0	5	14	129	129	43	86	0
hypothetical protein	Tc00.1047053508741.130	430988	6985	0	0.0230589	2	3	1	0	6	24	287	287	74	213	0
hypothetical protein	Tc00.1047053509607.40	437648	577	0	0.0184864	2	1	0	0	3	3	12	12	2	10	0
hypothetical protein	Tc00.1047053510519.10	434562	3495	0	0.0214592	2	1	0	0	3	0	94	94	44	50	0
hypothetical protein	Tc00.1047053506479.110	434874	3719	0	0.0180335	2	4	0	0	6	4	132	132	36	96	0
hypothetical protein	Tc00.1047053509683.90	433975	894	0	0.0749441	1	1	0	0	2	43	24	24	2	22	0
hypothetical protein	Tc00.1047053508415.30	439412	925	0	0.0107387	2	2	2	0	6	0	13	13	3	10	0
hypothetical protein	Tc00.1047053510355.190	435872	1026	0	0.0283626	2	3	0	0	5	2	54	54	32	22	0
hypothetical protein	Tc00.1047053507063.290	434386	2415	0	0.0252588	2	1	0	0	3	5	80	80	18	62	0
hypothetical protein	Tc00.1047053508073.20	443621	1872	0	0.0201923	2	3	0	0	5	0	81	81	22	59	0
hypothetical protein	Tc00.1047053508177.70	443166	2553	0	0.0144405	2	4	0	0	6	3	78	78	41	37	0
hypothetical protein	Tc00.1047053509047.20	437628	1371	0	0.0226112	2	3	0	0	5	3	61	61	21	40	0
hypothetical protein	Tc00.1047053510629.460	441846	918	0	0.0286855	2	4	0	0	6	8	50	50	13	37	0
hypothetical protein	Tc00.1047053508641.300	434030	1548	0	0.0204996	2	4	0	0	6	1	66	66	21	45	0
hypothetical protein	Tc00.1047053507895.140	441122	888	0	0.0246622	5	4	1	0	10	3	48	48	9	39	0
hypothetical protein	Tc00.1047053506789.150	432862	2819	0	0.0268417	2	1	0	0	3	5	82	82	25	57	0
hypothetical protein	Tc00.1047053507017.104	440622	831	0	0.0151625	2	3	0	0	5	0	25	25	13	12	0
hypothetical protein	Tc00.1047053506819.20	435153	1119	0	0.0123622	2	3	0	0	5	0	28	28	12	16	0
hypothetical protein	Tc00.1047053504013.20	442628	772	0	0.0378238	2	3	1	0	6	4	55	55	15	40	0
hypothetical protein	Tc00.1047053509797.60	436849	1793	0	0.0318275	2	4	0	0	6	21	91	91	23	68	0
hypothetical protein	Tc00.1047053503583.60	442170	1364	0	0.0187683	2	4	2	0	8	2	49	49	18	31	0
hypothetical protein	Tc00.1047053506575.40	432912	1965	0	0.0279389	2	3	1	0	6	5	106	106	37	69	0
hypothetical protein	Tc00.1047053508669.30	431263	2236	0	0.0185748	2	4	0	0	6	3	82	82	26	56	0
hypothetical protein	Tc00.1047053507513.110	438092	1659	0	0.0159132	2	4	1	0	7	0	55	55	23	32	0
hypothetical protein	Tc00.1047053509693.130	436354	790	0	0.0178632	2	4	1	0	7	0	28	28	13	15	0
hypothetical protein	Tc00.1047053507005.50	435690	1363	0	0.0255075	2	3	0	0	5	5	70	70	16	54	0
hypothetical protein	Tc00.1047053507763.20	442405	563	0	0.0201303	2	4	0	0	6	5	20	20	4	16	0
hypothetical protein	Tc00.1047053504173.40	443914	854	0	0.0283372	2	3	0	0	5	1	45	45	25	20	0
hypothetical protein	Tc00.1047053503559.80	436899	2151	0	0.0170928	2	3	2	0	7	3	73	73	28	45	0
hypothetical protein	Tc00.1047053509029.80	436684	1633	0	0.0261278	2	4	0	0	6	17	84	84	20	64	0
hypothetical protein	Tc00.1047053509065.120	443290	555	0	0.018018	2	3	0	0	5	0	21	21	11	10	0
hypothetical protein	Tc00.1047053506855.350	437960	495	0	0.0126599	2	3	1	0	6	0	12	12	3	9	0
hypothetical protein	Tc00.1047053505171.90	441638	704	0	0.0104336	2	3	4	0	9	0	17	17	7	10	0
hypothetical protein	Tc00.1047053509429.160	441622	1713	0	0.0169294	2	3	0	0	5	1	61	61	27	34	0
hypothetical protein	Tc00.1047053506831.10	441425	894	0	0.0164057	2	1	0	0	3	0	22	22	6	16	0
hypothetical protein	Tc00.1047053508825.20	444049	561	0	0.0409982	2	1	0	0	3	11	21	21	5	15	1
hypothetical protein	Tc00.1047053509109.50	430956	1497	0	0.0227121	2	2	0	0	4	4	50	50	24	26	0
hypothetical protein	Tc00.1047053506247.20	436306	643	0	0.0146634	2	4	1	0	7	0	19	19	6	13	0
hypothetical protein	Tc00.1047053507025.40	436733	1257	0	0.0288783	2	3	0	0	5	3	69	69	16	53	0
hypothetical protein	Tc00.1047053508645.20	440080	1656	0	0.0208535	2	4	1	0	7	4	72	72	36	36	0
hypothetical protein	Tc00.1047053506915.30	434178	1862	0	0.0181986	2	4	1	0	7	2	68	68	15	53	0
hypothetical protein	Tc00.1047053505183.110	434376	519	0	0.0218369	2	1	0	0	3	4	13	13	5	8	0
hypothetical protein	Tc00.1047053510339.20	443855	1698	0	0.0240479	2	4	2	0	8	4	80	80	21	59	0
hypothetical protein	Tc00.1047053511821.130	437388	3909	0	0.0183143	2	4	1	0	7	13	128	128	48	80	0
hypothetical protein	Tc00.1047053508355.110	434413	1959	0	0.0226816	2	4	0	0	6	2	93	93	37	56	0
hypothetical protein	Tc00.1047053507991.40	439749	710	0	0.0110482	2	4	3	0	9	0	16	16	6	10	0
hypothetical protein	Tc00.1047053508233.25	443400	693	0	0.018759	2	3	1	0	6	0	26	26	18	8	0
hypothetical protein	Tc00.1047053506727.10	441037	1728	0	0.0259645	2	4	1	0	7	1	92	92	27	65	0
hypothetical protein	Tc00.1047053503415.40	431445	739	0	0.0251563	2	4	1	0	7	0	34	34	9	25	0
hypothetical protein	Tc00.1047053510303.299	444595	975	0	0.0225641	2	1	0	0	3	0	34	34	15	19	0
hypothetical protein	Tc00.1047053509897.260	436723	474	0	0.0682138	2	1	0	0	3	15	20	20	3	17	0
hypothetical protein	Tc00.1047053508891.50	438910	4794	0	0.0208763	2	4	1	0	7	1	203	203	80	123	0
hypothetical protein	Tc00.1047053511151.60	439011	1306	0	0.0165391	2	3	0	0	5	5	35	35	5	30	0
hypothetical protein	Tc00.1047053507029.41	456832	400	0	0.0384294	2	1	3	0	6	6	17	17	5	12	0
hypothetical protein	Tc00.1047053508263.10	441101	3014	0	0.0264875	2	2	0	0	4	12	119	119	26	93	0
hypothetical protein	Tc00.1047053509671.60	441691	699	0	0.0173104	2	3	0	0	5	0	26	26	9	17	0
hypothetical protein	Tc00.1047053510155.100	434916	2670	0	0.0158552	2	2	0	0	4	0	67	67	33	34	0
hypothetical protein	Tc00.1047053511153.80	444824	1528	0	0.0222949	2	3	0	0	5	1	61	61	25	36	0
hypothetical protein	Tc00.1047053511239.90	437766	2610	0	0.0177905	2	4	0	0	6	4	95	95	46	49	0
hypothetical protein	Tc00.1047053510889.290	435850	1217	0	0.026075	2	4	1	0	7	2	67	67	13	54	0
hypothetical protein	Tc00.1047053507515.50	437894	841	0	0.0273484	2	4	0	0	6	4	52	52	15	37	0
hypothetical protein	Tc00.1047053508919.50	440416	1276	0	0.0157757	2	4	2	0	8	0	42	42	27	15	0
hypothetical protein	Tc00.1047053508889.19	434012	1542	0	0.0215737	2	4	0	0	6	9	58	58	24	34	0
hypothetical protein	Tc00.1047053507491.110	436099	3828	0	0.0171282	2	3	0	0	5	9	121	121	42	79	0
hypothetical protein	Tc00.1047053507849.70	432824	2140	0	0.0223364	2	4	0	0	6	5	93	93	26	67	0
hypothetical protein	Tc00.1047053509945.30	438624	1674	0	0.0154719	2	4	0	0	6	0	28	28	19	9	0
hypothetical protein	Tc00.1047053509911.120	434621	4959	0	0.0187538	2	1	0	0	3	8	99	99	52	47	0
hypothetical protein	Tc00.1047053508175.270	442983	591	0	0.0130852	2	2	3	0	7	0	3	3	0	3	0
hypothetical protein	Tc00.1047053509429.280	433978	1336	0	0.0134731	2	3	0	0	5	0	38	38	6	32	0
hypothetical protein	Tc00.1047053509611.60	439167	516	0	0.0175711	2	4	0	0	6	0	20	20	13	7	0
hypothetical protein	Tc00.1047053507017.130	440612	723	0	0.0153527	2	4	0	0	6	0	24	23	11	12	0
hypothetical protein	Tc00.1047053506629.100	435988	1376	0	0.0153585	2	3	0	0	5	0	37	37	4	33	0
hypothetical protein	Tc00.1047053511385.40	432773	1378	0	0.0310837	2	2	0	0	4	0	72	72	15	56	1
hypothetical protein	Tc00.1047053511507.60	437499	936	0	0.028953	2	3	0	0	5	2	49	49	14	35	0
hypothetical protein	Tc00.1047053509023.30	436787	798	0	0.0230994	2	2	1	0	5	3	22	22	8	14	0
hypothetical protein	Tc00.1047053508909.320	431895	1965	0	0.0217133	2	4	0	0	6	1	90	90	29	61	0
hypothetical protein	Tc00.1047053511825.230	434838	1137	0	0.0208653	2	4	2	0	8	0	51	51	20	31	0
hypothetical protein	Tc00.1047053508741.310	435962	3133	0	0.0226103	2	4	2	0	8	8	139	139	51	88	0
hypothetical protein	Tc00.1047053506319.10	438899	3762	0	0.0211412	2	3	0	0	5	1	153	153	73	80	0
hypothetical protein	Tc00.1047053509733.20	438707	580	0	0.0333333	2	1	3	0	6	6	24	24	10	14	0
hypothetical protein	Tc00.1047053503703.60	433261	1018	0	0.0197025	2	4	1	0	7	3	37	37	15	22	0
hypothetical protein	Tc00.1047053508457.40	438098	588	0	0.0176871	2	3	0	0	5	4	16	16	9	7	0
hypothetical protein	Tc00.1047053511815.10	442500	1477	0	0.0200181	2	4	0	0	6	1	53	52	17	35	0
hypothetical protein	Tc00.1047053503431.30	435614	1059	0	0.0229777	2	1	0	0	3	5	30	30	10	20	0
hypothetical protein	Tc00.1047053507007.30	436257	2011	0	0.0157467	2	2	0	0	4	5	42	42	12	30	0
hypothetical protein	Tc00.1047053511815.150	433352	4408	0	0.0213097	2	4	0	0	6	4	174	174	70	104	0
hypothetical protein	Tc00.1047053510303.280	444601	807	0	0.0258158	2	2	0	0	4	1	36	36	18	17	1
hypothetical protein	Tc00.1047053440099.10	434525	747	0	0.020705	2	3	1	0	6	0	33	33	14	19	0
hypothetical protein	Tc00.1047053504131.160	441274	2178	0	0.0189011	2	4	1	0	7	2	84	84	25	59	0
hypothetical protein	Tc00.1047053506195.260	434972	1613	0	0.0201901	2	4	0	0	6	8	59	59	22	37	0
hypothetical protein	Tc00.1047053508503.30	444271	609	0	0.0225194	2	4	1	0	7	7	30	30	9	21	0
hypothetical protein	Tc00.1047053505999.60	441680	693	0	0.0175565	2	2	0	0	4	0	23	23	14	9	0
hypothetical protein	Tc00.1047053509179.170	434824	2454	0	0.0142624	2	2	0	0	4	1	55	55	33	22	0
hypothetical protein	Tc00.1047053509601.30	436466	1641	0	0.0201503	2	4	0	0	6	0	68	68	25	43	0
hypothetical protein	Tc00.1047053506999.160	434062	482	0	0.0376902	2	2	0	0	4	6	30	30	8	22	0
hypothetical protein	Tc00.1047053506833.40	444559	1071	0	0.0153128	2	3	2	0	7	2	31	31	9	22	0
hypothetical protein	Tc00.1047053507519.40	439761	1504	0	0.0151374	2	3	0	0	5	2	42	42	8	33	1
hypothetical protein	Tc00.1047053506577.20	433002	2265	0	0.023429	2	4	1	0	7	3	102	102	50	52	0
hypothetical protein	Tc00.1047053511385.60	432771	1225	0	0.0222857	2	3	0	0	5	2	53	53	15	38	0
hypothetical protein	Tc00.1047053511385.50	434344	1840	0	0.0282065	2	3	0	0	5	1	108	107	34	73	0
hypothetical protein	Tc00.1047053509179.50	439223	2319	0	0.0175363	2	4	0	0	6	2	81	81	37	44	0
hypothetical protein	Tc00.1047053509105.50	442808	979	0	0.0159346	2	4	0	0	6	0	33	33	7	26	0
hypothetical protein	Tc00.1047053511859.90	433200	874	0	0.025553	2	4	0	0	6	4	39	39	15	24	0
hypothetical protein	Tc00.1047053425969.5	442746	774	0	0.0249785	2	4	0	0	6	7	34	34	16	18	0
hypothetical protein	Tc00.1047053503499.24	440584	442	0	0.0294118	1	1	0	0	2	4	7	7	2	5	0
hypothetical protein	Tc00.1047053506297.320	441250	1023	0	0.0184425	2	3	0	0	5	1	41	41	12	29	0
hypothetical protein	Tc00.1047053511523.30	441484	3352	0	0.0163484	2	4	0	0	6	1	104	104	28	76	0
hypothetical protein	Tc00.1047053509607.60	433436	1764	0	0.0256614	2	3	1	0	6	5	91	91	29	62	0
hypothetical protein	Tc00.1047053511017.60	438191	2341	0	0.017116	2	1	2	0	5	7	53	53	23	30	0
hypothetical protein	Tc00.1047053508799.50	435123	1935	0	0.0158976	2	4	1	0	7	0	65	65	21	44	0
hypothetical protein	Tc00.1047053510657.150	441186	1495	0	0.0194649	2	3	4	0	9	5	57	57	15	42	0
hypothetical protein	Tc00.1047053508175.90	435809	1554	0	0.022308	2	1	3	0	6	0	43	43	14	29	0
hypothetical protein	Tc00.1047053503465.40	435774	1054	0	0.0258065	2	4	0	0	6	7	51	51	15	36	0
hypothetical protein	Tc00.1047053511517.140	443421	1149	0	0.0197273	2	3	0	0	5	0	45	45	20	25	0
hypothetical protein	Tc00.1047053508015.40	433430	1009	0	0.0115626	2	1	0	0	3	3	13	13	1	12	0
hypothetical protein	Tc00.1047053508503.80	437285	429	0	0.0242424	2	3	0	0	5	0	23	23	8	15	0
hypothetical protein	Tc00.1047053506177.60	434922	3291	0	0.0197103	2	4	1	0	7	4	128	128	48	80	0
hypothetical protein	Tc00.1047053506529.620	435845	1428	0	0.017507	2	1	0	0	3	5	31	31	12	19	0
hypothetical protein	Tc00.1047053506469.60	438673	639	0	0.0137715	2	3	0	0	5	0	17	17	9	8	0
hypothetical protein	Tc00.1047053511903.10	442411	399	0	0.0155388	2	3	0	0	5	0	12	12	8	4	0
hypothetical protein	Tc00.1047053509505.60	444150	1250	0	0.0277067	2	3	0	0	5	3	66	66	11	55	0
hypothetical protein	Tc00.1047053509047.10	444273	1302	0	0.0128008	2	4	0	0	6	0	34	34	24	10	0
hypothetical protein	Tc00.1047053506297.20	435399	2077	0	0.019607	2	3	3	0	8	4	74	74	24	50	0
hypothetical protein	Tc00.1047053509177.20	440274	1427	0	0.0166316	2	4	0	0	6	1	48	48	18	30	0
hypothetical protein	Tc00.1047053511827.30	436985	1395	0	0.0203926	2	4	1	0	7	1	60	58	26	32	0
hypothetical protein	Tc00.1047053506241.150	437743	1624	0	0.0172619	2	3	0	0	5	0	53	53	25	28	0
hypothetical protein	Tc00.1047053507049.66	435876	672	0	0.0327381	2	2	0	0	4	1	37	37	14	23	0
hypothetical protein	Tc00.1047053507063.170	434387	1923	0	0.0235743	2	2	0	0	4	4	81	81	26	55	0
hypothetical protein	Tc00.1047053511017.25	442573	1143	0	0.0195976	2	3	0	0	5	0	45	45	17	28	0
hypothetical protein	Tc00.1047053509487.10	441682	1381	0	0.0187304	2	4	0	0	6	3	45	45	15	30	0
hypothetical protein	Tc00.1047053508817.20	440552	1812	0	0.0196836	2	4	2	0	8	4	72	72	29	43	0
hypothetical protein	Tc00.1047053510655.100	438319	886	0	0.0199774	2	4	0	0	6	0	35	35	5	30	0
hypothetical protein	Tc00.1047053503891.90	441348	1899	0	0.0197472	2	3	0	0	5	0	74	74	33	41	0
hypothetical protein	Tc00.1047053510661.100	432354	1416	0	0.0145951	2	3	0	0	5	6	37	37	17	20	0
hypothetical protein	Tc00.1047053507771.85	439370	438	0	0.00669711	2	3	1	0	6	0	6	6	2	4	0
hypothetical protein	Tc00.1047053508979.90	445093	1443	0	0.039732	2	2	0	0	4	11	94	94	32	62	0
hypothetical protein	Tc00.1047053503709.10	445745	942	0	0.0170913	2	3	0	0	5	0	31	31	16	15	0
hypothetical protein	Tc00.1047053507023.100	438313	1491	0	0.0146211	2	3	3	0	8	4	41	41	22	19	0
hypothetical protein	Tc00.1047053506587.44	444229	991	0	0.0191053	2	4	0	0	6	1	35	35	10	25	0
hypothetical protein	Tc00.1047053507717.20	436483	1218	0	0.0238643	2	4	1	0	7	3	59	59	29	30	0
hypothetical protein	Tc00.1047053511761.80	440265	2922	0	0.021823	2	4	0	0	6	3	130	130	41	89	0
hypothetical protein	Tc00.1047053508881.140	435125	1686	0	0.0221827	2	4	2	0	8	2	76	76	39	37	0
hypothetical protein	Tc00.1047053508577.70	444922	3288	0	0.023824	2	1	2	0	5	0	83	83	43	40	0
hypothetical protein	Tc00.1047053509849.30	442376	2598	0	0.0234411	2	4	0	0	6	14	103	103	19	84	0
hypothetical protein	Tc00.1047053510729.180	441973	2190	0	0.01793	2	4	0	0	6	3	83	83	44	39	0
hypothetical protein	Tc00.1047053508821.30	436195	1927	0	0.0222453	2	4	1	0	7	1	86	86	32	54	0
hypothetical protein	Tc00.1047053508887.30	445354	325	0	0.0923077	2	1	0	0	3	18	27	27	8	19	0
hypothetical protein	Tc00.1047053511827.50	436987	978	0	0.0143149	2	3	0	0	5	0	27	27	8	19	0
hypothetical protein	Tc00.1047053509601.140	442232	543	0	0.0474006	2	2	14	0	18	0	37	37	6	30	1
hypothetical protein	Tc00.1047053507007.80	442717	3432	0	0.0162296	2	3	1	0	6	1	109	109	57	52	0
hypothetical protein	Tc00.1047053511385.70	432770	372	0	0.0403226	1	1	0	0	2	5	10	10	3	7	0
hypothetical protein	Tc00.1047053511261.40	436025	867	0	0.0182238	2	4	0	0	6	0	32	32	18	14	0
hypothetical protein	Tc00.1047053507023.140	438355	501	0	0.0287425	2	3	1	0	6	8	23	23	12	11	0
hypothetical protein	Tc00.1047053508299.30	440128	2304	0	0.0212674	2	1	0	0	3	1	24	24	10	14	0
hypothetical protein	Tc00.1047053503635.40	443872	1650	0	0.0262626	2	4	0	0	6	8	86	85	26	59	0
hypothetical protein	Tc00.1047053509719.60	442300	501	0	0.0266134	2	3	1	0	6	1	27	27	7	20	0
hypothetical protein	Tc00.1047053508153.1130	437653	1409	0	0.0191625	2	4	0	0	6	0	52	52	19	33	0
hypothetical protein	Tc00.1047053507851.70	432128	492	0	0.0371274	2	4	0	0	6	2	41	41	11	30	0
hypothetical protein	Tc00.1047053506435.260	435452	1833	0	0.017385	2	3	2	0	7	2	57	57	26	31	0
hypothetical protein	Tc00.1047053510031.30	435310	3291	0	0.028664	2	1	0	0	3	19	99	99	52	47	0
hypothetical protein	Tc00.1047053510889.130	434509	600	0	0.03	2	2	1	0	5	2	20	20	2	18	0
hypothetical protein	Tc00.1047053506469.20	438667	1818	0	0.0188669	2	2	2	0	6	0	29	29	7	22	0
hypothetical protein	Tc00.1047053511907.190	438249	3411	0	0.0292192	2	1	0	0	3	13	110	110	50	59	1
hypothetical protein	Tc00.1047053508199.70	437219	1825	0	0.0199087	2	4	0	0	6	1	67	67	18	49	0
hypothetical protein	Tc00.1047053507049.20	438853	1906	0	0.0271598	2	3	0	0	5	4	89	89	29	59	1
hypothetical protein	Tc00.1047053508669.21	431264	918	0	0.0372549	2	4	0	0	6	11	58	58	14	44	0
hypothetical protein	Tc00.1047053506705.50	437562	2906	0	0.0185003	2	4	1	0	7	0	109	109	39	70	0
hypothetical protein	Tc00.1047053508641.250	439523	2338	0	0.0219561	2	4	0	0	6	4	100	100	38	62	0
hypothetical protein	Tc00.1047053510303.40	435080	1686	0	0.0194204	2	4	1	0	7	3	70	70	35	35	0
hypothetical protein	Tc00.1047053503593.40	435236	1803	0	0.0291472	2	4	2	0	8	13	91	91	24	67	0
hypothetical protein	Tc00.1047053503995.30	441631	1091	0	0.0293309	2	1	3	0	6	8	28	28	6	22	0
hypothetical protein	Tc00.1047053506559.205	437120	1578	0	0.0260879	2	2	0	0	4	2	78	78	30	48	0
hypothetical protein	Tc00.1047053503625.20	438088	3463	0	0.0218019	2	3	0	0	5	6	139	139	38	101	0
hypothetical protein	Tc00.1047053508029.40	441960	531	0	0.0210923	2	3	0	0	5	0	23	23	12	11	0
hypothetical protein	Tc00.1047053508299.40	440125	1137	0	0.0151275	2	4	0	0	6	0	36	36	13	23	0
hypothetical protein	Tc00.1047053503647.40	436063	1236	0	0.022411	2	2	1	0	5	1	52	52	29	23	0
hypothetical protein	Tc00.1047053510575.160	444804	1567	0	0.019783	2	4	0	0	6	2	60	60	21	39	0
hypothetical protein	Tc00.1047053511895.20	440329	876	0	0.0184932	2	3	0	0	5	2	31	31	11	20	0
hypothetical protein	Tc00.1047053503411.10	433863	805	0	0.0281573	2	4	0	0	6	1	42	42	8	34	0
hypothetical protein	Tc00.1047053508851.70	436927	987	0	0.0186424	2	3	0	0	5	0	36	36	15	20	1
hypothetical protein	Tc00.1047053503735.40	431801	843	0	0.022934	2	2	0	0	4	0	36	36	13	23	0
hypothetical protein	Tc00.1047053503735.20	431799	2411	0	0.0175229	2	4	1	0	7	0	77	77	13	64	0
hypothetical protein	Tc00.1047053511859.80	433197	1413	0	0.0248172	2	4	0	0	6	3	69	69	22	47	0
hypothetical protein	Tc00.1047053506319.70	433550	1317	0	0.0223994	2	3	0	0	5	15	51	51	18	33	0
hypothetical protein	Tc00.1047053506585.100	443647	2010	0	0.0353897	2	4	0	0	6	24	123	123	41	82	0
hypothetical protein	Tc00.1047053510437.45	430809	466	0	0.0516129	2	1	1	0	4	0	39	39	9	30	0
hypothetical protein	Tc00.1047053508175.100	435808	1746	0	0.0181558	2	3	1	0	6	1	67	67	34	33	0
hypothetical protein	Tc00.1047053510519.110	440231	810	0	0.0204586	2	4	1	0	7	1	30	30	13	17	0
hypothetical protein	Tc00.1047053508851.130	437861	1467	0	0.0185007	2	4	3	0	9	6	55	55	7	48	0
hypothetical protein	Tc00.1047053506915.20	434176	2289	0	0.0267511	2	4	0	0	6	1	24	24	7	17	0
hypothetical protein	Tc00.1047053511815.90	435201	1669	0	0.0222888	2	4	0	0	6	1	79	79	21	58	0
hypothetical protein	Tc00.1047053507517.50	436578	1361	0	0.0151849	2	4	0	0	6	0	43	43	20	23	0
hypothetical protein	Tc00.1047053503719.10	443524	645	0	0.0285788	2	3	1	0	6	0	38	38	13	25	0
hypothetical protein	Tc00.1047053506559.110	438933	1719	0	0.0183052	2	3	1	0	6	3	61	61	28	33	0
hypothetical protein	Tc00.1047053510679.40	438795	1368	0	0.0309454	2	1	0	0	3	10	55	55	22	33	0
hypothetical protein	Tc00.1047053510359.80	441746	982	0	0.0150713	2	3	1	0	6	2	29	29	5	24	0
hypothetical protein	Tc00.1047053509229.50	435733	2022	0	0.0300033	2	3	0	0	5	9	109	108	36	72	0
hypothetical protein	Tc00.1047053504021.90	444701	1803	0	0.0157515	2	3	0	0	5	2	60	60	27	33	0
hypothetical protein	Tc00.1047053506999.170	434063	1066	0	0.0186992	2	4	0	0	6	3	44	44	14	30	0
hypothetical protein	Tc00.1047053508817.30	440557	1458	0	0.0194787	2	4	0	0	6	1	58	58	17	41	0
hypothetical protein	Tc00.1047053511671.140	437393	1604	0	0.0217165	2	2	0	0	4	9	46	46	9	37	0
hypothetical protein	Tc00.1047053504021.50	436145	1950	0	0.0192821	2	4	0	0	6	1	76	76	24	52	0
hypothetical protein	Tc00.1047053507017.80	440408	453	0	0.0198675	2	3	1	0	6	0	18	18	13	5	0
hypothetical protein	Tc00.1047053506009.40	434327	994	0	0.0364185	2	3	0	0	5	5	60	60	19	41	0
hypothetical protein	Tc00.1047053504003.30	440855	1956	0	0.0182686	2	4	0	0	6	4	72	72	35	37	0
hypothetical protein	Tc00.1047053505939.50	444380	1109	0	0.0166817	2	2	0	0	4	1	30	30	6	24	0
hypothetical protein	Tc00.1047053505999.120	433377	1503	0	0.0195609	2	4	1	0	7	6	55	55	18	37	0
hypothetical protein	Tc00.1047053507221.40	439609	2199	0	0.0215856	2	4	0	0	6	2	94	94	41	53	0
hypothetical protein	Tc00.1047053507823.20	438178	2546	0	0.0225975	2	4	1	0	7	12	106	106	44	62	0
hypothetical protein	Tc00.1047053510819.30	443779	3274	0	0.01854	2	3	0	0	5	1	115	115	40	75	0
hypothetical protein	Tc00.1047053506201.60	445198	453	0	0.0127825	2	4	1	0	7	0	14	14	4	10	0
hypothetical protein	Tc00.1047053509721.50	443228	1143	0	0.0143774	2	3	1	0	6	4	30	30	15	15	0
hypothetical protein	Tc00.1047053510099.60	441950	1572	0	0.0239398	2	3	0	0	5	1	68	68	20	48	0
hypothetical protein	Tc00.1047053506469.70	438676	549	0	0.0265938	2	3	0	0	5	5	23	23	9	14	0
hypothetical protein	Tc00.1047053509733.60	433518	1784	0	0.0238482	2	4	2	0	8	0	91	91	37	54	0
hypothetical protein	Tc00.1047053506009.70	433909	1146	0	0.01847	2	2	0	0	4	1	36	36	15	21	0
hypothetical protein	Tc00.1047053507991.90	432673	1731	0	0.0166763	2	3	1	0	6	5	49	49	25	24	0
hypothetical protein	Tc00.1047053507519.167	443764	774	0	0.0178295	2	3	0	0	5	0	24	24	16	7	1
hypothetical protein	Tc00.1047053510823.90	436756	2214	0	0.0210823	2	3	3	0	8	3	92	92	26	66	0
hypothetical protein	Tc00.1047053507063.10	436327	2028	0	0.0317554	2	4	0	0	6	12	114	114	20	94	0
hypothetical protein	Tc00.1047053505071.40	435197	2189	0	0.0195219	2	3	1	0	6	11	82	82	22	60	0
hypothetical protein	Tc00.1047053509911.60	434736	2847	0	0.0339539	2	2	0	0	4	2	162	161	49	112	0
hypothetical protein	Tc00.1047053508741.90	445284	2227	0	0.035354	2	4	0	0	6	11	143	143	39	104	0
hypothetical protein	Tc00.1047053507601.50	443468	1452	0	0.0133609	2	3	0	0	5	1	35	35	15	20	0
hypothetical protein	Tc00.1047053432629.30	445840	720	0	0.156944	4	1	0	0	5	102	10	10	2	8	0
hypothetical protein	Tc00.1047053503913.40	442867	624	0	0.0246795	2	3	2	0	7	3	29	29	12	17	0
hypothetical protein	Tc00.1047053503939.70	438336	3988	0	0.0233749	2	4	2	0	8	12	179	179	58	121	0
hypothetical protein, conserved	Tc00.1047053506509.50	434675	2241	0	0.0160048	2	3	0	0	5	2	62	62	21	41	0
hypothetical protein, conserved	Tc00.1047053510481.30	No_Assmby_ID	844	0	0.0726698	2	1	0	0	3	33	52	52	11	41	0
protein kinase, putative	Tc00.1047053504741.250	436389	2919	0	0.012196	2	3	0	0	5	0	71	71	34	37	0
ras-related protein rab, putative	Tc00.1047053511257.30	441830	1299	0	0.0237619	2	4	0	0	6	4	61	61	21	40	0
transporter, putative	Tc00.1047053507001.100	441166	1293	0	0.0154937	2	3	0	0	5	0	39	39	24	15	0
aspartyl-tRNA synthetase, putative	Tc00.1047053507233.94	438066	732	0	0.0478142	5	1	1	0	7	7	38	38	17	21	0
carbohydrate kinase, thermoresistant glucokinase, putative	Tc00.1047053508177.20	439186	585	0	0.0222222	2	2	0	0	4	2	22	22	15	7	0
dynamin-like protein, putative	Tc00.1047053508873.420	441819	1776	0	0.0166104	2	2	0	0	4	1	52	52	33	19	0
helicase, putative	Tc00.1047053509399.9	437611	570	0	0.0222222	2	1	0	0	3	0	19	19	7	12	0
hypothetical protein	Tc00.1047053405737.14	440504	321	0	0.0208723	2	2	1	0	5	0	15	15	5	10	0
hypothetical protein	Tc00.1047053509875.180	444437	1769	0	0.01417	2	4	3	0	9	0	49	49	22	27	0
hypothetical protein	Tc00.1047053510885.140	432336	1173	0	0.0233873	1	3	1	0	5	0	56	56	12	44	0
hypothetical protein	Tc00.1047053509557.10	430986	1426	0	0.0178354	2	3	0	0	5	0	47	47	13	34	0
hypothetical protein	Tc00.1047053511807.36	438764	285	0	0.011061	2	4	1	0	7	0	7	7	4	3	0
hypothetical protein	Tc00.1047053509791.80	440021	2661	0	0.0251535	2	4	0	0	6	11	121	121	55	66	0
hypothetical protein	Tc00.1047053508303.20	438084	969	0	0.0252838	2	3	0	0	5	7	46	46	14	32	0
hypothetical protein	Tc00.1047053503925.40	436880	958	0	0.0257829	2	4	0	0	6	2	42	42	19	22	1
hypothetical protein, conserved	Tc00.1047053507519.70	439752	1578	0	0.0188002	2	4	0	0	6	0	58	56	33	23	0
hypothetical protein, conserved	Tc00.1047053506559.70	438934	474	0	0.0189271	2	4	1	0	7	4	14	14	10	4	0
hypothetical protein, conserved	Tc00.1047053511301.60	443592	2316	0	0.0130973	2	4	1	0	7	0	61	61	33	28	0
hypothetical protein, conserved	Tc00.1047053509029.150	434753	1542	0	0.0141807	2	3	0	0	5	1	41	41	29	12	0
hypothetical protein, conserved	Tc00.1047053510729.220	433892	3135	0	0.0155768	2	2	1	0	5	6	79	79	49	30	0
hypothetical protein, conserved	Tc00.1047053508543.170	431616	1443	0	0.018018	2	3	0	0	5	0	58	58	23	35	0
hypothetical protein, conserved	Tc00.1047053507031.110	432923	2376	0	0.0213384	2	3	0	0	5	8	98	98	37	61	0
hypothetical protein, conserved	Tc00.1047053510889.240	445236	366	0	0.023224	2	2	0	0	4	3	15	15	7	8	0
hypothetical protein, conserved	Tc00.1047053510661.230	434966	1749	0	0.0181328	2	4	2	0	8	3	69	69	40	29	0
hypothetical protein, conserved	Tc00.1047053511159.14	432371	2851	0	0.0134222	2	4	0	0	6	0	77	77	36	41	0
hypothetical protein, conserved	Tc00.1047053504827.100	437426	1548	0	0.0182171	2	3	0	0	5	1	55	55	27	28	0
hypothetical protein, conserved	Tc00.1047053506201.90	456826	1172	0	0.0168668	2	4	2	0	8	3	34	34	7	27	0
hypothetical protein, conserved	Tc00.1047053507949.29	434878	435	0	0.0128736	2	3	0	0	5	0	11	11	11	0	0
hypothetical protein, conserved	Tc00.1047053507515.90	437897	2526	0	0.0159145	2	4	0	0	6	0	79	79	47	31	1
hypothetical protein, conserved	Tc00.1047053506975.66	442905	3419	0	0.017588	2	3	0	0	5	4	105	105	22	83	0
hypothetical protein, conserved	Tc00.1047053508409.250	440540	529	0	0.00874966	2	3	2	0	7	1	8	8	5	3	0
hypothetical protein, conserved	Tc00.1047053510333.10	432743	1503	0	0.0185851	2	4	0	0	6	3	55	55	24	31	0
hypothetical protein, conserved	Tc00.1047053507943.70	443317	1158	0	0.0191134	2	4	0	0	6	0	19	19	9	9	1
hypothetical protein, conserved	Tc00.1047053503395.30	443896	1576	0	0.0147631	2	4	0	0	6	3	42	42	7	35	0
hypothetical protein, conserved	Tc00.1047053510887.50	436554	1329	0	0.0102834	2	4	0	0	6	0	29	29	19	10	0
hypothetical protein, conserved	Tc00.1047053506479.20	436747	582	0	0.00790378	2	4	0	0	6	0	10	10	9	1	0
hypothetical protein, conserved	Tc00.1047053511287.100	443490	972	0	0.0139918	2	3	0	0	5	0	28	28	17	11	0
hypothetical protein, conserved	Tc00.1047053503847.60	440066	1767	0	0.0170723	2	2	0	0	4	1	53	53	27	26	0
hypothetical protein, conserved	Tc00.1047053503929.40	442065	1459	0	0.0245374	2	4	2	0	8	8	66	66	11	55	0
hypothetical protein, conserved	Tc00.1047053509215.30	436268	369	0	0.0117435	2	4	0	0	6	0	8	8	3	5	0
hypothetical protein, conserved	Tc00.1047053510819.20	445069	1848	0	0.020202	2	1	0	0	3	6	51	51	16	35	0
hypothetical protein, conserved	Tc00.1047053507615.130	436838	1852	0	0.0209143	2	3	1	0	6	13	72	72	24	48	0
hypothetical protein, conserved	Tc00.1047053510729.20	439810	1158	0	0.0132988	2	3	1	0	6	0	28	28	15	13	0
hypothetical protein, conserved	Tc00.1047053503823.20	439394	1029	0	0.0171688	2	2	0	0	4	2	18	18	6	12	0
hypothetical protein, conserved	Tc00.1047053509573.40	435832	546	0	0.0175824	2	3	0	0	5	0	20	20	14	6	0
hypothetical protein, conserved	Tc00.1047053504105.220	435391	348	0	0.00574713	2	4	1	0	7	0	4	4	1	3	0
hypothetical protein, conserved	Tc00.1047053511287.20	444442	2130	0	0.0111111	2	4	0	0	6	3	43	43	22	21	0
hypothetical protein, conserved	Tc00.1047053509569.40	432167	2712	0	0.0144789	2	4	0	0	6	1	83	83	42	41	0
hypothetical protein, conserved	Tc00.1047053503555.50	432940	574	0	0.0266592	2	4	2	0	8	3	28	28	7	21	0
hypothetical protein, conserved	Tc00.1047053509857.10	442371	903	0	0.0173865	2	3	0	0	5	3	26	26	17	9	0
hypothetical protein, conserved	Tc00.1047053506855.20	434350	828	0	0.0128393	2	4	3	0	9	0	26	26	13	13	0
hypothetical protein, conserved	Tc00.1047053511245.90	439256	1080	0	0.0178704	2	3	0	0	5	1	40	40	16	24	0
hypothetical protein, conserved	Tc00.1047053507771.80	439376	1285	0	0.025214	2	3	0	0	5	12	47	47	21	26	0
hypothetical protein, conserved	Tc00.1047053507017.30	436697	1698	0	0.0166078	2	4	0	0	6	0	57	57	22	35	0
hypothetical protein, conserved	Tc00.1047053503593.20	437588	2433	0	0.0188382	2	4	0	0	6	0	89	89	63	26	0
hypothetical protein, conserved	Tc00.1047053510731.20	439103	960	0	0.0147222	2	4	0	0	6	2	27	27	21	6	0
hypothetical protein, conserved	Tc00.1047053509671.30	444419	981	0	0.011215	2	3	9	0	14	0	20	20	15	5	0
hypothetical protein, conserved	Tc00.1047053507031.64	438786	573	0	0.0129145	2	3	2	0	7	0	14	14	8	6	0
hypothetical protein, conserved	Tc00.1047053506145.70	437278	984	0	0.0195122	2	3	0	0	5	1	36	36	15	21	0
hypothetical protein, conserved	Tc00.1047053510729.160	441981	621	0	0.0187869	2	4	0	0	6	0	23	23	9	14	0
hypothetical protein, conserved	Tc00.1047053507663.70	434616	2067	0	0.0214159	2	4	0	0	6	3	92	92	45	47	0
hypothetical protein, conserved	Tc00.1047053506959.80	442511	1053	0	0.0141817	2	4	0	0	6	0	32	32	15	17	0
hypothetical protein, conserved	Tc00.1047053509177.40	440276	1233	0	0.0194647	2	3	0	0	5	1	46	46	30	16	0
hypothetical protein, conserved	Tc00.1047053506855.330	437958	1473	0	0.0162933	2	3	3	0	8	0	48	48	28	20	0
hypothetical protein, conserved	Tc00.1047053508881.30	432899	1423	0	0.0201921	2	4	0	0	6	4	58	58	14	44	0
hypothetical protein, conserved	Tc00.1047053509799.20	436185	1065	0	0.0138104	2	4	1	0	7	0	31	31	21	10	0
hypothetical protein, conserved	Tc00.1047053506711.10	442687	2350	0	0.015234	2	4	0	0	6	0	59	59	12	47	0
hypothetical protein, conserved	Tc00.1047053510099.50	441962	1449	0	0.0174143	2	4	0	0	6	2	32	32	14	18	0
hypothetical protein, conserved	Tc00.1047053510119.30	443094	762	0	0.0179353	2	4	2	0	8	2	31	31	18	13	0
hypothetical protein, conserved	Tc00.1047053504153.330	439570	1515	0	0.0361276	2	4	0	0	6	41	79	79	18	61	0
hypothetical protein, conserved	Tc00.1047053503823.110	431862	1053	0	0.0230453	2	3	0	0	5	4	43	43	29	14	0
hypothetical protein, conserved	Tc00.1047053506435.160	440113	1348	0	0.0133672	2	4	2	0	8	0	36	36	21	15	0
hypothetical protein, conserved	Tc00.1047053510305.79	431341	4237	0	0.0221462	1	3	1	0	5	12	163	163	47	116	0
hypothetical protein, conserved	Tc00.1047053510099.30	441963	2392	0	0.0247492	2	4	1	0	7	4	122	122	34	88	0
hypothetical protein, conserved	Tc00.1047053508851.160	437859	1514	0	0.0110229	2	4	4	0	10	1	33	33	12	21	0
hypothetical protein, conserved	Tc00.1047053509985.50	434498	1846	0	0.0126468	2	1	1	0	4	0	35	35	23	12	0
hypothetical protein, conserved	Tc00.1047053509023.70	438601	282	0	0.0219858	2	3	0	0	5	1	12	12	7	5	0
hypothetical protein, conserved	Tc00.1047053511907.60	441207	708	0	0.00599946	2	4	1	0	7	0	10	10	6	4	0
hypothetical protein, conserved	Tc00.1047053509229.120	436516	906	0	0.0104121	2	3	1	0	6	0	21	21	11	10	0
hypothetical protein, conserved	Tc00.1047053509901.120	437136	1058	0	0.0246377	2	4	0	0	6	0	55	55	20	35	0
hypothetical protein, conserved	Tc00.1047053507021.30	433960	1341	0	0.0138702	2	3	0	0	5	0	38	38	22	16	0
hypothetical protein, conserved	Tc00.1047053506629.20	444953	648	0	0.0203263	2	4	2	0	8	2	30	30	11	19	0
hypothetical protein, conserved	Tc00.1047053506275.90	439391	1978	0	0.0158746	2	4	0	0	6	2	57	57	27	30	0
hypothetical protein, conserved	Tc00.1047053510899.30	434514	1126	0	0.0175252	2	4	0	0	6	4	32	32	12	20	0
hypothetical protein, conserved	Tc00.1047053509509.40	440005	879	0	0.0133106	2	3	0	0	5	0	23	23	16	7	0
hypothetical protein, conserved	Tc00.1047053507705.30	438125	1419	0	0.0401691	1	1	0	0	2	1	56	56	31	25	0
hypothetical protein, conserved	Tc00.1047053503999.30	432394	4157	0	0.0207361	2	4	0	0	6	6	164	164	76	88	0
hypothetical protein, conserved	Tc00.1047053503773.30	440447	757	0	0.01321	2	4	0	0	6	0	21	21	10	10	1
hypothetical protein, conserved	Tc00.1047053507895.150	441122	855	0	0.0205848	5	4	1	0	10	4	33	33	11	22	0
hypothetical protein, conserved	Tc00.1047053510659.20	441155	1731	0	0.0136337	2	4	0	0	6	4	48	48	23	25	0
hypothetical protein, conserved	Tc00.1047053507769.30	439006	723	0	0.0509451	2	2	0	0	4	27	30	30	12	17	1
hypothetical protein, conserved	Tc00.1047053509179.210	445931	1503	0	0.0176536	2	4	2	0	8	1	56	56	30	26	0
hypothetical protein, conserved	Tc00.1047053511153.110	433418	1524	0	0.0129046	2	4	0	0	6	1	41	41	27	14	0
hypothetical protein, conserved	Tc00.1047053509395.10	432690	741	0	0.0197931	4	3	0	0	7	0	28	28	13	15	0
hypothetical protein, conserved	Tc00.1047053511507.110	445906	1620	0	0.0154733	2	3	1	0	6	2	47	47	23	24	0
hypothetical protein, conserved	Tc00.1047053511269.30	437449	915	0	0.0168306	2	4	0	0	6	0	31	31	19	12	0
hypothetical protein, conserved	Tc00.1047053503847.80	440071	1329	0	0.0119388	2	2	1	0	5	0	20	20	13	7	0
hypothetical protein, conserved	Tc00.1047053509911.10	431426	4136	0	0.0240732	2	3	0	0	5	9	177	177	54	123	0
hypothetical protein, conserved	Tc00.1047053511859.40	439777	726	0	0.0137741	2	3	0	0	5	0	21	21	12	9	0
hypothetical protein, conserved	Tc00.1047053509399.160	445228	1041	0	0.0201729	1	2	2	0	5	1	22	22	17	5	0
hypothetical protein, conserved	Tc00.1047053503723.20	431285	2937	0	0.0274997	2	4	0	0	6	14	146	146	68	78	0
hypothetical protein, conserved	Tc00.1047053508051.10	431211	3136	0	0.0235757	2	4	0	0	6	12	123	123	31	92	0
hypothetical protein, conserved	Tc00.1047053509319.20	438488	394	0	0.0150592	2	4	0	0	6	2	9	9	1	8	0
hypothetical protein, conserved	Tc00.1047053506195.60	436120	1558	0	0.0205392	2	4	0	0	6	1	64	64	31	33	0
hypothetical protein, conserved	Tc00.1047053511649.110	436805	3158	0	0.0141756	2	3	0	0	5	14	76	76	33	43	0
hypothetical protein, conserved	Tc00.1047053508397.20	441853	1569	0	0.0174846	2	3	0	0	5	7	44	44	26	18	0
hypothetical protein, conserved	Tc00.1047053506871.110	433464	1621	0	0.0192063	2	4	0	0	6	0	65	65	21	44	0
hypothetical protein, conserved	Tc00.1047053508503.70	437279	1290	0	0.018863	2	4	0	0	6	0	49	49	24	25	0
hypothetical protein, conserved	Tc00.1047053506989.50	437692	765	0	0.0105447	2	4	0	0	6	0	17	17	7	10	0
hypothetical protein, conserved	Tc00.1047053506247.390	436245	576	0	0.0128472	2	4	0	0	6	0	17	17	16	1	0
hypothetical protein, conserved	Tc00.1047053508153.1000	437077	1071	0	0.0257703	2	3	0	0	5	5	52	52	29	23	0
hypothetical protein, conserved	Tc00.1047053508677.160	433997	891	0	0.030303	2	2	0	0	4	4	44	44	17	27	0
hypothetical protein, conserved	Tc00.1047053511901.20	442412	2889	0	0.0124149	2	3	1	0	6	0	72	72	48	24	0
hypothetical protein, conserved	Tc00.1047053509671.50	444398	1227	0	0.00880196	2	4	1	0	7	0	23	23	12	11	0
hypothetical protein, conserved	Tc00.1047053507623.40	439138	1266	0	0.0164899	2	4	4	0	10	5	41	41	22	19	0
hypothetical protein, conserved	Tc00.1047053506789.160	432042	1776	0	0.018994	2	4	0	0	6	11	60	60	23	37	0
hypothetical protein, conserved	Tc00.1047053503939.120	434235	1080	0	0.0119136	2	4	1	0	7	14	16	16	10	6	0
hypothetical protein, conserved	Tc00.1047053508397.79	441306	288	0	0.0173611	2	3	0	0	5	0	9	9	8	1	0
hypothetical protein, conserved	Tc00.1047053509331.90	434111	936	0	0.0154558	2	4	0	0	6	9	23	23	16	7	0
hypothetical protein, conserved	Tc00.1047053510303.70	435081	1811	0	0.0174857	2	1	0	0	3	0	42	42	18	24	0
hypothetical protein, conserved	Tc00.1047053509855.20	442378	1617	0	0.0131755	2	4	1	0	7	0	45	45	16	29	0
hypothetical protein, conserved	Tc00.1047053509429.190	441610	3521	0	0.0131155	2	3	4	0	9	4	87	87	38	49	0
hypothetical protein, conserved	Tc00.1047053507601.30	443475	963	0	0.0116303	2	3	2	0	7	0	21	21	13	8	0
hypothetical protein, conserved	Tc00.1047053507049.119	438263	3759	0	0.0222577	2	1	0	0	3	7	90	90	43	47	0
hypothetical protein, conserved	Tc00.1047053510131.20	443627	484	0	0.0188017	2	3	0	0	5	1	15	15	6	8	1
hypothetical protein, conserved	Tc00.1047053506195.250	434867	2094	0	0.0177491	2	2	0	0	4	1	67	67	35	32	0
hypothetical protein, conserved	Tc00.1047053511499.10	436608	2303	0	0.0170792	2	4	0	0	6	1	80	80	21	59	0
hypothetical protein, conserved	Tc00.1047053509053.30	437790	1719	0	0.016211	2	4	1	0	7	1	61	61	31	30	0
hypothetical protein, conserved	Tc00.1047053511245.24	442911	1468	0	0.012852	2	4	1	0	7	4	40	40	20	20	0
hypothetical protein, conserved	Tc00.1047053511837.60	438862	957	0	0.0220829	2	4	0	0	6	2	44	44	12	32	0
hypothetical protein, conserved	Tc00.1047053511019.120	439691	2784	0	0.0142481	2	3	1	0	6	0	78	78	32	46	0
hypothetical protein, conserved	Tc00.1047053511517.156	443444	956	0	0.0173839	2	5	0	0	7	1	35	34	17	17	0
hypothetical protein, conserved	Tc00.1047053503923.10	433950	913	0	0.0198613	2	4	0	0	6	7	32	32	14	18	0
hypothetical protein, conserved	Tc00.1047053506435.180	437326	763	0	0.0124339	2	3	8	0	13	0	19	19	12	7	0
hypothetical protein, conserved	Tc00.1047053508501.210	441641	1011	0	0.0215958	2	2	4	0	8	2	36	36	15	21	0
hypothetical protein, conserved	Tc00.1047053507519.120	439588	1245	0	0.0211513	2	2	0	0	4	0	42	42	14	28	0
hypothetical protein, conserved	Tc00.1047053507513.20	438453	2179	0	0.0168044	2	4	5	0	11	1	75	75	43	32	0
hypothetical protein, conserved	Tc00.1047053509611.120	439162	2736	0	0.0185307	2	3	0	0	5	4	99	99	42	57	0
hypothetical protein, conserved	Tc00.1047053511661.30	438814	6532	0	0.0177689	1	3	4	0	8	5	209	209	75	134	0
hypothetical protein, conserved	Tc00.1047053511903.280	437269	1206	0	0.0224591	2	4	2	0	8	5	53	53	18	35	0
hypothetical protein, conserved	Tc00.1047053506175.100	438541	1756	0	0.014085	2	4	0	0	6	1	44	44	28	16	0
hypothetical protein, conserved	Tc00.1047053508859.30	435720	829	0	0.0120627	2	4	2	0	8	2	19	19	10	9	0
hypothetical protein, conserved	Tc00.1047053509065.50	443293	675	0	0.00997531	6	8	8	0	22	0	14	14	12	2	0
hypothetical protein, conserved	Tc00.1047053509331.60	439621	933	0	0.0108967	2	4	0	0	6	0	23	23	13	10	0
hypothetical protein, conserved	Tc00.1047053509047.14	437622	519	0	0.0165703	2	3	0	0	5	0	16	16	12	4	0
hypothetical protein, conserved	Tc00.1047053507951.90	440042	1444	0	0.0171745	2	4	1	0	7	2	20	20	6	14	0
hypothetical protein, conserved	Tc00.1047053507027.40	445015	943	0	0.0147912	2	4	3	0	9	1	28	28	22	6	0
hypothetical protein, conserved	Tc00.1047053509627.20	444641	2565	0	0.0223782	2	4	0	0	6	8	107	107	48	59	0
hypothetical protein, conserved	Tc00.1047053511239.80	437772	1251	0	0.0135815	2	4	1	0	7	0	33	31	13	18	0
hypothetical protein, conserved	Tc00.1047053506835.140	440944	1245	0	0.011245	2	4	0	0	6	2	28	28	14	14	0
hypothetical protein, conserved	Tc00.1047053510725.40	432970	309	0	0.0101402	2	4	4	0	10	0	8	8	5	3	0
hypothetical protein, conserved	Tc00.1047053511761.60	433601	755	0	0.00467991	2	4	2	0	8	0	8	8	3	5	0
hypothetical protein, conserved	Tc00.1047053506145.20	434483	1509	0	0.0158162	1	4	0	0	5	0	47	47	31	16	0
hypothetical protein, conserved	Tc00.1047053508881.60	436527	1186	0	0.0286678	2	3	0	0	5	9	63	63	15	48	0
hypothetical protein, conserved	Tc00.1047053511381.60	435994	384	0	0.00833333	2	3	0	0	5	0	7	7	4	3	0
hypothetical protein, conserved	Tc00.1047053511209.50	442566	1902	0	0.0130389	2	4	0	0	6	1	53	53	26	27	0
hypothetical protein, conserved	Tc00.1047053510031.70	433191	627	0	0.015311	2	3	0	0	5	0	17	17	12	5	0
hypothetical protein, conserved	Tc00.1047053508917.40	440414	1908	0	0.0154088	2	4	1	0	7	0	61	61	29	32	0
hypothetical protein, conserved	Tc00.1047053508899.30	433050	1569	0	0.00924156	2	2	0	0	4	0	26	26	17	9	0
hypothetical protein, conserved	Tc00.1047053510301.50	444300	711	0	0.011955	2	3	0	0	5	0	19	19	10	9	0
hypothetical protein, conserved	Tc00.1047053509733.40	433517	1362	0	0.0199217	2	4	0	0	6	3	54	54	25	29	0
hypothetical protein, conserved	Tc00.1047053506337.20	440283	2053	0	0.0218704	2	3	0	0	5	5	82	82	28	54	0
hypothetical protein, conserved	Tc00.1047053507017.10	436699	1052	0	0.0122624	2	3	0	0	5	0	23	23	8	15	0
hypothetical protein, conserved	Tc00.1047053508817.10	433134	306	0	0.00756303	2	4	1	0	7	0	5	5	2	3	0
hypothetical protein, conserved	Tc00.1047053509213.100	441359	984	0	0.0174119	2	4	0	0	6	0	36	36	16	20	0
hypothetical protein, conserved	Tc00.1047053508641.90	432736	3633	0	0.0160473	2	3	0	0	5	3	112	112	69	43	0
hypothetical protein, conserved	Tc00.1047053508899.100	434166	453	0	0.0104489	2	4	0	0	6	0	10	10	6	4	0
hypothetical protein, conserved	Tc00.1047053510355.240	443609	1027	0	0.0133723	2	4	0	0	6	0	30	30	14	16	0
hypothetical protein, conserved	Tc00.1047053508799.30	435122	2070	0	0.0118841	2	4	1	0	7	3	46	46	24	22	0
hypothetical protein, conserved	Tc00.1047053509215.13	436269	399	0	0.0170426	2	3	0	0	5	0	12	12	7	5	0
hypothetical protein, conserved	Tc00.1047053503729.10	431817	465	0	0.0113978	2	3	0	0	5	0	13	13	6	7	0
hypothetical protein, conserved	Tc00.1047053509875.204	444425	550	0	0.0069697	2	2	0	0	4	0	7	7	7	0	0
hypothetical protein, conserved	Tc00.1047053510659.100	438827	375	0	0.0101333	2	3	0	0	5	0	7	7	7	0	0
hypothetical protein, conserved	Tc00.1047053509437.60	437167	1206	0	0.0152018	2	4	0	0	6	1	37	37	19	18	0
hypothetical protein, conserved	Tc00.1047053509229.60	435730	1692	0	0.0225768	2	4	0	0	6	1	80	80	34	46	0
hypothetical protein, conserved	Tc00.1047053507723.160	437293	1122	0	0.0144385	2	4	1	0	7	3	29	29	14	15	0
hypothetical protein, conserved	Tc00.1047053509791.30	433523	1753	0	0.0199658	2	4	0	0	6	5	63	63	19	44	0
hypothetical protein, conserved	Tc00.1047053509023.60	438608	1608	0	0.0261461	2	4	1	0	7	6	83	83	32	51	0
hypothetical protein, conserved	Tc00.1047053511381.50	435992	1800	0	0.0151111	2	3	0	0	5	0	58	58	31	27	0
hypothetical protein, conserved	Tc00.1047053511819.10	433296	2274	0	0.0193492	1	4	1	0	6	2	85	85	45	40	0
hypothetical protein, conserved	Tc00.1047053508661.70	443952	657	0	0.024759	2	4	0	0	6	2	31	31	13	18	0
hypothetical protein, conserved	Tc00.1047053511389.120	437785	619	0	0.0140011	2	1	0	0	3	0	12	12	6	6	0
hypothetical protein, conserved	Tc00.1047053506725.40	439078	1903	0	0.0170257	2	3	0	0	5	1	73	73	27	46	0
hypothetical protein, conserved	Tc00.1047053508891.90	430883	3465	0	0.0174699	2	4	0	0	6	1	119	119	57	62	0
hypothetical protein, conserved	Tc00.1047053506915.10	434177	2799	0	0.0151439	2	4	4	0	10	5	76	76	30	46	0
hypothetical protein, conserved	Tc00.1047053510359.350	446056	1203	0	0.0184776	2	4	2	0	8	0	50	50	15	35	0
hypothetical protein, conserved	Tc00.1047053504121.20	438385	1575	0	0.0209947	2	3	1	0	6	5	58	58	19	39	0
hypothetical protein, conserved	Tc00.1047053508959.10	431352	4456	0	0.0304832	2	2	0	0	4	6	203	203	60	143	0
hypothetical protein, conserved	Tc00.1047053511031.20	442736	1610	0	0.0149068	2	2	0	0	4	0	41	41	8	33	0
hypothetical protein, conserved	Tc00.1047053511277.120	443377	1807	0	0.0111419	2	4	0	0	6	0	41	41	12	29	0
hypothetical protein, conserved	Tc00.1047053508707.280	438641	324	0	0.00802469	2	3	0	0	5	0	5	5	4	1	0
hypothetical protein, conserved	Tc00.1047053506435.200	437324	1287	0	0.0177674	2	4	0	0	6	5	42	42	26	16	0
hypothetical protein, conserved	Tc00.1047053490507.10	442779	639	0	0.024987	2	3	1	0	6	0	34	34	10	24	0
hypothetical protein, conserved	Tc00.1047053508269.10	436339	834	0	0.0156675	2	4	0	0	6	0	26	26	11	15	0
hypothetical protein, conserved	Tc00.1047053509053.150	441864	534	0	0.011236	2	1	0	0	3	3	6	6	5	1	0
hypothetical protein, conserved	Tc00.1047053511859.70	433198	780	0	0.0168742	2	4	2	0	8	1	28	28	14	14	0
hypothetical protein, conserved	Tc00.1047053510889.330	444062	1062	0	0.0199623	2	3	0	0	5	1	43	43	21	22	0
hypothetical protein, conserved	Tc00.1047053508443.50	432451	1894	0	0.0133932	2	3	0	0	5	0	46	46	16	30	0
hypothetical protein, conserved	Tc00.1047053507001.34	441152	290	0	0.0114943	2	4	0	0	6	0	6	6	1	5	0
hypothetical protein, conserved	Tc00.1047053511383.40	438943	1845	0	0.0100813	2	3	0	0	5	0	37	37	27	10	0
hypothetical protein, conserved	Tc00.1047053506315.80	445173	1737	0	0.0189376	2	3	6	0	11	2	72	72	22	50	0
hypothetical protein, conserved	Tc00.1047053511825.90	439239	1368	0	0.0147661	2	3	0	0	5	0	38	38	19	19	0
hypothetical protein, conserved	Tc00.1047053509695.30	438060	708	0	0.0177966	2	4	0	0	6	2	26	25	6	19	0
hypothetical protein, conserved	Tc00.1047053508851.150	437854	1050	0	0.016	2	3	0	0	5	0	33	33	26	7	0
hypothetical protein, conserved	Tc00.1047053510329.310	444631	1476	0	0.00706042	2	3	1	0	6	0	19	19	16	3	0
hypothetical protein, conserved	Tc00.1047053503999.40	432393	2417	0	0.0165632	2	3	0	0	5	6	60	60	11	49	0
hypothetical protein, conserved	Tc00.1047053504175.20	434232	882	0	0.014966	2	3	2	0	7	0	25	25	19	6	0
hypothetical protein, conserved	Tc00.1047053510265.80	436297	2079	0	0.0178612	2	4	0	0	6	0	75	75	31	44	0
hypothetical protein, conserved	Tc00.1047053506793.20	434071	3606	0	0.0222315	2	2	0	0	4	6	125	125	61	64	0
hypothetical protein, conserved	Tc00.1047053503539.20	442699	1506	0	0.0109783	2	4	0	0	6	0	36	36	21	15	0
hypothetical protein, conserved	Tc00.1047053506727.110	441031	2244	0	0.0205585	2	4	0	0	6	5	90	90	37	53	0
hypothetical protein, conserved	Tc00.1047053508699.30	437706	1243	0	0.021078	2	4	0	0	6	0	44	44	13	31	0
hypothetical protein, conserved	Tc00.1047053510729.80	441972	1053	0	0.00645774	2	4	1	0	7	1	13	13	11	2	0
hypothetical protein, conserved	Tc00.1047053506241.50	444468	957	0	0.00689655	2	3	0	0	5	1	11	11	7	4	0
hypothetical protein, conserved	Tc00.1047053508817.119	438007	579	0	0.0209557	2	4	1	0	7	0	26	26	13	13	0
hypothetical protein, conserved	Tc00.1047053509715.26	438998	607	0	0.0130697	2	3	1	0	6	0	18	18	4	14	0
hypothetical protein, conserved	Tc00.1047053510943.180	444609	1176	0	0.0177438	2	4	1	0	7	0	46	46	22	24	0
hypothetical protein, conserved	Tc00.1047053503917.14	434657	1776	0	0.0197823	2	4	0	0	6	0	71	70	39	31	0
hypothetical protein, conserved	Tc00.1047053510329.240	444661	741	0	0.0188034	2	3	1	0	6	0	31	31	17	14	0
hypothetical protein, conserved	Tc00.1047053510303.119	444821	1290	0	0.0117571	2	2	1	0	5	0	30	30	17	13	0
hypothetical protein, conserved	Tc00.1047053508909.214	434672	294	0	0.00748299	2	3	4	0	9	0	4	4	4	0	0
hypothetical protein, conserved	Tc00.1047053507001.120	441156	1209	0	0.0152743	2	4	1	0	7	0	42	42	18	24	0
hypothetical protein, conserved	Tc00.1047053508693.190	435289	2523	0	0.053772	2	1	0	0	3	20	129	129	50	79	0
hypothetical protein, conserved	Tc00.1047053503929.60	437940	816	0	0.0218137	2	4	0	0	6	0	39	39	17	22	0
hypothetical protein, conserved	Tc00.1047053509047.30	437621	846	0	0.0153664	2	3	0	0	5	2	26	26	15	11	0
hypothetical protein, conserved	Tc00.1047053511857.20	439772	3309	0	0.0207515	2	4	0	0	6	8	133	133	58	74	1
hypothetical protein, conserved	Tc00.1047053509601.20	442388	1030	0	0.0232039	2	3	0	0	5	6	41	41	19	22	0
hypothetical protein, conserved	Tc00.1047053508153.890	435502	4939	0	0.022157	2	4	1	0	7	11	216	216	63	153	0
hypothetical protein, conserved	Tc00.1047053507823.10	438166	780	0	0.0183333	2	3	0	0	5	2	32	32	9	23	0
hypothetical protein, conserved	Tc00.1047053509459.70	440488	1198	0	0.0131886	2	4	0	0	6	0	30	30	15	15	0
hypothetical protein, conserved	Tc00.1047053506957.46	431050	690	0	0.018744	2	4	0	0	6	5	23	23	13	10	0
hypothetical protein, conserved	Tc00.1047053509721.30	443239	3768	0	0.00763447	2	3	0	0	5	0	48	48	33	15	0
hypothetical protein, conserved	Tc00.1047053510941.6	444640	960	0	0.0139583	2	3	1	0	6	0	27	27	13	14	0
hypothetical protein, conserved	Tc00.1047053506445.20	442868	3060	0	0.0166122	2	4	1	0	7	1	97	97	56	41	0
hypothetical protein, conserved	Tc00.1047053508051.20	435899	4863	0	0.0193972	2	4	1	0	7	1	187	187	81	106	0
hypothetical protein, conserved	Tc00.1047053510519.14	438740	417	0	0.0273381	2	3	0	0	5	0	21	21	9	12	0
hypothetical protein, conserved	Tc00.1047053508919.20	440419	948	0	0.0136428	2	4	0	0	6	0	26	26	19	7	0
hypothetical protein, conserved	Tc00.1047053511277.620	436735	2062	0	0.0150178	2	4	0	0	6	0	58	58	20	38	0
hypothetical protein, conserved	Tc00.1047053506007.30	439707	834	0	0.016307	2	2	2	0	6	3	25	25	14	11	0
hypothetical protein, conserved	Tc00.1047053511151.39	439008	412	0	0.0158576	2	4	2	0	8	0	17	17	4	13	0
hypothetical protein, conserved	Tc00.1047053508707.50	439690	1536	0	0.0218316	2	4	0	0	6	5	69	69	31	38	0
hypothetical protein, conserved	Tc00.1047053504161.50	440174	1351	0	0.0136296	2	3	1	0	6	0	38	38	14	24	0
hypothetical protein, conserved	Tc00.1047053509023.100	438607	2406	0	0.0135495	2	4	0	0	6	0	66	66	47	19	0
hypothetical protein, conserved	Tc00.1047053510889.320	435849	1092	0	0.0195971	2	4	0	0	6	3	43	43	15	28	0
hypothetical protein, conserved	Tc00.1047053503939.84	438337	537	0	0.0180012	2	4	3	0	9	2	18	18	9	9	0
hypothetical protein, conserved	Tc00.1047053505183.10	434932	1170	0	0.0130484	2	4	0	0	6	5	29	29	16	13	0
hypothetical protein, conserved	Tc00.1047053507517.40	436573	2863	0	0.038235	2	3	0	0	5	27	155	155	42	113	0
hypothetical protein, conserved	Tc00.1047053506727.130	442744	396	0	0.0151515	2	3	3	0	8	0	12	12	7	5	0
hypothetical protein, conserved	Tc00.1047053510655.130	438326	504	0	0.0165344	2	2	0	0	4	2	15	15	4	11	0
hypothetical protein, conserved	Tc00.1047053508637.69	437877	1041	0	0.00848543	2	2	0	0	4	0	17	17	8	9	0
hypothetical protein, conserved	Tc00.1047053511277.554	437727	882	0	0.0182162	2	4	1	0	7	0	36	36	17	19	0
hypothetical protein, conserved	Tc00.1047053503995.40	431207	708	0	0.020904	2	4	0	0	6	0	30	30	27	3	0
hypothetical protein, conserved	Tc00.1047053508689.10	435303	1737	0	0.016106	2	4	1	0	7	0	41	41	20	21	0
hypothetical protein, conserved	Tc00.1047053506989.150	435382	1378	0	0.013909	2	2	0	0	4	5	23	23	4	19	0
hypothetical protein, conserved	Tc00.1047053508409.230	440548	1272	0	0.0126235	2	4	1	0	7	0	34	34	22	12	0
hypothetical protein, conserved	Tc00.1047053504105.190	431500	1078	0	0.0192331	2	4	0	0	6	0	41	41	10	31	0
hypothetical protein, conserved	Tc00.1047053510225.50	444945	1357	0	0.0146264	2	2	1	0	5	1	34	34	14	20	0
hypothetical protein, conserved	Tc00.1047053508919.40	440425	1538	0	0.0131247	2	4	1	0	7	1	41	41	20	21	0
hypothetical protein, conserved	Tc00.1047053509229.130	436515	963	0	0.0110073	2	3	0	0	5	0	21	21	15	6	0
hypothetical protein, conserved	Tc00.1047053508823.40	444903	380	0	0.00862155	2	4	1	0	7	0	8	8	7	1	0
hypothetical protein, conserved	Tc00.1047053504797.110	445649	2450	0	0.0131156	2	3	0	0	5	2	68	68	29	39	0
hypothetical protein, conserved	Tc00.1047053506327.70	439714	1434	0	0.0204091	2	4	0	0	6	2	56	56	25	31	0
hypothetical protein, conserved	Tc00.1047053510575.30	441788	3588	0	0.0168246	2	3	0	0	5	2	109	109	38	71	0
hypothetical protein, conserved	Tc00.1047053510735.9	441176	3774	0	0.0197315	2	4	0	0	6	3	150	150	78	72	0
hypothetical protein, conserved	Tc00.1047053504157.30	438394	486	0	0.0131687	2	3	1	0	6	0	14	14	12	2	0
hypothetical protein, conserved	Tc00.1047053506679.200	442482	847	0	0.0135717	2	4	1	0	7	0	23	23	13	10	0
hypothetical protein, conserved	Tc00.1047053508403.10	443746	5304	0	0.0205505	2	3	0	0	5	10	194	194	94	100	0
hypothetical protein, conserved	Tc00.1047053503635.89	443887	444	0	0.0202703	2	4	0	0	6	0	19	19	7	12	0
hypothetical protein, conserved	Tc00.1047053509573.20	435833	417	0	0.00943245	2	4	0	0	6	0	9	9	6	3	0
hypothetical protein, conserved	Tc00.1047053505193.74	436681	1023	0	0.01942	2	4	1	0	7	0	39	39	23	16	0
hypothetical protein, conserved	Tc00.1047053506297.80	443966	2607	0	0.0159315	2	4	2	0	8	2	87	87	64	23	0
hypothetical protein, conserved	Tc00.1047053508713.20	440437	661	0	0.011649	2	3	7	0	12	0	14	14	11	3	0
hypothetical protein, conserved	Tc00.1047053508601.40	439897	618	0	0.0116505	2	3	0	0	5	0	14	14	11	3	0
hypothetical protein, conserved	Tc00.1047053508199.30	437220	4882	0	0.019746	2	4	0	0	6	12	157	157	43	114	0
hypothetical protein, conserved	Tc00.1047053511483.20	434750	2526	0	0.0229744	2	3	0	0	5	10	104	104	41	63	0
hypothetical protein, conserved	Tc00.1047053508507.40	436584	330	0	0.02	2	4	0	0	6	1	13	13	9	4	0
hypothetical protein, conserved	Tc00.1047053507705.20	438121	1284	0	0.0163551	2	3	0	0	5	6	34	34	21	13	0
hypothetical protein, conserved	Tc00.1047053506957.100	441011	1725	0	0.0237681	2	1	0	0	3	10	54	54	18	36	0
hypothetical protein, conserved	Tc00.1047053511289.110	436814	2556	0	0.0130412	2	4	0	0	6	1	69	69	33	36	0
hypothetical protein, conserved	Tc00.1047053507057.40	440328	957	0	0.0142459	2	2	1	0	5	1	19	19	15	4	0
hypothetical protein, conserved	Tc00.1047053510733.40	442716	1106	0	0.00753466	2	2	1	0	5	2	6	6	1	5	0
hypothetical protein, conserved	Tc00.1047053510009.10	439197	651	0	0.0225806	2	2	2	0	6	1	17	17	7	10	0
hypothetical protein, conserved	Tc00.1047053508899.70	434163	1648	0	0.0242718	2	4	0	0	6	4	78	78	16	62	0
hypothetical protein, conserved	Tc00.1047053508689.40	435300	1659	0	0.0174804	2	4	0	0	6	0	58	58	31	27	0
hypothetical protein, conserved	Tc00.1047053508693.70	444325	1375	0	0.0202667	2	4	1	0	7	1	56	56	10	46	0
hypothetical protein, conserved	Tc00.1047053507969.70	431144	537	0	0.0263811	2	2	0	0	4	2	27	27	8	19	0
hypothetical protein, conserved	Tc00.1047053503809.24	435245	471	0	0.0146396	2	4	2	0	8	0	15	15	10	5	0
hypothetical protein, conserved	Tc00.1047053508859.100	442916	930	0	0.0170609	2	4	0	0	6	1	32	32	14	18	0
hypothetical protein, conserved	Tc00.1047053511481.30	435496	699	0	0.0263233	2	3	0	0	5	1	33	33	13	20	0
hypothetical protein, conserved	Tc00.1047053511815.24	442493	3540	0	0.0188983	2	4	0	0	6	3	137	137	65	72	0
hypothetical protein, conserved	Tc00.1047053504797.50	440873	705	0	0.0107801	2	4	0	0	6	0	16	16	10	6	0
hypothetical protein, conserved	Tc00.1047053511523.70	441490	411	0	0.0194647	2	3	0	0	5	0	14	14	3	11	0
hypothetical protein, conserved	Tc00.1047053509029.160	434752	2469	0	0.0249764	2	1	2	0	5	7	75	75	34	41	0
hypothetical protein, conserved	Tc00.1047053507025.30	436731	784	0	0.0163083	2	3	3	0	8	0	32	32	14	18	0
hypothetical protein, conserved	Tc00.1047053506841.8	438161	1624	0	0.0167488	2	4	0	0	6	1	55	55	18	37	0
hypothetical protein, conserved	Tc00.1047053509641.60	438594	759	0	0.0155468	2	4	0	0	6	3	23	23	9	14	0
hypothetical protein, conserved	Tc00.1047053509023.90	438600	903	0	0.0152222	2	3	6	0	11	0	28	28	16	12	0
hypothetical protein, conserved	Tc00.1047053508625.60	441096	1080	0	0.0185185	2	3	0	0	5	1	37	37	12	25	0
hypothetical protein, conserved	Tc00.1047053507023.210	438350	288	0	0.0104167	2	3	0	0	5	0	6	6	4	2	0
hypothetical protein, conserved	Tc00.1047053510265.14	432249	1968	0	0.0250339	2	3	1	0	6	3	90	90	37	53	0
hypothetical protein, conserved	Tc00.1047053509601.50	436462	2377	0	0.0169121	2	4	0	0	6	3	79	79	36	43	0
hypothetical protein, conserved	Tc00.1047053511825.100	439238	787	0	0.0153325	2	4	0	0	6	0	24	24	8	16	0
hypothetical protein, conserved	Tc00.1047053503735.30	431798	2540	0	0.0186483	2	4	0	0	6	2	88	87	26	61	0
hypothetical protein, conserved	Tc00.1047053509003.10	442998	924	0	0.0150184	2	4	7	0	13	4	32	32	12	20	0
hypothetical protein, conserved	Tc00.1047053510265.40	436300	2529	0	0.0150144	2	5	0	0	7	3	79	79	43	36	0
hypothetical protein, conserved	Tc00.1047053508355.210	433778	1031	0	0.0148723	2	2	0	0	4	0	26	26	7	19	0
hypothetical protein, conserved	Tc00.1047053504175.30	434229	1807	0	0.0321158	2	2	2	0	6	1	107	107	35	72	0
hypothetical protein, conserved	Tc00.1047053510733.20	442726	615	0	0.00390244	2	3	0	0	5	0	4	4	4	0	0
hypothetical protein, conserved	Tc00.1047053507519.50	439763	948	0	0.014557	2	3	0	0	5	0	25	25	16	9	0
hypothetical protein, conserved	Tc00.1047053506883.60	441999	1074	0	0.0145251	2	4	0	0	6	0	32	32	31	1	0
hypothetical protein, conserved	Tc00.1047053507765.140	434650	3946	0	0.0135242	2	3	0	0	5	3	114	114	59	55	0
hypothetical protein, conserved	Tc00.1047053508111.20	435284	530	0	0.0125	2	4	4	0	10	0	15	15	9	6	0
hypothetical protein, conserved	Tc00.1047053508461.40	441174	795	0	0.0150584	2	4	1	0	7	0	25	25	13	12	0
hypothetical protein, conserved	Tc00.1047053509179.200	455985	805	0	0.00993789	2	3	0	0	5	0	13	13	4	9	0
hypothetical protein, conserved	Tc00.1047053506577.60	444669	1873	0	0.0185798	2	4	0	0	6	6	62	62	12	50	0
hypothetical protein, conserved	Tc00.1047053506435.130	440111	1352	0	0.0231605	2	4	1	0	7	4	59	59	27	32	0
hypothetical protein, conserved	Tc00.1047053507251.30	442057	1887	0	0.00582936	3	2	0	0	5	0	18	18	15	3	0
hypothetical protein, conserved	Tc00.1047053509317.10	439272	1054	0	0.0161923	2	4	0	0	6	0	35	35	12	23	0
hypothetical protein, conserved	Tc00.1047053510819.10	443772	3261	0	0.012675	2	2	2	0	6	3	65	65	44	21	0
hypothetical protein, conserved	Tc00.1047053510395.20	437529	435	0	0.0211494	2	3	0	0	5	0	19	19	9	10	0
hypothetical protein, conserved	Tc00.1047053511517.160	443433	1904	0	0.0158964	2	4	0	0	6	1	58	58	20	38	0
hypothetical protein, conserved	Tc00.1047053507649.60	435092	1992	0	0.0266232	2	4	0	0	6	9	100	99	37	62	0
hypothetical protein, conserved	Tc00.1047053507895.80	435272	765	0	0.0157734	2	3	1	0	6	1	26	26	18	8	0
hypothetical protein, conserved	Tc00.1047053506315.20	445196	787	0	0.0198221	2	3	0	0	5	1	29	29	6	23	0
hypothetical protein, conserved	Tc00.1047053511239.120	437768	1991	0	0.0238574	2	2	0	0	4	3	78	78	19	59	0
hypothetical protein, conserved	Tc00.1047053510579.14	444774	1539	0	0.020013	2	4	1	0	7	0	66	66	31	35	0
hypothetical protein, conserved	Tc00.1047053508881.20	432898	2400	0	0.0164861	2	4	0	0	6	0	79	79	43	36	0
hypothetical protein, conserved	Tc00.1047053507021.40	433961	1442	0	0.0265603	2	4	0	0	6	4	76	76	21	55	0
hypothetical protein, conserved	Tc00.1047053510305.50	444606	5785	0	0.0194007	2	3	1	0	6	2	208	208	82	125	1
hypothetical protein, conserved	Tc00.1047053508601.60	439891	1725	0	0.0157681	2	3	0	0	5	0	55	55	27	28	0
hypothetical protein, conserved	Tc00.1047053504741.210	436392	4047	0	0.0123548	2	3	0	0	5	2	95	95	45	50	0
hypothetical protein, conserved	Tc00.1047053510655.60	438325	2497	0	0.025257	2	4	0	0	6	5	117	117	31	86	0
hypothetical protein, conserved	Tc00.1047053505171.44	441635	285	0	0.0210526	2	3	1	0	6	0	11	11	4	7	0
hypothetical protein, conserved	Tc00.1047053507003.50	435587	622	0	0.0309064	2	4	3	0	9	4	38	38	7	31	0
hypothetical protein, conserved	Tc00.1047053506509.20	434677	636	0	0.0293501	2	3	0	0	5	2	34	34	13	21	0
hypothetical protein, conserved	Tc00.1047053507851.60	431365	1818	0	0.0225523	2	4	0	0	6	5	81	81	35	46	0
hypothetical protein, conserved	Tc00.1047053508547.70	444333	1630	0	0.0151738	2	4	0	0	6	0	47	47	8	39	0
hypothetical protein, conserved	Tc00.1047053508693.84	444313	939	0	0.0142705	2	3	0	0	5	0	26	26	17	9	0
hypothetical protein, conserved	Tc00.1047053504037.10	444734	636	0	0.013522	3	4	4	0	11	1	17	17	7	10	0
hypothetical protein, conserved	Tc00.1047053506475.100	431302	1736	0	0.0245008	2	4	0	0	6	7	73	73	18	55	0
hypothetical protein, conserved	Tc00.1047053511245.200	434606	4986	0	0.020952	2	4	0	0	6	10	202	202	75	127	0
hypothetical protein, conserved	Tc00.1047053506435.250	435456	1156	0	0.0242215	2	3	0	0	5	1	43	43	9	34	0
hypothetical protein, conserved	Tc00.1047053508059.4	440634	549	0	0.0206436	2	1	0	0	3	1	16	16	11	5	0
hypothetical protein, conserved	Tc00.1047053509857.50	431526	2080	0	0.0149038	2	3	0	0	5	0	64	64	12	52	0
hypothetical protein, conserved	Tc00.1047053506151.10	437906	2232	0	0.0200866	2	4	0	0	6	0	37	37	11	26	0
hypothetical protein, conserved	Tc00.1047053510969.20	437847	594	0	0.0161616	2	4	0	0	6	0	23	23	9	14	0
hypothetical protein, conserved	Tc00.1047053507491.100	436100	2820	0	0.0184988	2	2	0	0	4	6	85	85	46	39	0
hypothetical protein, conserved	Tc00.1047053467287.10	436617	993	0	0.0171198	2	3	0	0	5	5	29	29	16	13	0
hypothetical protein, conserved	Tc00.1047053506321.340	443238	1179	0	0.016285	2	4	0	0	6	0	38	38	15	23	0
hypothetical protein, conserved	Tc00.1047053511523.20	441488	354	0	0.0182607	2	3	3	0	8	1	12	12	3	9	0
hypothetical protein, conserved	Tc00.1047053509027.30	435655	1231	0	0.0184132	2	2	1	0	5	1	37	37	8	29	0
hypothetical protein, conserved	Tc00.1047053511281.59	437990	459	0	0.0143791	2	3	0	0	5	1	12	12	9	3	0
hypothetical protein, conserved	Tc00.1047053511031.40	442747	556	0	0.0202638	2	4	0	0	6	0	21	21	6	15	0
hypothetical protein, conserved	Tc00.1047053506177.10	445826	1557	0	0.0135303	2	4	0	0	6	0	43	43	18	25	0
hypothetical protein, conserved	Tc00.1047053504827.130	432049	2049	0	0.0129494	2	4	0	0	6	4	50	50	40	10	0
hypothetical protein, conserved	Tc00.1047053509717.34	439309	765	0	0.0103704	2	4	0	0	6	0	18	18	5	13	0
hypothetical protein, conserved	Tc00.1047053506355.120	444746	2620	0	0.0191349	2	4	0	0	6	1	97	97	32	65	0
hypothetical protein, conserved	Tc00.1047053511167.50	431025	5067	0	0.0178541	2	3	0	0	5	4	159	159	77	82	0
hypothetical protein, conserved	Tc00.1047053504069.40	444472	2286	0	0.0232721	2	3	0	0	5	7	94	94	29	65	0
hypothetical protein, conserved	Tc00.1047053509053.90	441870	1147	0	0.017553	2	4	0	0	6	0	42	42	27	15	0
hypothetical protein, conserved	Tc00.1047053511237.90	441516	570	0	0.0249123	2	3	0	0	5	1	27	27	14	13	0
hypothetical protein, conserved	Tc00.1047053510065.50	440534	1093	0	0.0148826	2	4	0	0	6	2	31	31	15	16	0
hypothetical protein, conserved	Tc00.1047053506195.150	435226	1878	0	0.0204118	2	4	2	0	8	1	78	78	24	54	0
hypothetical protein, conserved	Tc00.1047053511021.40	432275	2544	0	0.0160377	2	3	0	0	5	1	77	77	42	35	0
hypothetical protein, conserved	Tc00.1047053506305.20	434890	751	0	0.0125166	2	4	0	0	6	0	21	21	3	18	0
hypothetical protein, conserved	Tc00.1047053509053.60	441879	477	0	0.00810622	2	4	0	0	6	0	9	9	3	6	0
hypothetical protein, conserved	Tc00.1047053508827.130	441229	2961	0	0.015873	2	1	0	0	3	0	48	48	29	19	0
hypothetical protein, conserved	Tc00.1047053509671.150	439592	843	0	0.0123369	2	3	0	0	5	0	19	19	10	9	0
hypothetical protein, conserved	Tc00.1047053510663.40	438414	880	0	0.0115152	2	4	2	0	8	0	20	20	10	10	0
hypothetical protein, conserved	Tc00.1047053511517.164	443420	2037	0	0.0121748	2	4	0	0	6	0	53	53	23	30	0
hypothetical protein, conserved	Tc00.1047053506175.80	438536	582	0	0.00859107	2	3	0	0	5	0	9	9	6	3	0
hypothetical protein, conserved	Tc00.1047053507063.160	434368	1249	0	0.0168668	2	4	0	0	6	1	45	45	7	38	0
hypothetical protein, conserved	Tc00.1047053427789.20	440476	1033	0	0.0211036	2	4	0	0	6	1	39	39	10	29	0
hypothetical protein, conserved	Tc00.1047053508713.30	440433	993	0	0.0128231	2	4	0	0	6	0	27	27	11	16	0
hypothetical protein, conserved	Tc00.1047053507801.110	442040	702	0	0.017094	2	3	0	0	5	0	23	23	8	15	0
hypothetical protein, conserved	Tc00.1047053511291.20	437014	1263	0	0.0118237	2	4	0	0	6	0	31	31	18	13	0
hypothetical protein, conserved	Tc00.1047053509693.194	438059	255	0	0.0117647	2	3	0	0	5	0	6	6	5	1	0
hypothetical protein, conserved	Tc00.1047053509717.40	439306	1140	0	0.0160819	2	4	0	0	6	0	20	20	10	10	0
hypothetical protein, conserved	Tc00.1047053505193.60	436680	2477	0	0.0190284	2	4	0	0	6	13	80	80	31	49	0
hypothetical protein, conserved	Tc00.1047053510885.110	434132	2016	0	0.0152612	2	3	1	0	6	0	62	62	30	31	1
hypothetical protein, conserved	Tc00.1047053509029.20	436690	1836	0	0.0147059	2	3	0	0	5	5	50	50	27	23	0
hypothetical protein, conserved	Tc00.1047053511153.144	439133	237	0	0.0148684	2	3	2	0	7	0	10	10	6	4	0
hypothetical protein, conserved	Tc00.1047053507949.40	436979	2346	0	0.0156294	1	3	1	0	5	4	67	67	30	37	0
hypothetical protein, conserved	Tc00.1047053506229.20	440451	516	0	0.0124031	2	3	0	0	5	2	12	12	9	3	0
hypothetical protein, conserved	Tc00.1047053510899.50	434515	1312	0	0.0176067	2	3	1	0	6	4	37	37	4	33	0
hypothetical protein, conserved	Tc00.1047053504161.40	440177	1367	0	0.0180444	2	4	1	0	7	2	50	50	13	37	0
hypothetical protein, conserved	Tc00.1047053511287.60	443495	3336	0	0.0206035	2	4	0	0	6	5	127	127	68	59	0
hypothetical protein, conserved	Tc00.1047053508677.134	441722	364	0	0.0245945	2	4	1	0	7	2	15	15	3	12	0
hypothetical protein, conserved	Tc00.1047053508027.120	440167	2119	0	0.0148812	2	4	0	0	6	0	63	63	27	36	0
hypothetical protein, conserved	Tc00.1047053508045.10	439389	2615	0	0.0155768	2	4	0	0	6	2	81	81	27	54	0
hypothetical protein, conserved	Tc00.1047053507541.20	433607	1875	0	0.02368	2	4	0	0	6	1	94	94	41	53	0
hypothetical protein, conserved	Tc00.1047053510885.60	431786	3459	0	0.0276091	2	2	0	0	4	5	147	147	67	80	0
hypothetical protein, conserved	Tc00.1047053510659.110	438829	3121	0	0.0139272	2	3	0	0	5	1	80	80	10	70	0
hypothetical protein, conserved	Tc00.1047053506871.90	437055	1290	0	0.0115504	2	4	0	0	6	0	31	31	24	7	0
hypothetical protein, conserved	Tc00.1047053506855.250	435411	4526	0	0.023295	2	4	0	0	6	29	174	174	54	120	0
hypothetical protein, conserved	Tc00.1047053508859.70	435722	2184	0	0.0246337	2	3	0	0	5	7	99	99	53	46	0
hypothetical protein, conserved	Tc00.1047053509105.94	442812	741	0	0.0123257	10	17	5	0	32	2	19	19	11	8	0
hypothetical protein, conserved	Tc00.1047053504021.74	436146	792	0	0.0286195	2	2	0	0	4	2	40	40	20	20	0
hypothetical protein, conserved	Tc00.1047053511287.170	436625	715	0	0.0126807	3	5	1	0	9	0	18	18	6	12	0
hypothetical protein, conserved	Tc00.1047053504575.20	444178	1728	0	0.0188079	3	3	1	0	7	3	68	68	45	23	0
hypothetical protein, conserved	Tc00.1047053503593.60	435232	1966	0	0.018803	2	3	0	0	5	1	67	67	10	57	0
hypothetical protein, conserved	Tc00.1047053509795.80	438181	1798	0	0.0135336	2	4	0	0	6	1	50	50	25	25	0
hypothetical protein, conserved	Tc00.1047053508355.370	437807	1362	0	0.0206559	2	4	1	0	7	3	53	53	24	29	0
hypothetical protein, conserved	Tc00.1047053510657.90	441200	898	0	0.012154	2	4	1	0	7	0	22	22	7	15	0
hypothetical protein, conserved	Tc00.1047053504741.90	434255	1215	0	0.0196982	2	4	0	0	6	1	50	50	26	24	0
hypothetical protein, conserved	Tc00.1047053506477.14	434459	1092	0	0.0166972	2	3	0	0	5	1	37	37	10	27	0
hypothetical protein, conserved	Tc00.1047053506817.60	439824	1164	0	0.0119129	2	3	0	0	5	0	30	30	17	13	0
hypothetical protein, conserved	Tc00.1047053504827.159	434259	747	0	0.029228	2	2	0	0	4	3	37	37	10	27	0
hypothetical protein, conserved	Tc00.1047053511459.50	431900	714	0	0.0176471	2	4	0	0	6	1	26	26	15	11	0
hypothetical protein, conserved	Tc00.1047053511517.30	445008	1218	0	0.0114395	2	4	0	0	6	0	30	30	17	13	0
hypothetical protein, conserved	Tc00.1047053507519.130	439580	1737	0	0.0168298	2	3	0	0	5	3	53	53	28	25	0
hypothetical protein, conserved	Tc00.1047053506435.60	433633	603	0	0.0238806	2	3	0	0	5	0	27	27	15	12	0
hypothetical protein, conserved	Tc00.1047053509641.40	433698	5331	0	0.0180266	2	3	0	0	5	7	184	184	87	97	0
hypothetical protein, conserved	Tc00.1047053507517.70	436383	1302	0	0.0215054	2	4	1	0	7	0	59	58	24	34	0
hypothetical protein, conserved	Tc00.1047053510895.29	442559	774	0	0.0139535	2	3	0	0	5	0	21	21	11	10	0
hypothetical protein, conserved	Tc00.1047053508533.20	431819	1656	0	0.0228462	2	2	0	0	4	2	70	70	26	44	0
hypothetical protein, conserved	Tc00.1047053508297.41	436954	378	0	0.0255732	2	1	0	0	3	0	15	15	7	8	0
hypothetical protein, conserved	Tc00.1047053503943.14	436406	645	0	0.0169509	2	4	0	0	6	1	23	23	20	3	0
hypothetical protein, conserved	Tc00.1047053507049.30	438849	1434	0	0.0203626	2	4	1	0	7	4	54	54	30	24	0
hypothetical protein, conserved	Tc00.1047053506195.160	435229	1467	0	0.0142468	2	2	1	0	5	0	37	37	19	18	0
hypothetical protein, conserved	Tc00.1047053511901.30	442413	1009	0	0.0145358	2	4	0	0	6	2	24	24	13	11	0
hypothetical protein, conserved	Tc00.1047053511277.115	443371	1675	0	0.0211741	2	3	0	0	5	3	60	60	12	48	0
hypothetical protein, conserved	Tc00.1047053509119.30	437398	1041	0	0.0190202	2	3	0	0	5	0	42	42	18	24	0
hypothetical protein, conserved	Tc00.1047053511277.50	443389	3603	0	0.0174669	2	4	0	0	6	3	123	123	55	68	0
hypothetical protein, conserved	Tc00.1047053506009.20	434325	3247	0	0.0214968	2	4	1	0	7	5	131	131	28	103	0
hypothetical protein, conserved	Tc00.1047053503823.140	431672	1911	0	0.0209663	2	4	0	0	6	11	73	73	33	40	0
hypothetical protein, conserved	Tc00.1047053510661.40	435258	2440	0	0.0181421	2	3	0	0	5	3	82	82	36	46	0
hypothetical protein, conserved	Tc00.1047053508153.70	441416	1853	0	0.0159741	2	3	0	0	5	0	57	57	15	42	0
hypothetical protein, conserved	Tc00.1047053503839.10	438430	1554	0	0.0203775	2	4	2	0	8	4	66	66	37	29	0
hypothetical protein, conserved	Tc00.1047053511865.50	438527	1119	0	0.0100089	2	4	1	0	7	0	23	23	12	11	0
hypothetical protein, conserved	Tc00.1047053509575.20	443518	1251	0	0.0190248	2	3	0	0	5	2	45	45	24	21	0
hypothetical protein, conserved	Tc00.1047053508059.50	437601	705	0	0.0168322	2	4	0	0	6	1	22	22	13	9	0
hypothetical protein, conserved	Tc00.1047053506009.90	433913	1356	0	0.0103245	2	3	0	0	5	1	26	26	15	11	0
hypothetical protein, conserved	Tc00.1047053503999.90	441082	815	0	0.0170562	2	4	5	0	11	0	32	32	14	18	0
hypothetical protein, conserved	Tc00.1047053511825.66	439243	1248	0	0.0141026	2	3	0	0	5	0	36	36	16	20	0
hypothetical protein, conserved	Tc00.1047053511903.20	442421	690	0	0.0155072	2	3	0	0	5	0	21	21	10	11	0
hypothetical protein, conserved	Tc00.1047053503703.30	436589	1043	0	0.0171301	2	4	0	0	6	4	35	35	17	18	0
hypothetical protein, conserved	Tc00.1047053506147.190	442724	1662	0	0.0252708	1	1	0	0	2	0	42	42	25	17	0
hypothetical protein, conserved	Tc00.1047053511229.60	439347	448	0	0.0222364	2	3	3	0	8	1	26	26	10	16	0
hypothetical protein, conserved	Tc00.1047053510357.120	432226	648	0	0.0215021	2	4	0	0	6	0	33	33	18	15	0
hypothetical protein, conserved	Tc00.1047053509561.60	439432	1083	0	0.0201293	2	3	0	0	5	2	40	40	16	24	0
hypothetical protein, conserved	Tc00.1047053508741.30	437455	1242	0	0.020125	2	5	1	0	8	0	54	54	24	30	0
hypothetical protein, conserved	Tc00.1047053509471.40	445166	774	0	0.013166	2	3	2	0	7	0	22	22	8	14	0
hypothetical protein, conserved	Tc00.1047053503843.20	438452	2853	0	0.0236126	2	4	0	0	6	16	123	123	38	85	0
hypothetical protein, conserved	Tc00.1047053507771.99	439371	315	0	0.00698413	2	3	0	0	5	0	5	5	3	2	0
hypothetical protein, conserved	Tc00.1047053509063.20	443435	618	0	0.00841424	2	4	0	0	6	0	12	12	10	2	0
hypothetical protein, conserved	Tc00.1047053508545.30	444315	1098	0	0.0220401	2	3	0	0	5	1	48	48	14	34	0
hypothetical protein, conserved	Tc00.1047053510729.100	441984	1059	0	0.015873	2	4	1	0	7	0	34	33	17	16	0
hypothetical protein, conserved	Tc00.1047053509229.110	436522	2056	0	0.0151427	2	4	1	0	7	1	59	59	21	38	0
hypothetical protein, conserved	Tc00.1047053511907.230	438242	964	0	0.0175657	2	4	1	0	7	0	34	34	12	22	0
hypothetical protein, conserved	Tc00.1047053509747.40	440240	807	0	0.0144686	2	4	1	0	7	0	23	23	17	6	0
hypothetical protein, conserved	Tc00.1047053506629.110	435991	1188	0	0.0216611	2	4	5	0	11	2	49	49	26	23	0
hypothetical protein, conserved	Tc00.1047053510885.90	431785	594	0	0.0203704	2	3	0	0	5	3	26	26	14	12	0
hypothetical protein, conserved	Tc00.1047053507765.90	442129	1990	0	0.0249036	2	4	1	0	7	1	101	101	32	69	0
hypothetical protein, conserved	Tc00.1047053503879.110	437313	2310	0	0.0157864	2	4	0	0	6	0	75	75	29	46	0
hypothetical protein, conserved	Tc00.1047053505193.70	431564	1405	0	0.0239146	2	4	0	0	6	6	63	63	14	49	0
hypothetical protein, conserved	Tc00.1047053507615.120	436846	1242	0	0.0216586	2	2	1	0	5	0	26	26	11	15	0
hypothetical protein, conserved	Tc00.1047053510121.140	440644	2037	0	0.0110293	2	4	0	0	6	1	47	47	29	18	0
hypothetical protein, conserved	Tc00.1047053510759.140	437497	3917	0	0.0198196	1	0	1	0	2	15	143	143	49	94	0
hypothetical protein, conserved	Tc00.1047053503929.50	437952	576	0	0.0205853	2	4	1	0	7	0	25	25	10	15	0
hypothetical protein, conserved	Tc00.1047053507317.50	435965	4071	0	0.0211578	2	4	2	0	8	10	168	168	61	107	0
hypothetical protein, conserved	Tc00.1047053506855.70	432536	3435	0	0.0213003	2	4	0	0	6	9	138	138	58	80	0
hypothetical protein, conserved	Tc00.1047053505939.30	444368	3452	0	0.0221128	2	4	0	0	6	39	99	99	16	83	0
hypothetical protein, conserved	Tc00.1047053510007.40	439195	912	0	0.0245249	2	3	0	0	5	0	49	49	20	29	0
hypothetical protein, conserved	Tc00.1047053510667.30	435692	3012	0	0.0161244	2	3	0	0	5	2	89	89	48	41	0
hypothetical protein, conserved	Tc00.1047053509571.60	435829	622	0	0.0213826	2	3	0	0	5	0	23	23	5	18	0
hypothetical protein, conserved	Tc00.1047053506985.10	439652	856	0	0.0143306	2	2	9	0	13	1	21	21	14	7	0
hypothetical protein, conserved	Tc00.1047053507023.170	438353	1381	0	0.0156408	2	3	0	0	5	0	42	42	19	23	0
hypothetical protein, conserved	Tc00.1047053504251.20	440321	1099	0	0.0297197	2	4	2	0	8	1	70	70	27	43	0
hypothetical protein, conserved	Tc00.1047053511261.60	436028	2515	0	0.0146587	2	4	0	0	6	3	66	66	13	53	0
hypothetical protein, conserved	Tc00.1047053506585.50	437359	1605	0	0.0300312	2	4	0	0	6	14	86	86	33	53	0
hypothetical protein, conserved	Tc00.1047053506123.70	443465	459	0	0.0171387	2	4	0	0	6	0	17	17	9	8	0
hypothetical protein, conserved	Tc00.1047053510663.80	438412	1227	0	0.0165173	2	3	1	0	6	0	39	39	25	14	0
hypothetical protein, conserved	Tc00.1047053506435.150	440116	460	0	0.0108932	2	4	10	0	16	0	10	10	3	7	0
hypothetical protein, conserved	Tc00.1047053506435.424	440511	1090	0	0.0197554	2	3	1	0	6	3	40	40	9	31	0
hypothetical protein, conserved	Tc00.1047053508153.550	441142	3019	0	0.0164955	2	3	0	0	5	0	94	94	18	76	0
hypothetical protein, conserved	Tc00.1047053507515.100	437898	3486	0	0.0217059	2	4	0	0	6	9	141	141	71	70	0
hypothetical protein, conserved	Tc00.1047053511517.130	443440	495	0	0.0131987	2	4	0	0	6	0	14	14	6	8	0
hypothetical protein, conserved	Tc00.1047053510155.110	434920	3139	0	0.0253478	2	4	0	0	6	12	148	148	38	110	0
hypothetical protein, conserved	Tc00.1047053506727.150	442749	429	0	0.0140637	2	3	1	0	6	0	12	11	3	8	0
hypothetical protein, conserved	Tc00.1047053511517.170	443431	2315	0	0.0157955	2	4	0	0	6	4	70	70	23	47	0
hypothetical protein, conserved	Tc00.1047053510967.20	437848	394	0	0.0233503	2	3	0	0	5	0	18	18	2	16	0
hypothetical protein, conserved	Tc00.1047053506585.90	437361	1459	0	0.0190998	2	4	0	0	6	0	54	54	27	27	0
hypothetical protein, conserved	Tc00.1047053510359.220	436131	1590	0	0.0215094	2	4	0	0	6	6	66	66	24	42	0
hypothetical protein, conserved	Tc00.1047053509733.70	433519	1513	0	0.029566	2	3	0	0	5	0	86	86	24	62	0
hypothetical protein, conserved	Tc00.1047053509027.50	435658	1606	0	0.0154421	2	3	0	0	5	1	52	52	18	34	0
hypothetical protein, conserved	Tc00.1047053508851.154	437858	417	0	0.0239808	2	3	0	0	5	2	18	18	7	11	0
hypothetical protein, conserved	Tc00.1047053511231.30	434979	1416	0	0.0170904	2	3	0	0	5	0	53	53	22	31	0
hypothetical protein, conserved	Tc00.1047053506435.220	437322	795	0	0.00737945	2	4	1	0	7	0	13	13	9	4	0
hypothetical protein, conserved	Tc00.1047053509507.40	440002	1275	0	0.0182484	2	3	1	0	6	0	48	48	22	26	0
hypothetical protein, conserved	Tc00.1047053509059.70	443283	4338	0	0.0161979	2	4	0	0	6	1	149	149	87	62	0
hypothetical protein, conserved	Tc00.1047053510043.50	435318	4738	0	0.0206276	2	4	0	0	6	9	172	172	32	140	0
hypothetical protein, conserved	Tc00.1047053509901.160	434986	1279	0	0.0295775	2	3	1	0	6	2	70	70	26	44	0
hypothetical protein, conserved	Tc00.1047053507063.120	437090	778	0	0.0162811	2	2	0	0	4	2	18	18	7	11	0
hypothetical protein, conserved	Tc00.1047053506175.50	442615	1344	0	0.0129257	2	4	1	0	7	4	32	32	16	16	0
hypothetical protein, conserved	Tc00.1047053510947.30	439420	1272	0	0.0117775	2	4	2	0	8	3	25	25	17	8	0
hypothetical protein, conserved	Tc00.1047053509611.170	442104	1723	0	0.0138131	2	3	0	0	5	0	54	54	28	26	0
hypothetical protein, conserved	Tc00.1047053506989.110	437696	804	0	0.019403	2	4	0	0	6	1	32	32	21	11	0
hypothetical protein, conserved	Tc00.1047053510357.140	441741	581	0	0.0200229	2	3	0	0	5	0	22	22	7	15	0
hypothetical protein, conserved	Tc00.1047053506725.80	439086	1836	0	0.0155773	2	3	2	0	7	1	56	56	23	33	0
hypothetical protein, conserved	Tc00.1047053510359.210	436133	552	0	0.0168047	2	4	3	0	9	0	20	20	12	8	0
hypothetical protein, conserved	Tc00.1047053506815.50	445814	1587	0	0.0084016	2	4	0	0	6	0	26	26	23	3	0
hypothetical protein, conserved	Tc00.1047053511653.40	433365	786	0	0.0180237	2	2	0	0	4	0	27	27	12	15	0
hypothetical protein, conserved	Tc00.1047053510579.100	444784	1650	0	0.0212121	2	4	0	0	6	2	36	36	15	21	0
hypothetical protein, conserved	Tc00.1047053511383.80	438940	2121	0	0.018859	2	1	0	0	3	0	21	21	14	7	0
hypothetical protein, conserved	Tc00.1047053510657.50	441198	813	0	0.0154162	2	3	2	0	7	1	24	24	11	13	0
hypothetical protein, conserved	Tc00.1047053508231.210	443398	1131	0	0.0127321	2	4	0	0	6	0	33	33	14	19	0
hypothetical protein, conserved	Tc00.1047053509879.20	433747	879	0	0.00963216	2	4	0	0	6	0	18	18	7	11	0
hypothetical protein, conserved	Tc00.1047053508409.280	437571	510	0	0.00601307	2	3	1	0	6	0	8	8	3	5	0
hypothetical protein, conserved	Tc00.1047053511245.60	439255	351	0	0.0148148	2	3	0	0	5	0	10	10	8	2	0
hypothetical protein, conserved	Tc00.1047053508175.350	443160	1221	0	0.023478	2	3	1	0	6	2	56	56	34	22	0
hypothetical protein, conserved	Tc00.1047053508899.40	433048	2227	0	0.0161054	3	4	0	0	7	0	72	72	34	38	0
hypothetical protein, conserved	Tc00.1047053508409.190	440545	825	0	0.0188687	2	4	0	0	6	2	27	27	10	17	0
hypothetical protein, conserved	Tc00.1047053509319.40	438493	729	0	0.012104	2	4	1	0	7	0	20	20	14	6	0
hypothetical protein, conserved	Tc00.1047053509793.50	442970	579	0	0.0150177	2	4	5	0	11	2	18	18	9	9	0
hypothetical protein, conserved	Tc00.1047053507765.80	442122	772	0	0.0203553	2	3	2	0	7	2	31	31	11	20	0
hypothetical protein, conserved	Tc00.1047053508899.130	435701	831	0	0.0137585	2	2	2	0	6	0	26	26	15	11	0
hypothetical protein, conserved	Tc00.1047053511859.50	439773	918	0	0.0165214	2	4	0	0	6	1	32	32	16	16	0
hypothetical protein, conserved	Tc00.1047053507895.164	441131	1105	0	0.0142081	2	3	0	0	5	2	30	30	15	15	0
hypothetical protein, conserved	Tc00.1047053507951.60	440047	1134	0	0.0252205	2	4	0	0	6	7	52	52	15	37	0
hypothetical protein, conserved	Tc00.1047053506315.40	455979	1929	0	0.0156558	2	3	0	0	5	0	59	59	23	36	0
hypothetical protein, conserved	Tc00.1047053507765.50	442117	555	0	0.0144144	2	3	0	0	5	0	17	17	7	10	0
hypothetical protein, conserved	Tc00.1047053503459.10	438907	564	0	0.0138889	2	3	5	0	10	0	17	17	7	10	0
hypothetical protein, conserved	Tc00.1047053503945.30	441399	390	0	0.00923077	2	3	0	0	5	0	8	8	3	5	0
hypothetical protein, conserved	Tc00.1047053508737.140	433374	1627	0	0.0144642	2	3	0	0	5	0	44	44	14	30	0
hypothetical protein, conserved	Tc00.1047053511649.39	439339	1045	0	0.0226475	2	1	0	0	3	0	28	28	11	17	0
hypothetical protein, conserved	Tc00.1047053511755.90	433384	2087	0	0.0178566	2	4	0	0	6	1	75	75	19	56	0
hypothetical protein, conserved	Tc00.1047053509567.34	437909	1873	0	0.0191493	2	3	1	0	6	4	68	68	20	48	0
hypothetical protein, conserved	Tc00.1047053509179.130	439226	2235	0	0.0240865	2	4	0	0	6	7	100	100	34	66	0
hypothetical protein, conserved	Tc00.1047053503583.50	442163	1149	0	0.0143313	4	5	1	0	10	0	36	36	13	23	0
hypothetical protein, conserved	Tc00.1047053507031.100	432925	1486	0	0.0174101	2	4	1	0	7	5	51	51	11	40	0
hypothetical protein, conserved	Tc00.1047053509643.120	441370	1774	0	0.0155956	2	4	0	0	6	5	54	54	18	36	0
hypothetical protein, conserved	Tc00.1047053509027.24	435659	759	0	0.0157193	2	4	5	0	11	0	30	30	12	18	0
hypothetical protein, conserved	Tc00.1047053508965.39	431290	2281	0	0.0301768	2	2	0	0	4	3	105	105	34	71	0
hypothetical protein, conserved	Tc00.1047053508027.90	440171	1572	0	0.0132497	2	4	1	0	7	2	40	40	27	13	0
hypothetical protein, conserved	Tc00.1047053504253.20	433500	1850	0	0.0128649	2	3	1	0	6	0	44	44	18	26	0
hypothetical protein, conserved	Tc00.1047053508919.130	433985	657	0	0.0171124	2	4	2	0	8	1	21	21	16	5	0
hypothetical protein, conserved	Tc00.1047053509177.50	440269	930	0	0.0114695	2	4	0	0	6	0	23	23	18	5	0
hypothetical protein, conserved	Tc00.1047053509179.70	439229	714	0	0.0106443	2	3	0	0	5	0	15	15	9	6	0
hypothetical protein, conserved	Tc00.1047053504161.30	440184	1563	0	0.017701	2	4	0	0	6	2	59	59	24	35	0
hypothetical protein, conserved	Tc00.1047053511817.100	445267	1235	0	0.0148988	2	4	2	0	8	2	39	39	7	32	0
hypothetical protein, conserved	Tc00.1047053508153.1074	437663	1569	0	0.0167835	2	2	0	0	4	0	45	45	23	22	0
hypothetical protein, conserved	Tc00.1047053504021.120	444693	2184	0	0.021398	2	4	0	0	6	9	84	84	39	45	0
hypothetical protein, conserved	Tc00.1047053509179.30	439225	2718	0	0.0206034	2	4	0	0	6	2	119	119	43	76	0
hypothetical protein, conserved	Tc00.1047053509561.110	439424	2641	0	0.0182759	2	4	1	0	7	0	92	92	36	56	0
hypothetical protein, conserved	Tc00.1047053511815.100	433353	882	0	0.0114512	2	3	0	0	5	0	21	21	15	6	0
hypothetical protein, conserved	Tc00.1047053511517.95	439149	324	0	0.0185185	2	3	0	0	5	0	12	12	8	4	0
hypothetical protein, conserved	Tc00.1047053506241.200	437738	2409	0	0.0155251	2	3	0	0	5	6	72	72	34	38	0
hypothetical protein, conserved	Tc00.1047053507945.20	435007	828	0	0.0121578	2	4	0	0	6	0	22	22	16	6	0
hypothetical protein, conserved	Tc00.1047053510039.64	440104	333	0	0.0138138	2	3	0	0	5	0	10	10	3	7	0
hypothetical protein, conserved	Tc00.1047053508741.340	433732	2175	0	0.0247816	2	4	0	0	6	8	98	97	53	44	0
hypothetical protein, conserved	Tc00.1047053508501.260	441640	714	0	0.0117647	2	3	0	0	5	2	15	15	7	8	0
hypothetical protein, conserved	Tc00.1047053508175.110	432323	2763	0	0.0192062	2	4	0	0	6	3	107	107	51	56	0
hypothetical protein, conserved	Tc00.1047053511903.250	437264	1261	0	0.0186624	2	4	0	0	6	2	48	48	22	26	0
hypothetical protein, conserved	Tc00.1047053508321.40	456107	3579	0	0.0289653	1	0	1	0	2	5	109	109	41	68	0
hypothetical protein, conserved	Tc00.1047053506791.60	432267	3618	0	0.0274093	2	2	0	0	4	7	167	167	52	115	0
hypothetical protein, conserved	Tc00.1047053509399.60	431687	6249	0	0.0224036	2	1	0	0	3	6	145	145	75	70	0
hypothetical protein, conserved	Tc00.1047053508543.129	434194	660	0	0.0175758	2	3	0	0	5	0	25	25	10	15	0
hypothetical protein, conserved	Tc00.1047053505183.124	434371	1548	0	0.0256368	2	4	1	0	7	3	85	85	28	57	0
hypothetical protein, conserved	Tc00.1047053511847.40	439069	345	0	0.0121739	2	3	0	0	5	0	8	8	3	5	0
hypothetical protein, conserved	Tc00.1047053508461.10	441175	508	0	0.0125984	2	4	4	0	10	0	11	11	4	7	0
hypothetical protein, conserved	Tc00.1047053509683.124	441512	1371	0	0.0168247	2	4	0	0	6	0	49	49	25	24	0
hypothetical protein, conserved	Tc00.1047053507773.40	445331	1685	0	0.0164194	2	4	0	0	6	0	58	58	9	49	0
hypothetical protein, conserved	Tc00.1047053508689.20	435302	822	0	0.00897926	2	3	2	0	7	0	16	16	14	2	0
hypothetical protein, conserved	Tc00.1047053506319.50	438900	2215	0	0.0145974	2	4	1	0	7	2	63	63	19	44	0
hypothetical protein, conserved	Tc00.1047053507775.30	442294	1644	0	0.0172344	2	4	0	0	6	0	59	59	31	28	0
hypothetical protein, conserved	Tc00.1047053503703.80	434222	1212	0	0.0153465	2	3	0	0	5	0	42	42	22	20	0
hypothetical protein, conserved	Tc00.1047053503925.100	456795	993	0	0.0173212	2	3	1	0	6	1	34	34	12	22	0
hypothetical protein, conserved	Tc00.1047053508613.20	446271	2275	0	0.0171429	2	2	0	0	4	0	28	28	2	26	0
hypothetical protein, conserved	Tc00.1047053506725.50	439089	2192	0	0.0168491	2	3	0	0	5	5	68	67	17	50	0
hypothetical protein, conserved	Tc00.1047053507801.100	442039	1912	0	0.0185844	1	3	3	0	7	1	60	60	16	44	0
hypothetical protein, conserved	Tc00.1047053509859.10	433511	1095	0	0.0203349	2	4	0	0	6	1	44	44	23	21	0
hypothetical protein, conserved	Tc00.1047053511719.30	434728	438	0	0.0127854	2	3	0	0	5	0	11	11	8	3	0
hypothetical protein, conserved	Tc00.1047053509641.70	438589	2625	0	0.016254	2	2	0	0	4	0	77	77	44	33	0
hypothetical protein, conserved	Tc00.1047053508273.50	436830	492	0	0.00677507	2	2	0	0	4	0	6	6	4	2	0
hypothetical protein, conserved	Tc00.1047053505183.50	434602	984	0	0.00982385	2	4	0	0	6	0	20	20	14	6	0
hypothetical protein, conserved	Tc00.1047053509695.40	432002	1014	0	0.0292571	2	4	0	0	6	3	57	57	25	32	0
hypothetical protein, conserved	Tc00.1047053509003.50	442999	846	0	0.0193853	2	3	0	0	5	0	31	31	16	15	0
hypothetical protein, conserved	Tc00.1047053508593.60	433543	2637	0	0.0173177	2	3	0	0	5	1	93	93	59	34	0
hypothetical protein, conserved	Tc00.1047053508637.100	441445	1482	0	0.0122807	2	3	0	0	5	0	37	37	14	23	0
hypothetical protein, conserved	Tc00.1047053509991.20	432659	1983	0	0.0152463	2	3	1	0	6	2	57	57	24	33	0
hypothetical protein, conserved	Tc00.1047053508577.80	444873	855	0	0.0156725	2	3	0	0	5	1	24	24	10	14	0
hypothetical protein, conserved	Tc00.1047053511821.150	434947	1520	0	0.0186216	2	4	1	0	7	1	36	36	6	29	1
hypothetical protein, conserved	Tc00.1047053506985.50	439651	1353	0	0.0290219	2	4	0	0	6	8	79	79	26	53	0
hypothetical protein, conserved	Tc00.1047053507515.130	431941	996	0	0.0261714	2	4	1	0	7	0	57	57	25	32	0
hypothetical protein, conserved	Tc00.1047053508153.1040	435897	2417	0	0.0244104	2	4	0	0	6	8	110	110	34	76	0
hypothetical protein, conserved	Tc00.1047053503925.50	436885	426	0	0.0170579	2	4	0	0	6	1	16	16	9	7	0
hypothetical protein, conserved	Tc00.1047053506435.40	433629	342	0	0.00994152	2	3	0	0	5	0	7	7	5	2	0
hypothetical protein, conserved	Tc00.1047053506511.20	435930	606	0	0.0166117	2	3	0	0	5	0	22	22	18	4	0
hypothetical protein, conserved	Tc00.1047053507615.90	438029	6424	0	0.0228155	2	3	0	0	5	8	285	285	94	191	0
hypothetical protein, conserved	Tc00.1047053509429.100	441611	649	0	0.00801233	2	4	0	0	6	0	9	9	2	7	0
hypothetical protein, conserved	Tc00.1047053504021.40	436142	1878	0	0.0136493	2	4	1	0	7	0	59	59	30	29	0
hypothetical protein, conserved	Tc00.1047053508153.770	437046	1897	0	0.0150062	2	4	0	0	6	0	52	52	15	37	0
hypothetical protein, conserved	Tc00.1047053509027.40	435654	3801	0	0.021012	2	3	0	0	5	21	127	127	56	71	0
hypothetical protein, conserved	Tc00.1047053508507.30	433072	909	0	0.0184085	2	4	0	0	6	1	37	37	16	21	0
hypothetical protein, conserved	Tc00.1047053510885.40	434147	3967	0	0.014587	2	3	0	0	5	0	104	104	29	75	0
hypothetical protein, conserved	Tc00.1047053505071.50	435190	603	0	0.0106136	2	3	0	0	5	0	13	13	9	4	0
hypothetical protein, conserved	Tc00.1047053509601.100	442230	676	0	0.0139259	2	4	2	0	8	0	17	17	8	8	1
hypothetical protein, conserved	Tc00.1047053509053.80	441863	1317	0	0.0139711	2	3	0	0	5	0	36	36	23	13	0
hypothetical protein, conserved	Tc00.1047053508641.180	439527	1603	0	0.011799	2	4	1	0	7	0	40	40	25	15	0
hypothetical protein, conserved	Tc00.1047053507519.164	443784	291	0	0.0174112	2	4	0	0	6	0	10	10	7	3	0
hypothetical protein, conserved	Tc00.1047053507583.10	438979	492	0	0.0162602	4	3	1	0	8	1	13	13	6	7	0
hypothetical protein, conserved	Tc00.1047053504741.10	437262	529	0	0.020202	2	4	4	0	10	0	25	25	5	20	0
hypothetical protein, conserved	Tc00.1047053510481.90	430830	900	0	0.0253333	2	3	0	0	5	1	41	41	19	22	0
hypothetical protein, conserved	Tc00.1047053508965.80	432475	925	0	0.0176937	2	3	1	0	6	0	36	36	6	30	0
hypothetical protein, conserved	Tc00.1047053510657.140	441183	924	0	0.0195527	2	4	0	0	6	3	33	33	16	17	0
hypothetical protein, conserved	Tc00.1047053504741.50	437263	528	0	0.0155303	2	3	0	0	5	1	14	14	9	5	0
hypothetical protein, conserved	Tc00.1047053508961.40	439216	1281	0	0.0178878	2	4	1	0	7	5	43	43	29	14	0
hypothetical protein, conserved	Tc00.1047053509207.100	442505	1548	0	0.0172511	2	4	1	0	7	6	40	40	17	23	0
hypothetical protein, conserved	Tc00.1047053511821.100	437384	2409	0	0.0102947	2	3	0	0	5	0	50	50	25	25	0
hypothetical protein, conserved	Tc00.1047053508027.94	440161	288	0	0.00833333	2	3	0	0	5	0	4	4	4	0	0
hypothetical protein, conserved	Tc00.1047053511389.140	437782	543	0	0.0110497	2	3	0	0	5	0	13	13	7	6	0
hypothetical protein, conserved	Tc00.1047053509747.110	439909	674	0	0.0119683	2	4	0	0	6	0	15	15	3	12	0
hypothetical protein, conserved	Tc00.1047053510885.160	432333	4275	0	0.0162417	2	3	0	0	5	11	121	121	70	51	0
hypothetical protein, conserved	Tc00.1047053509601.44	436472	2832	0	0.015113	2	3	3	0	8	0	83	83	51	31	1
hypothetical protein, conserved	Tc00.1047053509875.250	436642	1405	0	0.0178885	2	4	0	0	6	1	51	51	20	31	0
hypothetical protein, conserved	Tc00.1047053509399.140	456021	2377	0	0.0255925	2	2	0	0	4	1	107	107	36	71	0
hypothetical protein, conserved	Tc00.1047053504027.10	441809	981	0	0.0120285	2	3	0	0	5	1	22	22	10	12	0
hypothetical protein, conserved	Tc00.1047053509985.60	433916	2187	0	0.0161866	2	4	3	0	9	4	72	72	33	39	0
hypothetical protein, conserved	Tc00.1047053506755.140	454261	5976	0	0.0222166	2	4	0	0	6	3	263	263	118	145	0
hypothetical protein, conserved	Tc00.1047053508299.20	440130	933	0	0.017149	2	4	0	0	6	0	34	34	30	4	0
hypothetical protein, conserved	Tc00.1047053508405.50	443826	903	0	0.0147603	2	4	3	0	9	1	33	33	18	15	0
hypothetical protein, conserved	Tc00.1047053510099.10	441957	2035	0	0.0107453	2	4	0	0	6	1	43	43	14	29	0
hypothetical protein, conserved	Tc00.1047053508405.100	443823	858	0	0.0277001	2	4	0	0	6	2	47	47	16	31	0
hypothetical protein, conserved	Tc00.1047053511507.100	446018	627	0	0.0148325	2	3	0	0	5	0	19	19	16	3	0
hypothetical protein, conserved	Tc00.1047053507031.70	438783	826	0	0.0176064	2	4	1	0	7	7	24	24	13	11	0
hypothetical protein, conserved	Tc00.1047053511499.20	433667	3460	0	0.023343	2	4	0	0	6	6	154	154	38	116	0
hypothetical protein, conserved	Tc00.1047053511291.50	432363	1611	0	0.0235465	2	4	0	0	6	0	85	85	32	53	0
hypothetical protein, conserved	Tc00.1047053509065.90	443301	1188	0	0.012037	2	3	1	0	6	0	29	29	15	14	0
hypothetical protein, conserved	Tc00.1047053504827.150	434256	2559	0	0.015579	2	4	0	0	6	1	82	82	42	40	0
hypothetical protein, conserved	Tc00.1047053503635.50	443884	1550	0	0.0166556	2	4	10	0	16	3	49	48	21	27	0
hypothetical protein, conserved	Tc00.1047053509799.140	432119	1563	0	0.0135423	2	3	0	0	5	0	41	41	25	16	0
hypothetical protein, conserved	Tc00.1047053510819.90	443793	2265	0	0.0171891	2	4	1	0	7	1	78	78	40	38	0
hypothetical protein, conserved	Tc00.1047053506489.40	438448	1074	0	0.0193669	3	3	0	0	6	0	48	48	26	22	0
hypothetical protein, conserved	Tc00.1047053511261.90	436023	663	0	0.012368	2	4	0	0	6	1	13	13	7	6	0
hypothetical protein, conserved	Tc00.1047053510519.140	440233	375	0	0.0226032	2	3	2	0	7	3	20	20	4	16	0
hypothetical protein, conserved	Tc00.1047053508409.260	440546	2757	0	0.0150647	2	4	0	0	6	2	84	84	46	38	0
hypothetical protein, conserved	Tc00.1047053508153.454	436872	351	0	0.0110161	2	4	0	0	6	0	9	9	4	5	0
hypothetical protein, conserved	Tc00.1047053507793.50	434772	366	0	0.0163934	2	3	0	0	5	0	11	11	8	3	0
hypothetical protein, conserved	Tc00.1047053508577.60	444890	2098	0	0.00937401	2	4	0	0	6	1	15	15	5	10	0
hypothetical protein, conserved	Tc00.1047053510525.70	456997	1006	0	0.0179589	1	0	4	0	5	1	34	34	16	18	0
hypothetical protein, conserved	Tc00.1047053507601.80	434662	865	0	0.0161464	4	4	2	0	10	2	25	25	8	17	0
hypothetical protein, conserved	Tc00.1047053511807.40	438765	873	0	0.0109579	2	4	6	0	12	0	21	21	8	13	0
hypothetical protein, conserved	Tc00.1047053506469.139	445694	249	0	0.0123159	2	3	2	0	7	0	9	9	5	4	0
hypothetical protein, conserved	Tc00.1047053511837.80	439443	866	0	0.0103156	2	4	0	0	6	0	19	19	3	16	0
hypothetical protein, conserved	Tc00.1047053508503.40	444269	1818	0	0.0187385	2	3	0	0	5	5	60	60	29	31	0
hypothetical protein, conserved	Tc00.1047053509719.69	442306	418	0	0.00661692	2	3	4	0	9	0	6	6	3	3	0
hypothetical protein, conserved	Tc00.1047053506819.40	435152	892	0	0.00773543	2	3	0	0	5	1	14	14	12	2	0
hypothetical protein, conserved	Tc00.1047053507029.10	456018	1942	0	0.0152763	2	4	0	0	6	0	61	61	33	28	0
hypothetical protein, conserved	Tc00.1047053503823.90	435853	1689	0	0.02015	2	4	0	0	6	8	61	61	36	25	0
hypothetical protein, conserved	Tc00.1047053506295.100	436461	609	0	0.0113405	2	4	3	0	9	0	12	12	11	1	0
hypothetical protein, conserved	Tc00.1047053511277.490	439964	1385	0	0.0170397	2	4	0	0	6	2	44	44	13	31	0
hypothetical protein, conserved	Tc00.1047053509509.50	440006	597	0	0.00971524	2	3	0	0	5	0	11	11	8	3	0
hypothetical protein, conserved	Tc00.1047053510887.30	436553	1500	0	0.0244254	2	4	3	0	9	1	77	77	29	48	0
hypothetical protein, conserved	Tc00.1047053506629.150	435815	1128	0	0.0141844	2	4	1	0	7	0	36	36	17	19	0
hypothetical protein, conserved	Tc00.1047053508737.187	435053	1182	0	0.0165821	2	3	0	0	5	0	39	39	19	20	0
hypothetical protein, conserved	Tc00.1047053503879.60	442697	1185	0	0.0118706	2	4	1	0	7	2	29	29	16	13	0
hypothetical protein, conserved	Tc00.1047053509991.110	435004	516	0	0.0182171	2	3	0	0	5	0	17	17	8	9	0
hypothetical protein, conserved	Tc00.1047053508641.200	439526	918	0	0.0127088	2	4	0	0	6	0	25	25	19	6	0
hypothetical protein, conserved	Tc00.1047053511815.70	433356	375	0	0.0181333	2	3	0	0	5	0	14	14	9	5	0
hypothetical protein, conserved	Tc00.1047053506475.130	432012	3306	0	0.041591	1	2	1	0	4	36	156	156	55	101	0
hypothetical protein, conserved	Tc00.1047053503809.50	441914	1263	0	0.018844	2	3	0	0	5	2	44	44	15	29	0
hypothetical protein, conserved	Tc00.1047053508881.40	432897	2771	0	0.0174426	2	4	1	0	7	0	27	27	13	14	0
hypothetical protein, conserved	Tc00.1047053511383.60	438947	1162	0	0.0199254	2	4	5	0	11	7	42	42	27	15	0
hypothetical protein, conserved	Tc00.1047053507911.50	442272	768	0	0.0164931	2	1	0	0	3	3	16	16	6	10	0
hypothetical protein, conserved	Tc00.1047053505163.10	441769	1071	0	0.0323685	2	3	0	0	5	4	65	65	28	37	0
hypothetical protein, conserved	Tc00.1047053511231.34	434980	858	0	0.02331	2	3	0	0	5	0	39	39	15	24	0
hypothetical protein, conserved	Tc00.1047053506789.270	441104	1843	0	0.0191536	2	4	0	0	6	6	59	59	15	44	0
hypothetical protein, conserved	Tc00.1047053509799.120	432118	1756	0	0.0185649	2	3	0	0	5	7	48	48	6	42	0
hypothetical protein, conserved	Tc00.1047053508319.60	443738	1191	0	0.022726	2	3	0	0	5	4	47	47	17	30	0
hypothetical protein, conserved	Tc00.1047053511649.160	435619	1832	0	0.0135371	2	4	2	0	8	3	51	51	25	26	0
hypothetical protein, conserved	Tc00.1047053509065.33	443288	579	0	0.009375	2	3	1	0	6	0	10	10	6	4	0
hypothetical protein, conserved	Tc00.1047053509213.140	441366	2647	0	0.00962095	2	4	0	0	6	0	48	48	6	42	0
hypothetical protein, conserved	Tc00.1047053506727.50	441030	441	0	0.00913868	2	4	3	0	9	0	7	7	5	2	0
hypothetical protein, conserved	Tc00.1047053503687.49	439815	682	0	0.0131965	2	4	0	0	6	0	18	18	1	17	0
hypothetical protein, conserved	Tc00.1047053510575.230	444798	522	0	0.00996625	2	3	4	0	9	0	14	14	8	6	0
hypothetical protein, conserved	Tc00.1047053507049.179	438253	3425	0	0.0230462	2	4	0	0	6	13	146	146	55	91	0
hypothetical protein, conserved	Tc00.1047053506321.350	443232	1071	0	0.0129163	2	2	0	0	4	1	26	26	10	16	0
hypothetical protein, conserved	Tc00.1047053506247.430	443396	1547	0	0.0149968	2	4	1	0	7	0	45	45	22	23	0
hypothetical protein, conserved	Tc00.1047053506177.40	434921	1462	0	0.0206338	2	2	1	0	5	0	49	49	10	39	0
hypothetical protein, conserved	Tc00.1047053510575.140	444790	801	0	0.0198918	2	4	0	0	6	1	28	28	13	15	0
hypothetical protein, conserved	Tc00.1047053507063.40	436324	390	0	0.0199267	2	4	1	0	7	0	16	16	7	9	0
hypothetical protein, conserved	Tc00.1047053511283.140	435467	955	0	0.012356	2	4	1	0	7	0	24	24	4	20	0
hypothetical protein, conserved	Tc00.1047053511649.94	435684	767	0	0.0138449	2	4	1	0	7	0	25	25	11	14	0
hypothetical protein, conserved	Tc00.1047053504021.60	436139	1008	0	0.017328	2	4	0	0	6	0	33	33	14	19	0
hypothetical protein, conserved	Tc00.1047053507519.20	440004	2980	0	0.0180537	2	4	0	0	6	5	96	96	37	59	0
hypothetical protein, conserved	Tc00.1047053509747.30	440358	3547	0	0.0154121	2	4	0	0	6	2	115	115	67	48	0
hypothetical protein, conserved	Tc00.1047053509747.104	439904	570	0	0.0105263	2	3	0	0	5	1	13	13	7	6	0
hypothetical protein, conserved	Tc00.1047053509023.160	432148	1671	0	0.0189707	2	4	1	0	7	0	67	67	24	43	0
hypothetical protein, conserved	Tc00.1047053505071.130	437116	1294	0	0.011798	2	3	0	0	5	1	30	30	12	18	0
hypothetical protein, conserved	Tc00.1047053506297.140	443975	870	0	0.023908	2	3	0	0	5	1	42	42	22	20	0
hypothetical protein, conserved	Tc00.1047053509747.60	440238	2355	0	0.0231847	2	3	0	0	5	4	99	99	39	60	0
hypothetical protein, conserved	Tc00.1047053506327.30	439721	3459	0	0.01512	2	4	0	0	6	1	106	106	54	52	0
hypothetical protein, conserved	Tc00.1047053507539.20	433608	667	0	0.017991	2	3	0	0	5	3	21	21	6	15	0
hypothetical protein, conserved	Tc00.1047053509055.30	441866	1348	0	0.0165678	2	4	0	0	6	2	45	45	12	33	0
hypothetical protein, conserved	Tc00.1047053510305.40	444608	954	0	0.0186583	2	3	0	0	5	1	32	32	20	12	0
hypothetical protein, conserved	Tc00.1047053511501.40	443261	789	0	0.0190114	2	3	1	0	6	1	31	31	10	21	0
hypothetical protein, conserved	Tc00.1047053507023.124	438345	653	0	0.0215054	2	3	5	0	10	1	28	28	13	15	0
hypothetical protein, conserved	Tc00.1047053506275.30	440500	588	0	0.0173469	2	3	0	0	5	0	19	19	11	8	0
hypothetical protein, conserved	Tc00.1047053504827.140	434261	2431	0	0.0232278	2	4	0	0	6	7	106	106	43	63	0
hypothetical protein, conserved	Tc00.1047053504827.110	437428	2551	0	0.0214818	2	4	0	0	6	2	39	39	11	28	0
hypothetical protein, conserved	Tc00.1047053511459.60	432441	503	0	0.0217552	2	3	2	0	7	1	19	19	5	14	0
hypothetical protein, conserved	Tc00.1047053506275.40	440502	1405	0	0.0172954	2	4	1	0	7	2	48	48	9	39	0
hypothetical protein, conserved	Tc00.1047053511231.69	443363	980	0	0.0142468	2	4	2	0	8	0	31	31	22	9	0
hypothetical protein, conserved	Tc00.1047053511021.60	438729	1344	0	0.0131944	2	4	0	0	6	0	35	35	18	17	0
hypothetical protein, conserved	Tc00.1047053506305.10	434886	3252	0	0.0263838	2	4	2	0	8	12	156	156	61	95	0
hypothetical protein, conserved	Tc00.1047053508625.80	441097	2935	0	0.0187848	2	4	0	0	6	3	110	110	39	71	0
hypothetical protein, conserved	Tc00.1047053510735.70	441173	760	0	0.0129825	2	3	1	0	6	3	19	19	1	18	0
hypothetical protein, conserved	Tc00.1047053509791.40	433527	2511	0	0.0222222	2	4	0	0	6	1	118	118	50	68	0
hypothetical protein, conserved	Tc00.1047053510575.40	441787	2502	0	0.0158007	2	3	0	0	5	2	70	70	31	38	1
hypothetical protein, conserved	Tc00.1047053507897.10	441132	615	0	0.017561	2	3	1	0	6	0	24	24	11	13	0
hypothetical protein, conserved	Tc00.1047053509611.70	439172	978	0	0.0161554	2	3	0	0	5	3	30	30	18	12	0
hypothetical protein, conserved	Tc00.1047053503431.90	439848	1447	0	0.019894	2	3	5	0	10	0	60	60	23	37	0
hypothetical protein, conserved	Tc00.1047053508175.340	442988	2286	0	0.0189997	2	4	0	0	6	4	88	88	44	44	0
hypothetical protein, conserved	Tc00.1047053507049.10	431677	909	0	0.0211221	2	4	0	0	6	1	40	40	11	29	0
hypothetical protein, conserved	Tc00.1047053506789.140	432859	2319	0	0.0117004	2	4	1	0	7	0	58	58	36	22	0
hypothetical protein, conserved	Tc00.1047053508231.70	432469	537	0	0.0139665	2	2	0	0	4	0	14	14	11	3	0
hypothetical protein, conserved	Tc00.1047053511263.30	444556	1752	0	0.0148402	2	4	0	0	6	2	53	53	31	22	0
hypothetical protein, conserved	Tc00.1047053510443.20	441431	519	0	0.0177264	2	3	0	0	5	0	18	18	8	10	0
hypothetical protein, conserved	Tc00.1047053510393.10	431559	990	0	0.0271717	2	4	0	0	6	0	54	53	32	21	0
hypothetical protein, conserved	Tc00.1047053506301.40	439579	2115	0	0.0133806	2	4	2	0	8	1	58	58	36	22	0
hypothetical protein, conserved	Tc00.1047053507027.70	445002	732	0	0.0149362	2	3	1	0	6	0	22	22	7	15	0
hypothetical protein, conserved	Tc00.1047053510903.20	433183	666	0	0.0207708	2	2	0	0	4	1	24	24	16	8	0
hypothetical protein, conserved	Tc00.1047053511647.20	439872	1228	0	0.0230185	2	3	0	0	5	3	53	53	16	37	0
hypothetical protein, conserved	Tc00.1047053510945.50	435793	1344	0	0.0208705	2	3	5	0	10	8	34	34	16	18	0
hypothetical protein, conserved	Tc00.1047053506853.40	438837	665	0	0.00902256	2	4	0	0	6	0	11	11	3	8	0
hypothetical protein, conserved	Tc00.1047053509437.70	437173	1312	0	0.0167175	2	4	6	0	12	3	42	42	7	35	0
hypothetical protein, conserved	Tc00.1047053506155.20	443526	1516	0	0.0182215	2	4	2	0	8	2	57	57	24	33	0
hypothetical protein, conserved	Tc00.1047053509053.20	437795	2146	0	0.0115564	2	4	0	0	6	3	43	43	16	27	0
hypothetical protein, conserved	Tc00.1047053503703.70	433260	2625	0	0.0146667	2	4	0	0	6	2	80	80	43	37	0
hypothetical protein, conserved	Tc00.1047053506419.30	441129	454	0	0.0101322	2	3	0	0	5	0	9	9	3	6	0
hypothetical protein, conserved	Tc00.1047053507017.90	440396	879	0	0.0113766	2	3	0	0	5	1	18	18	9	9	0
hypothetical protein, conserved	Tc00.1047053509033.50	446021	2335	0	0.00899358	2	4	0	0	6	0	44	44	26	18	0
hypothetical protein, conserved	Tc00.1047053504131.130	441268	1146	0	0.0190227	2	4	0	0	6	0	45	45	24	21	0
hypothetical protein, conserved	Tc00.1047053506435.210	437327	2853	0	0.0228415	2	4	0	0	6	8	130	130	42	88	0
hypothetical protein, conserved	Tc00.1047053509601.150	442238	1470	0	0.0121995	2	4	0	0	6	0	39	39	30	9	0
hypothetical protein, conserved	Tc00.1047053509395.80	439838	1179	0	0.0169635	2	3	2	0	7	3	36	36	21	15	0
hypothetical protein, conserved	Tc00.1047053506855.270	435406	615	0	0.024065	2	3	0	0	5	0	29	29	15	14	0
hypothetical protein, conserved	Tc00.1047053460747.20	433312	2418	0	0.0203198	2	3	0	0	5	4	93	93	39	54	0
hypothetical protein, conserved	Tc00.1047053510889.251	457004	567	0	0.025632	2	3	0	0	5	0	28	28	12	16	0
hypothetical protein, conserved	Tc00.1047053506355.160	439997	974	0	0.0187201	2	3	2	0	7	1	32	32	7	25	0
hypothetical protein, conserved	Tc00.1047053507515.60	437892	471	0	0.0186837	1	4	0	0	5	0	18	18	13	5	0
hypothetical protein, conserved	Tc00.1047053508177.10	439178	1893	0	0.00729002	2	3	0	0	5	0	29	29	22	7	0
hypothetical protein, conserved	Tc00.1047053509065.100	443299	498	0	0.0171352	2	4	0	0	6	0	20	20	10	10	0
hypothetical protein, conserved	Tc00.1047053511825.190	442945	1719	0	0.00992825	6	4	10	0	20	0	34	34	22	12	0
hypothetical protein, conserved	Tc00.1047053506509.30	434678	1995	0	0.0227068	2	4	0	0	6	5	92	91	43	48	0
hypothetical protein, conserved	Tc00.1047053509875.230	436646	1167	0	0.02485	2	2	0	0	4	5	48	48	22	26	0
hypothetical protein, conserved	Tc00.1047053511167.110	437375	1641	0	0.0163518	2	3	0	0	5	3	57	57	27	30	0
hypothetical protein, conserved	Tc00.1047053506871.130	437058	1722	0	0.0180798	2	4	0	0	6	0	64	64	39	25	0
hypothetical protein, conserved	Tc00.1047053508397.50	441852	2949	0	0.0145134	2	3	0	0	5	0	79	79	47	31	1
hypothetical protein, conserved	Tc00.1047053508979.80	445143	1110	0	0.0261261	2	2	0	0	4	3	53	53	22	31	0
hypothetical protein, conserved	Tc00.1047053511865.30	438531	1803	0	0.0163431	2	4	0	0	6	0	63	63	29	34	0
hypothetical protein, conserved	Tc00.1047053506681.60	431314	2620	0	0.0232952	2	4	0	0	6	4	112	112	35	77	0
hypothetical protein, conserved	Tc00.1047053509049.20	436777	763	0	0.0112713	2	3	0	0	5	0	15	15	8	7	0
hypothetical protein, conserved	Tc00.1047053511495.20	435482	977	0	0.0106984	2	4	1	0	7	2	22	22	4	18	0
hypothetical protein, conserved	Tc00.1047053506145.50	437283	477	0	0.0167715	2	2	0	0	4	0	15	15	13	2	0
hypothetical protein, conserved	Tc00.1047053508303.44	438076	666	0	0.0147648	2	4	0	0	6	3	17	17	10	7	0
hypothetical protein, conserved	Tc00.1047053511517.90	443434	1719	0	0.0163855	2	2	0	0	4	0	9	9	5	4	0
hypothetical protein, conserved	Tc00.1047053509461.30	440482	2094	0	0.0182904	2	3	0	0	5	4	72	72	33	39	0
hypothetical protein, conserved	Tc00.1047053507007.90	442723	669	0	0.0230752	2	3	4	0	9	0	36	36	14	22	0
hypothetical protein, conserved	Tc00.1047053506989.140	435381	844	0	0.0104265	2	4	0	0	6	0	19	19	4	15	0
hypothetical protein, conserved	Tc00.1047053510735.60	441170	456	0	0.0285819	2	3	0	0	5	2	20	20	13	7	0
hypothetical protein, conserved	Tc00.1047053508303.40	438081	919	0	0.0104461	2	4	0	0	6	0	19	19	3	16	0
hypothetical protein, conserved	Tc00.1047053509179.60	439228	1407	0	0.0171997	2	3	0	0	5	5	41	41	31	10	0
hypothetical protein, conserved	Tc00.1047053508601.100	439885	2110	0	0.0124803	2	4	0	0	6	1	47	47	21	26	0
hypothetical protein, conserved	Tc00.1047053509059.60	443262	636	0	0.0188679	2	2	0	0	4	3	20	20	8	12	0
hypothetical protein, conserved	Tc00.1047053508409.170	440550	1669	0	0.0193729	2	3	0	0	5	11	43	43	20	23	0
hypothetical protein, conserved	Tc00.1047053507023.60	439629	1825	0	0.0169498	2	3	1	0	6	9	53	53	24	29	0
hypothetical protein, conserved	Tc00.1047053506833.50	444568	2748	0	0.0179767	2	4	0	0	6	2	101	101	37	64	0
hypothetical protein, conserved	Tc00.1047053507715.34	441017	433	0	0.0074068	2	4	2	0	8	0	8	8	2	6	0
hypothetical protein, conserved	Tc00.1047053506959.60	436169	1413	0	0.0194857	2	4	0	0	6	0	61	61	28	33	0
hypothetical protein, conserved	Tc00.1047053505183.100	434598	2071	0	0.0156124	2	4	0	0	6	4	61	61	26	35	0
hypothetical protein, conserved	Tc00.1047053506905.20	443154	1183	0	0.0149338	2	1	0	0	3	3	22	22	8	14	0
hypothetical protein, conserved	Tc00.1047053509065.30	441482	1524	0	0.0204506	2	2	0	0	4	0	56	56	28	28	0
hypothetical protein, conserved	Tc00.1047053509793.20	442965	752	0	0.0177305	2	1	0	0	3	0	20	20	10	10	0
hypothetical protein, conserved	Tc00.1047053507949.120	436977	1072	0	0.015796	2	4	0	0	6	0	32	32	7	25	0
hypothetical protein, conserved	Tc00.1047053506999.20	437495	2274	0	0.0114336	2	3	0	0	5	4	52	52	27	25	0
hypothetical protein, conserved	Tc00.1047053508059.30	440630	1578	0	0.0181242	2	4	0	0	6	5	54	54	21	33	0
hypothetical protein, conserved	Tc00.1047053508525.40	436550	1701	0	0.0154027	2	3	0	0	5	1	52	52	31	21	0
hypothetical protein, conserved	Tc00.1047053510661.140	433787	1005	0	0.0172139	2	3	0	0	5	0	37	37	21	16	0
hypothetical protein, conserved	Tc00.1047053508893.10	433706	1437	0	0.0108559	2	4	0	0	6	0	18	18	12	6	0
hypothetical protein, conserved	Tc00.1047053504177.30	441064	1239	0	0.0205811	2	3	0	0	5	5	49	49	24	25	0
hypothetical protein, conserved	Tc00.1047053510975.30	440930	3013	0	0.0180108	2	4	0	0	6	4	103	103	37	66	0
hypothetical protein, conserved	Tc00.1047053509539.44	443473	420	0	0.0177778	2	3	2	0	7	2	14	14	4	10	0
hypothetical protein, conserved	Tc00.1047053511657.70	432586	2700	0	0.0237778	2	3	0	0	5	4	111	111	22	89	0
hypothetical protein, conserved	Tc00.1047053510655.150	434595	657	0	0.0202435	2	2	1	0	5	3	14	14	8	6	0
hypothetical protein, conserved	Tc00.1047053506195.180	435230	804	0	0.00837479	2	4	2	0	8	0	13	13	7	6	0
hypothetical protein, conserved	Tc00.1047053509791.100	440028	1515	0	0.0241144	2	4	0	0	6	4	78	78	22	56	0
hypothetical protein, conserved	Tc00.1047053509877.70	439559	739	0	0.0250338	2	2	0	0	4	0	29	29	13	16	0
hypothetical protein, conserved	Tc00.1047053509791.110	440024	870	0	0.0170881	2	3	0	0	5	0	32	32	19	13	0
hypothetical protein, conserved	Tc00.1047053509795.30	438172	1410	0	0.0183924	2	4	0	0	6	4	53	53	32	21	0
hypothetical protein, conserved	Tc00.1047053507007.60	442711	453	0	0.01766	2	3	0	0	5	0	15	15	8	7	0
hypothetical protein, conserved	Tc00.1047053511819.20	433119	3264	0	0.0249694	2	2	0	0	4	4	124	124	42	82	0
hypothetical protein, conserved	Tc00.1047053508909.270	434192	3027	0	0.0181368	2	3	0	0	5	7	103	103	49	54	0
hypothetical protein, conserved	Tc00.1047053507601.120	443321	1141	0	0.0157756	2	4	1	0	7	2	35	35	15	20	0
hypothetical protein, conserved	Tc00.1047053509037.30	444845	850	0	0.0141176	2	4	3	0	9	3	18	18	2	16	0
hypothetical protein, conserved	Tc00.1047053509695.140	444570	1992	0	0.0230254	2	4	0	0	6	2	96	96	45	51	0
hypothetical protein, conserved	Tc00.1047053511903.134	443142	264	0	0.010101	2	1	0	0	3	0	4	4	2	2	0
hypothetical protein, conserved	Tc00.1047053511239.110	437762	603	0	0.0134249	2	4	1	0	7	2	17	17	8	9	0
hypothetical protein, conserved	Tc00.1047053510397.10	437527	580	0	0.0103627	2	1	1	0	4	0	9	9	6	3	0
hypothetical protein, conserved	Tc00.1047053506789.230	434343	5409	0	0.0160227	1	5	0	0	6	4	171	171	113	58	0
hypothetical protein, conserved	Tc00.1047053509569.44	439319	315	0	0.0133333	2	4	0	0	6	0	9	9	4	5	0
hypothetical protein, conserved	Tc00.1047053509637.27	435565	1006	0	0.0152419	2	1	0	0	3	0	23	23	8	15	0
hypothetical protein, conserved	Tc00.1047053507675.30	434126	717	0	0.0142259	2	3	1	0	6	0	20	20	11	9	0
hypothetical protein, conserved	Tc00.1047053508175.210	436179	1236	0	0.0173948	2	3	1	0	6	1	47	47	22	24	1
hypothetical protein, conserved	Tc00.1047053509029.90	434360	886	0	0.0206546	2	3	0	0	5	0	37	37	10	27	0
hypothetical protein, conserved	Tc00.1047053508909.30	434017	1884	0	0.0201168	2	4	0	0	6	2	78	78	32	46	0
hypothetical protein, conserved	Tc00.1047053503945.20	441381	606	0	0.0178218	2	3	0	0	5	0	22	22	11	11	0
hypothetical protein, conserved	Tc00.1047053508413.60	456802	982	0	0.0148676	6	7	9	0	22	0	33	33	20	13	0
hypothetical protein, conserved	Tc00.1047053504231.20	441663	2167	0	0.0109418	2	3	1	0	6	0	50	50	30	20	0
hypothetical protein, conserved	Tc00.1047053507057.50	440314	1938	0	0.0166495	2	3	3	0	8	2	61	61	30	31	0
hypothetical protein, conserved	Tc00.1047053508857.150	431878	2046	0	0.0183773	2	4	0	0	6	2	80	79	25	54	0
hypothetical protein, conserved	Tc00.1047053508857.80	440366	831	0	0.0127557	2	3	0	0	5	0	19	19	10	9	0
hypothetical protein, conserved	Tc00.1047053503879.90	442698	2557	0	0.0184591	2	4	0	0	6	1	88	88	29	59	0
hypothetical protein, conserved	Tc00.1047053504141.20	442539	794	0	0.00839631	2	3	2	0	7	0	13	13	8	5	0
hypothetical protein, conserved	Tc00.1047053506575.70	432807	2008	0	0.0194887	2	4	0	0	6	5	81	80	30	50	0
hypothetical protein, conserved	Tc00.1047053506295.70	434285	363	0	0.00808081	2	3	1	0	6	0	6	6	5	1	0
hypothetical protein, conserved	Tc00.1047053511383.70	438949	721	0	0.0122977	2	4	0	0	6	1	20	20	2	18	0
hypothetical protein, conserved	Tc00.1047053508919.90	440424	789	0	0.0162351	2	4	1	0	7	0	27	27	12	15	0
hypothetical protein, conserved	Tc00.1047053509047.60	437629	3282	0	0.0131627	2	4	0	0	6	3	86	86	62	24	0
hypothetical protein, conserved	Tc00.1047053510155.30	441054	3890	0	0.0164696	2	4	0	0	6	6	122	122	51	71	0
hypothetical protein, conserved	Tc00.1047053506445.80	431070	1248	0	0.0176282	2	4	1	0	7	0	44	44	24	20	0
hypothetical protein, conserved	Tc00.1047053509109.40	434212	2126	0	0.0201977	2	4	1	0	7	0	90	90	53	37	0
hypothetical protein, conserved	Tc00.1047053509945.20	438623	901	0	0.0161302	2	4	0	0	6	0	23	22	4	18	0
hypothetical protein, conserved	Tc00.1047053503965.10	433238	1026	0	0.0185185	2	3	0	0	5	1	36	36	15	21	0
hypothetical protein, conserved	Tc00.1047053506991.10	431321	1389	0	0.0180466	2	4	0	0	6	0	51	51	30	21	0
hypothetical protein, conserved	Tc00.1047053510655.20	439407	1383	0	0.0152808	2	4	0	0	6	0	46	46	25	21	0
hypothetical protein, conserved	Tc00.1047053510729.240	433889	996	0	0.0180723	2	2	0	0	4	3	32	32	17	15	0
hypothetical protein, conserved	Tc00.1047053509047.100	436782	1235	0	0.0152497	2	2	0	0	4	0	34	34	16	18	0
hypothetical protein, conserved	Tc00.1047053422921.10	441378	381	0	0.0204724	2	3	0	0	5	0	15	15	11	4	0
hypothetical protein, conserved	Tc00.1047053508153.420	436875	2031	0	0.0194485	2	2	0	0	4	10	67	67	32	35	0
hypothetical protein, conserved	Tc00.1047053503541.20	446019	823	0	0.00976682	2	3	2	0	7	0	12	12	8	4	0
hypothetical protein, conserved	Tc00.1047053504013.55	442641	309	0	0.0226537	2	3	1	0	6	0	16	16	12	4	0
hypothetical protein, conserved	Tc00.1047053508909.60	434016	1237	0	0.0170305	2	4	0	0	6	1	43	43	16	27	0
hypothetical protein, conserved	Tc00.1047053503847.70	440075	1181	0	0.0131527	2	4	0	0	6	0	33	33	13	20	0
hypothetical protein, conserved	Tc00.1047053506469.90	438671	927	0	0.0210356	2	3	0	0	5	0	39	39	15	24	0
hypothetical protein, conserved	Tc00.1047053507057.10	440326	1125	0	0.0113778	2	4	0	0	6	0	25	25	18	7	0
hypothetical protein, conserved	Tc00.1047053507023.260	437862	1512	0	0.0219577	2	3	0	0	5	2	64	64	28	36	0
hypothetical protein, conserved	Tc00.1047053507851.30	433933	4146	0	0.0119633	2	4	1	0	7	1	100	100	63	37	0
hypothetical protein, conserved	Tc00.1047053504741.70	437261	1362	0	0.0136564	3	3	0	0	6	0	37	37	20	17	0
hypothetical protein, conserved	Tc00.1047053511755.100	433385	2265	0	0.0145822	2	5	0	0	7	0	9	9	6	3	0
hypothetical protein, conserved	Tc00.1047053507491.59	433807	297	0	0.00808081	2	2	1	0	5	1	3	3	1	2	0
hypothetical protein, conserved	Tc00.1047053503565.20	437117	1503	0	0.0202927	2	2	0	0	4	0	59	59	28	31	0
hypothetical protein, conserved	Tc00.1047053506573.60	436287	1993	0	0.0163907	2	3	3	0	8	3	62	62	28	34	0
hypothetical protein, conserved	Tc00.1047053506789.120	431829	795	0	0.0234202	2	4	3	0	9	0	39	39	31	8	0
hypothetical protein, conserved	Tc00.1047053507017.159	440613	591	0	0.0124486	2	3	4	0	9	0	15	15	6	9	0
hypothetical protein, conserved	Tc00.1047053509999.30	437574	1035	0	0.0239291	2	4	0	0	6	3	46	46	12	34	0
hypothetical protein, conserved	Tc00.1047053508175.280	442989	2619	0	0.0150185	2	1	0	0	3	5	40	40	19	21	0
hypothetical protein, conserved	Tc00.1047053508593.40	433542	1365	0	0.0208547	2	3	2	0	7	0	60	60	27	33	0
hypothetical protein, conserved	Tc00.1047053510575.100	444815	675	0	0.0148148	2	3	0	0	5	0	19	19	10	9	0
hypothetical protein, conserved	Tc00.1047053510265.90	436295	2407	0	0.0168952	2	4	0	0	6	0	79	79	25	54	0
hypothetical protein, conserved	Tc00.1047053508817.40	440554	853	0	0.0104314	2	4	3	0	9	0	18	18	8	10	0
hypothetical protein, conserved	Tc00.1047053508669.10	431703	3075	0	0.0190894	2	4	0	0	6	13	105	105	59	46	0
hypothetical protein, conserved	Tc00.1047053510895.20	435888	1785	0	0.0207283	2	4	0	0	6	3	72	72	20	52	0
hypothetical protein, conserved	Tc00.1047053503939.50	438341	3456	0	0.0222608	2	4	0	0	6	5	149	149	47	102	0
hypothetical protein, conserved	Tc00.1047053509797.50	436856	1284	0	0.0193925	2	4	0	0	6	1	49	49	22	27	0
hypothetical protein, conserved	Tc00.1047053509569.60	439323	1878	0	0.0193823	2	4	0	0	6	11	65	65	27	38	0
hypothetical protein, conserved	Tc00.1047053508661.10	443944	607	0	0.0100102	2	3	2	0	7	3	7	7	5	2	0
hypothetical protein, conserved	Tc00.1047053511647.42	439341	312	0	0.0179487	2	3	0	0	5	1	10	10	4	6	0
hypothetical protein, conserved	Tc00.1047053506705.30	437561	477	0	0.0218029	2	3	0	0	5	0	20	20	16	4	0
hypothetical protein, conserved	Tc00.1047053506435.450	440520	915	0	0.0134062	2	4	0	0	6	0	27	27	17	10	0
hypothetical protein, conserved	Tc00.1047053508999.30	436424	606	0	0.0145215	2	3	1	0	6	0	18	18	13	5	0
hypothetical protein, conserved	Tc00.1047053506355.70	444756	1858	0	0.0176534	2	4	0	0	6	0	15	15	8	7	0
hypothetical protein, conserved	Tc00.1047053508059.10	440635	1368	0	0.0137427	2	3	1	0	6	0	35	35	20	15	0
hypothetical protein, conserved	Tc00.1047053510819.70	443765	1656	0	0.0148752	2	3	0	0	5	0	51	51	28	23	0
hypothetical protein, conserved	Tc00.1047053506211.240	436625	651	0	0.0227343	1	0	1	0	2	2	29	29	11	18	0
hypothetical protein, conserved	Tc00.1047053507519.154	439590	706	0	0.0132388	2	4	1	0	7	1	18	18	17	1	0
hypothetical protein, conserved	Tc00.1047053509693.140	436356	1536	0	0.0168279	2	4	1	0	7	2	52	52	27	25	0
hypothetical protein, conserved	Tc00.1047053506229.60	440456	1397	0	0.0131711	2	4	0	0	6	6	22	22	7	15	0
hypothetical protein, conserved	Tc00.1047053509105.20	442813	1375	0	0.0150303	2	4	0	0	6	3	40	40	15	25	0
hypothetical protein, conserved	Tc00.1047053509569.160	439312	813	0	0.0142681	2	4	1	0	7	0	23	23	13	10	0
hypothetical protein, conserved	Tc00.1047053509693.170	438067	2763	0	0.0157196	2	4	0	0	6	0	86	86	41	45	0
hypothetical protein, conserved	Tc00.1047053508641.190	439533	759	0	0.0138779	2	4	1	0	7	0	22	22	9	13	0
hypothetical protein, conserved	Tc00.1047053506297.130	443970	1400	0	0.012914	2	4	1	0	7	0	32	32	8	24	0
hypothetical protein, conserved	Tc00.1047053510101.350	434651	1438	0	0.0250348	1	0	1	0	2	10	42	42	21	21	0
hypothetical protein, conserved	Tc00.1047053511239.40	437770	555	0	0.012973	2	4	0	0	6	0	16	16	11	5	0
hypothetical protein, conserved	Tc00.1047053509567.50	437913	588	0	0.0138322	2	4	1	0	7	0	18	18	17	1	0
hypothetical protein, conserved	Tc00.1047053509065.36	443286	415	0	0.0369478	2	4	0	0	6	5	28	28	9	19	0
hypothetical protein, conserved	Tc00.1047053507681.230	435101	1567	0	0.0200383	2	4	1	0	7	5	60	60	10	50	0
hypothetical protein, conserved	Tc00.1047053510659.80	438822	1680	0	0.0117659	2	4	0	0	6	0	44	44	26	18	0
hypothetical protein, conserved	Tc00.1047053503823.150	434260	1606	0	0.017995	2	4	0	0	6	0	53	53	25	28	0
hypothetical protein, conserved	Tc00.1047053506219.40	438276	933	0	0.0184352	2	4	1	0	7	0	36	36	20	16	0
hypothetical protein, conserved	Tc00.1047053511289.100	436812	2020	0	0.0161056	2	4	0	0	6	1	55	55	13	42	0
hypothetical protein, conserved	Tc00.1047053509721.70	443222	999	0	0.0134801	2	4	0	0	6	0	28	28	15	13	0
hypothetical protein, conserved	Tc00.1047053509331.74	439614	267	0	0.0354557	2	3	1	0	6	0	18	18	7	11	0
hypothetical protein, conserved	Tc00.1047053509999.20	440391	1234	0	0.0206336	2	4	2	0	8	6	55	53	21	32	0
hypothetical protein, conserved	Tc00.1047053508445.90	439793	1827	0	0.019522	2	3	0	0	5	0	70	70	26	44	0
hypothetical protein, conserved	Tc00.1047053509179.40	439227	996	0	0.0277108	2	4	1	0	7	2	59	59	34	25	0
hypothetical protein, conserved	Tc00.1047053509729.20	432330	2334	0	0.0151385	2	2	0	0	4	2	55	55	25	30	0
hypothetical protein, conserved	Tc00.1047053510357.80	443616	391	0	0.0201437	2	3	3	0	8	3	6	6	3	3	0
hypothetical protein, conserved	Tc00.1047053506831.30	441428	459	0	0.0087146	2	1	0	0	3	0	6	6	3	3	0
hypothetical protein, conserved	Tc00.1047053508027.50	440160	729	0	0.0213992	2	3	0	0	5	1	30	30	14	16	0
hypothetical protein, conserved	Tc00.1047053507849.60	432822	2265	0	0.0150699	2	4	0	0	6	7	64	64	32	32	0
hypothetical protein, conserved	Tc00.1047053508579.4	444926	309	0	0.0174757	2	3	1	0	6	0	10	10	5	5	0
hypothetical protein, conserved	Tc00.1047053508857.50	440365	927	0	0.0161812	2	3	1	0	6	11	20	20	3	17	0
hypothetical protein, conserved	Tc00.1047053507515.80	437893	1275	0	0.00941176	2	4	0	0	6	1	22	21	12	8	1
hypothetical protein, conserved	Tc00.1047053509733.50	433520	2568	0	0.0178386	2	4	1	0	7	6	82	82	36	46	0
hypothetical protein, conserved	Tc00.1047053511857.70	439778	1483	0	0.0143853	2	4	1	0	7	0	47	47	27	20	0
hypothetical protein, conserved	Tc00.1047053511287.70	443504	390	0	0.00962149	2	3	2	0	7	0	9	9	5	4	0
hypothetical protein, conserved	Tc00.1047053508153.634	442136	585	0	0.0111111	2	3	0	0	5	0	15	15	12	3	0
hypothetical protein, conserved	Tc00.1047053509429.300	445239	2892	0	0.021473	2	3	6	0	11	5	121	121	46	75	0
hypothetical protein, conserved	Tc00.1047053509747.90	440244	1288	0	0.0190365	2	4	3	0	9	3	46	46	29	17	0
hypothetical protein, conserved	Tc00.1047053506123.50	443469	641	0	0.0141297	2	4	1	0	7	0	19	19	1	18	0
hypothetical protein, conserved	Tc00.1047053509561.130	438686	525	0	0.0191746	2	4	0	0	6	1	20	20	13	7	0
hypothetical protein, conserved	Tc00.1047053509693.60	436414	744	0	0.0197133	2	2	0	0	4	0	27	27	16	11	0
hypothetical protein, conserved	Tc00.1047053506871.40	437252	2506	0	0.0184092	2	4	1	0	7	4	86	86	34	52	0
hypothetical protein, conserved	Tc00.1047053503733.40	433212	846	0	0.0237195	2	4	0	0	6	1	46	46	9	37	0
hypothetical protein, conserved	Tc00.1047053504059.24	432409	921	0	0.0162866	2	3	0	0	5	3	25	25	18	7	0
hypothetical protein, conserved	Tc00.1047053508199.20	443867	816	0	0.0188891	2	4	4	0	10	0	35	35	18	17	0
hypothetical protein, conserved	Tc00.1047053511239.130	437759	943	0	0.0179569	2	4	0	0	6	5	30	30	6	24	0
hypothetical protein, conserved	Tc00.1047053508707.320	438639	1983	0	0.0165238	2	4	2	0	8	0	66	66	33	33	0
hypothetical protein, conserved	Tc00.1047053504231.30	441660	2099	0	0.0170875	14	5	21	0	40	2	67	67	19	48	0
hypothetical protein, conserved	Tc00.1047053504797.20	440881	507	0	0.0114398	6	4	0	0	10	0	11	11	7	4	0
hypothetical protein, conserved	Tc00.1047053509337.19	440877	294	0	0.0124717	2	2	0	0	4	0	7	7	5	2	0
hypothetical protein, conserved	Tc00.1047053509695.20	438069	816	0	0.0142157	2	4	0	0	6	0	26	26	19	7	0
hypothetical protein, conserved	Tc00.1047053506577.70	444676	1173	0	0.0130151	2	4	0	0	6	2	31	31	19	12	0
hypothetical protein, conserved	Tc00.1047053506247.400	436250	711	0	0.0244726	2	4	0	0	6	1	34	34	10	24	0
hypothetical protein, conserved	Tc00.1047053509005.40	437003	1015	0	0.0137931	2	4	0	0	6	0	30	30	9	21	0
hypothetical protein, conserved	Tc00.1047053511321.50	445654	4230	0	0.0162648	2	3	1	0	6	2	132	132	53	79	0
hypothetical protein, conserved	Tc00.1047053510225.40	444930	2827	0	0.0242896	2	4	0	0	6	4	142	142	63	79	0
hypothetical protein, conserved	Tc00.1047053510001.50	438550	408	0	0.0161765	2	4	0	0	6	0	14	14	5	9	0
hypothetical protein, conserved	Tc00.1047053508501.220	441642	1740	0	0.0182307	2	3	1	0	6	1	59	59	28	31	0
hypothetical protein, conserved	Tc00.1047053507305.40	441772	795	0	0.0228931	2	3	0	0	5	0	36	36	15	21	0
hypothetical protein, conserved	Tc00.1047053511151.30	439007	624	0	0.0235043	2	3	0	0	5	8	20	20	7	13	0
hypothetical protein, conserved	Tc00.1047053504003.80	440861	369	0	0.0216802	2	3	0	0	5	2	12	12	9	3	0
hypothetical protein, conserved	Tc00.1047053509399.80	431688	2949	0	0.0213067	2	2	1	0	5	4	102	102	41	61	0
hypothetical protein, conserved	Tc00.1047053507943.60	443316	1209	0	0.0173422	2	4	0	0	6	1	44	44	20	24	0
hypothetical protein, conserved	Tc00.1047053506229.64	438124	894	0	0.0176734	2	3	2	0	7	2	28	28	15	13	0
hypothetical protein, conserved	Tc00.1047053509789.40	439987	855	0	0.014191	2	4	3	0	9	1	25	25	17	8	0
hypothetical protein, conserved	Tc00.1047053511671.130	437392	937	0	0.011455	2	4	4	0	10	0	22	22	7	15	0
hypothetical protein, conserved	Tc00.1047053507615.110	436843	1128	0	0.0164007	2	3	1	0	6	1	40	40	21	19	0
hypothetical protein, conserved	Tc00.1047053505171.100	441629	570	0	0.0104678	2	3	0	0	5	1	12	12	8	4	0
hypothetical protein, conserved	Tc00.1047053508711.20	438728	1929	0	0.0167963	2	3	0	0	5	0	73	73	39	34	0
hypothetical protein, conserved	Tc00.1047053510967.16	441335	1884	0	0.0160297	2	4	0	0	6	2	60	60	34	26	0
hypothetical protein, conserved	Tc00.1047053506475.105	431038	841	0	0.0449465	2	4	0	0	6	18	62	62	15	47	0
hypothetical protein, conserved	Tc00.1047053511717.40	440463	798	0	0.0319967	2	3	0	0	5	3	41	41	17	24	0
hypothetical protein, conserved	Tc00.1047053510835.10	443197	2939	0	0.0197006	2	3	0	0	5	7	109	109	37	72	0
hypothetical protein, conserved	Tc00.1047053511285.20	432108	2161	0	0.0231991	2	4	0	0	6	15	87	85	31	54	0
hypothetical protein, conserved	Tc00.1047053510629.450	441856	1459	0	0.0113777	2	3	0	0	5	0	28	28	5	23	0
hypothetical protein, conserved	Tc00.1047053511245.100	439260	1025	0	0.0173672	2	3	3	0	8	1	31	31	13	18	0
hypothetical protein, conserved	Tc00.1047053507031.80	432926	3599	0	0.0225989	2	2	0	0	4	7	126	126	52	74	0
hypothetical protein, conserved	Tc00.1047053414243.20	434264	1742	0	0.0246843	1	1	0	0	2	0	42	42	4	38	0
hypothetical protein, conserved	Tc00.1047053507517.80	436576	759	0	0.0189723	2	3	0	0	5	3	26	26	13	13	0
hypothetical protein, conserved	Tc00.1047053508355.104	437157	402	0	0.013267	2	3	1	0	6	0	10	10	8	2	0
hypothetical protein, conserved	Tc00.1047053510121.80	442281	2008	0	0.0157039	2	4	0	0	6	3	58	58	21	36	1
hypothetical protein, conserved	Tc00.1047053511649.50	437144	1719	0	0.0193523	2	4	0	0	6	0	65	65	27	38	0
hypothetical protein, conserved	Tc00.1047053510099.40	441949	1701	0	0.0223398	2	2	0	0	4	5	68	68	34	34	0
hypothetical protein, conserved	Tc00.1047053507991.126	445335	639	0	0.0112676	2	3	1	0	6	0	14	14	7	7	0
hypothetical protein, conserved	Tc00.1047053508177.60	439184	2999	0	0.0111148	2	1	0	0	3	0	41	41	15	26	0
hypothetical protein, conserved	Tc00.1047053511151.80	439010	888	0	0.0104354	2	4	2	0	8	0	21	21	14	7	0
hypothetical protein, conserved	Tc00.1047053511903.220	437270	2769	0	0.0176718	2	4	0	0	6	7	94	93	42	51	0
hypothetical protein, conserved	Tc00.1047053511321.70	443648	3072	0	0.0195964	2	4	0	0	6	4	118	118	43	75	0
hypothetical protein, conserved	Tc00.1047053508461.19	441182	1026	0	0.0107955	2	3	2	0	7	0	23	23	18	5	0
hypothetical protein, conserved	Tc00.1047053510579.50	444779	2007	0	0.022488	2	4	0	0	6	1	99	99	40	59	0
hypothetical protein, conserved	Tc00.1047053506303.120	441286	1983	0	0.0200202	2	4	0	0	6	5	74	74	29	45	0
hypothetical protein, conserved	Tc00.1047053511817.200	445252	1412	0	0.0203494	2	4	0	0	6	4	51	51	15	36	0
hypothetical protein, conserved	Tc00.1047053511661.60	438808	688	0	0.0117934	2	4	5	0	11	0	15	15	5	10	0
hypothetical protein, conserved	Tc00.1047053507159.37	445180	1903	0	0.0245227	2	4	0	0	6	5	89	89	30	59	0
hypothetical protein, conserved	Tc00.1047053507775.20	442302	1005	0	0.0128027	2	4	0	0	6	0	26	26	18	8	0
hypothetical protein, conserved	Tc00.1047053511277.470	439959	1080	0	0.0142593	2	3	0	0	5	1	31	31	16	15	0
hypothetical protein, conserved	Tc00.1047053506475.50	435056	3567	0	0.0204934	2	4	1	0	7	4	155	155	66	89	0
hypothetical protein, conserved	Tc00.1047053506297.230	443973	1746	0	0.0187667	2	3	0	0	5	0	60	60	31	29	0
hypothetical protein, conserved	Tc00.1047053506575.20	432914	372	0	0.00519713	2	4	0	0	6	1	4	4	2	2	0
hypothetical protein, conserved	Tc00.1047053509849.20	442366	1285	0	0.0166018	2	2	0	0	4	2	33	33	10	23	0
hypothetical protein, conserved	Tc00.1047053509471.20	445167	2531	0	0.0139866	2	4	3	0	9	6	71	70	29	41	0
hypothetical protein, conserved	Tc00.1047053506247.420	443405	949	0	0.0238397	2	3	1	0	6	0	45	45	16	29	0
hypothetical protein, conserved	Tc00.1047053509695.100	434815	426	0	0.00829421	2	4	0	0	6	0	8	8	4	4	0
hypothetical protein, conserved	Tc00.1047053503987.50	435037	1724	0	0.0147332	2	4	0	0	6	4	42	42	13	29	0
hypothetical protein, conserved	Tc00.1047053509749.20	439901	309	0	0.0228695	2	2	1	0	5	2	9	9	6	3	0
hypothetical protein, conserved	Tc00.1047053510299.20	435635	1545	0	0.0150347	2	4	1	0	7	0	50	50	26	24	0
hypothetical protein, conserved	Tc00.1047053507663.80	434832	1803	0	0.0148271	2	4	0	0	6	0	57	57	26	31	0
hypothetical protein, conserved	Tc00.1047053511511.50	441458	1101	0	0.0181048	2	4	0	0	6	0	40	40	21	19	0
hypothetical protein, conserved	Tc00.1047053508119.180	433565	1191	0	0.0156731	2	4	0	0	6	0	39	39	16	23	0
hypothetical protein, conserved	Tc00.1047053508821.20	436199	2667	0	0.0165729	2	3	0	0	5	5	84	84	28	56	0
hypothetical protein, conserved	Tc00.1047053509945.24	438634	960	0	0.0177083	2	3	0	0	5	0	31	31	15	15	1
hypothetical protein, conserved	Tc00.1047053508153.1030	435890	5869	0	0.0172261	2	3	0	0	5	1	179	179	75	104	0
hypothetical protein, conserved	Tc00.1047053509437.30	430785	11034	0	0.0231436	2	3	0	0	5	15	463	463	158	305	0
hypothetical protein, conserved	Tc00.1047053508153.1090	435895	945	0	0.0170018	2	4	0	0	6	0	37	37	17	20	0
hypothetical protein, conserved	Tc00.1047053507645.40	438274	873	0	0.0139748	2	3	0	0	5	1	22	22	13	9	0
hypothetical protein, conserved	Tc00.1047053511389.114	437786	366	0	0.0195811	2	2	0	0	4	0	13	13	9	4	0
hypothetical protein, conserved	Tc00.1047053510099.110	439485	778	0	0.0204565	2	2	4	0	8	1	28	28	16	12	0
hypothetical protein, conserved	Tc00.1047053511293.80	440180	1183	0	0.0141851	2	4	1	0	7	0	36	36	3	33	0
hypothetical protein, conserved	Tc00.1047053503911.30	433145	696	0	0.0199918	2	3	2	0	7	0	31	31	22	9	0
hypothetical protein, conserved	Tc00.1047053510329.380	444657	1096	0	0.0166667	2	4	0	0	6	6	31	31	7	24	0
hypothetical protein, conserved	Tc00.1047053510359.200	436130	2337	0	0.0178149	2	4	0	0	6	7	74	73	33	40	0
hypothetical protein, conserved	Tc00.1047053506201.140	445183	2514	0	0.0127287	2	4	1	0	7	0	63	63	28	35	0
hypothetical protein, conserved	Tc00.1047053508577.110	444913	860	0	0.0243485	2	3	4	0	9	5	38	37	6	31	0
hypothetical protein, conserved	Tc00.1047053503395.20	443911	573	0	0.0131472	2	4	0	0	6	1	16	16	14	2	0
hypothetical protein, conserved	Tc00.1047053506471.19	455975	471	0	0.0152866	2	3	0	0	5	0	13	13	6	7	0
hypothetical protein, conserved	Tc00.1047053510257.40	442028	1089	0	0.0120294	1	0	1	0	2	0	25	25	12	13	0
hypothetical protein, conserved	Tc00.1047053511019.108	444059	474	0	0.00900141	2	3	1	0	6	1	7	7	5	2	0
hypothetical protein, conserved	Tc00.1047053508873.410	443346	1410	0	0.0246099	2	3	0	0	5	6	65	65	33	32	0
hypothetical protein, conserved	Tc00.1047053507775.10	442312	807	0	0.0107276	2	4	1	0	7	0	17	17	13	4	0
hypothetical protein, conserved	Tc00.1047053509207.110	442489	1164	0	0.0213345	2	2	0	0	4	0	46	46	19	27	0
hypothetical protein, conserved	Tc00.1047053510359.100	432000	810	0	0.0235391	2	4	0	0	6	5	38	38	15	23	0
hypothetical protein, conserved	Tc00.1047053506581.60	442682	813	0	0.0185732	1	4	2	0	7	8	26	26	15	11	0
hypothetical protein, conserved	Tc00.1047053503939.114	434239	300	0	0.00333333	2	3	0	0	5	0	2	2	2	0	0
hypothetical protein, conserved	Tc00.1047053506475.40	435061	3948	0	0.0171817	2	4	0	0	6	8	126	126	54	72	0
hypothetical protein, conserved	Tc00.1047053511281.30	432855	1047	0	0.0157275	2	4	2	0	8	0	33	33	14	19	0
hypothetical protein, conserved	Tc00.1047053506425.160	438573	1713	0	0.0181553	2	3	0	0	5	1	63	63	23	40	0
hypothetical protein, conserved	Tc00.1047053506247.24	436308	390	0	0.0148718	2	3	0	0	5	0	12	12	7	5	0
hypothetical protein, conserved	Tc00.1047053511237.70	441533	993	0	0.0128902	2	3	0	0	5	0	24	24	12	12	0
hypothetical protein, conserved	Tc00.1047053507515.110	437902	2487	0	0.0197025	2	4	0	0	6	0	23	23	11	12	0
hypothetical protein, conserved	Tc00.1047053510299.30	435636	829	0	0.0136473	2	4	4	0	10	0	25	25	13	12	0
hypothetical protein, conserved	Tc00.1047053508547.130	440210	1512	0	0.0205026	2	2	0	0	4	21	36	36	16	20	0
hypothetical protein, conserved	Tc00.1047053510435.10	436831	327	0	0.00764526	2	2	0	0	4	0	5	5	3	2	0
hypothetical protein, conserved	Tc00.1047053511855.50	442211	3791	0	0.0102524	2	4	0	0	6	3	74	74	41	33	0
hypothetical protein, conserved	Tc00.1047053504741.200	436394	1038	0	0.00597303	2	3	0	0	5	0	12	12	7	5	0
hypothetical protein, conserved	Tc00.1047053504131.140	441271	4734	0	0.0166033	2	4	0	0	6	4	153	153	80	73	0
hypothetical protein, conserved	Tc00.1047053511859.20	439766	1362	0	0.0177435	2	4	0	0	6	7	45	45	26	19	0
hypothetical protein, conserved	Tc00.1047053503581.30	433068	3160	0	0.0199367	2	2	0	0	4	4	114	113	65	48	0
hypothetical protein, conserved	Tc00.1047053509541.10	443467	2542	0	0.0124049	2	4	0	0	6	0	60	60	17	43	0
hypothetical protein, conserved	Tc00.1047053506709.20	436080	2733	0	0.0192462	2	4	0	0	6	1	103	102	51	51	0
hypothetical protein, conserved	Tc00.1047053510667.110	439944	691	0	0.00625732	2	3	2	0	7	0	5	5	3	2	0
hypothetical protein, conserved	Tc00.1047053510335.10	432742	1075	0	0.0112248	2	4	0	0	6	0	25	25	4	21	0
hypothetical protein, conserved	Tc00.1047053506727.60	441035	805	0	0.0219706	2	4	5	0	11	3	34	34	6	28	0
hypothetical protein, conserved	Tc00.1047053509911.110	434619	532	0	0.0161654	2	3	0	0	5	0	18	18	10	8	0
hypothetical protein, conserved	Tc00.1047053508409.199	440544	361	0	0.0131117	2	4	0	0	6	0	9	9	1	8	0
hypothetical protein, conserved	Tc00.1047053508153.990	437075	804	0	0.0105307	2	4	0	0	6	0	19	19	9	9	1
hypothetical protein, conserved	Tc00.1047053510575.120	444814	640	0	0.008125	2	4	1	0	7	0	12	12	6	6	0
hypothetical protein, conserved	Tc00.1047053511025.90	437239	714	0	0.0179272	2	3	0	0	5	0	25	25	20	5	0
hypothetical protein, conserved	Tc00.1047053505999.130	433378	1308	0	0.00749235	2	3	0	0	5	0	21	21	16	5	0
hypothetical protein, conserved	Tc00.1047053510647.10	441945	857	0	0.0105634	2	3	3	0	8	0	19	19	12	7	0
hypothetical protein, conserved	Tc00.1047053511287.80	443501	1176	0	0.0132653	2	4	3	0	9	0	33	33	19	14	0
hypothetical protein, conserved	Tc00.1047053509715.60	433444	1494	0	0.0124498	2	3	0	0	5	0	37	37	15	22	0
hypothetical protein, conserved	Tc00.1047053507317.30	435971	1260	0	0.0221693	2	3	0	0	5	7	49	49	22	27	0
hypothetical protein, conserved	Tc00.1047053505183.60	434601	1827	0	0.0268199	2	3	0	0	5	6	92	92	35	57	0
hypothetical protein, conserved	Tc00.1047053507793.40	434780	312	0	0.00854701	2	4	0	0	6	0	6	6	5	1	0
hypothetical protein, conserved	Tc00.1047053506725.60	439087	966	0	0.0213251	2	3	0	0	5	0	43	43	13	30	0
hypothetical protein, conserved	Tc00.1047053508355.124	437152	1228	0	0.0232899	2	4	0	0	6	5	61	61	16	45	0
hypothetical protein, conserved	Tc00.1047053510889.190	No_Assmby_ID	5176	0	0.0187983	2	3	0	0	5	14	47	47	7	40	0
hypothetical protein, conserved	Tc00.1047053508737.170	435052	967	0	0.0159945	2	4	0	0	6	0	34	34	10	24	0
hypothetical protein, conserved	Tc00.1047053508857.70	440363	1519	0	0.0146149	2	4	1	0	7	0	46	46	15	31	0
hypothetical protein, conserved	Tc00.1047053508593.140	431101	2035	0	0.021294	2	4	0	0	6	0	84	84	24	60	0
hypothetical protein, conserved	Tc00.1047053503473.20	436478	1533	0	0.0217439	2	2	0	0	4	0	59	59	26	33	0
hypothetical protein, conserved	Tc00.1047053504001.20	435339	354	0	0.0116761	2	3	2	0	7	0	8	8	3	5	0
hypothetical protein, conserved	Tc00.1047053510889.340	444062	489	0	0.0124063	2	4	0	0	6	0	12	12	8	4	0
hypothetical protein, conserved	Tc00.1047053511717.120	442599	2427	0	0.0215218	2	3	0	0	5	0	96	96	41	55	0
hypothetical protein, conserved	Tc00.1047053511821.120	437382	1101	0	0.00938541	2	4	0	0	6	0	22	22	14	8	0
hypothetical protein, conserved	Tc00.1047053509797.30	436857	1431	0	0.0194503	2	4	0	0	6	1	56	56	19	36	1
hypothetical protein, conserved	Tc00.1047053508153.760	437044	315	0	0.0138448	2	3	5	0	10	4	6	6	4	2	0
hypothetical protein, conserved	Tc00.1047053510329.360	444644	1338	0	0.00971599	2	4	0	0	6	0	27	27	20	7	0
hypothetical protein, conserved	Tc00.1047053509229.90	436518	2358	0	0.0174724	2	4	0	0	6	5	81	81	43	38	0
hypothetical protein, conserved	Tc00.1047053509505.20	444158	3969	0	0.0186781	2	4	0	0	6	3	145	145	80	65	0
hypothetical protein, conserved	Tc00.1047053509563.50	438679	3633	0	0.0170946	2	5	1	0	8	11	119	119	70	49	0
hypothetical protein, conserved	Tc00.1047053508893.20	433705	2278	0	0.0177349	2	4	0	0	6	1	27	27	14	13	0
hypothetical protein, conserved	Tc00.1047053511907.210	438240	519	0	0.0163318	2	4	1	0	7	0	20	20	11	9	0
hypothetical protein, conserved	Tc00.1047053504741.124	439271	261	0	0.0145594	2	3	0	0	5	0	7	7	2	5	0
hypothetical protein, conserved	Tc00.1047053509611.140	439168	2058	0	0.0164561	2	3	0	0	5	0	63	63	34	29	0
hypothetical protein, conserved	Tc00.1047053504069.34	444480	231	0	0.0119563	2	3	2	0	7	0	6	6	3	3	0
hypothetical protein, conserved	Tc00.1047053511671.110	438130	348	0	0.0199234	2	3	1	0	6	0	15	15	4	11	0
hypothetical protein, conserved	Tc00.1047053509395.90	439831	593	0	0.022792	2	1	2	0	5	0	20	20	10	10	0
hypothetical protein, conserved	Tc00.1047053508507.20	433071	1684	0	0.0245051	2	4	0	0	6	3	82	82	33	49	0
hypothetical protein, conserved	Tc00.1047053508593.30	444088	1410	0	0.0160993	2	3	0	0	5	1	49	49	28	21	0
hypothetical protein, conserved	Tc00.1047053509721.40	443226	598	0	0.0391722	2	3	14	0	19	40	19	19	2	17	0
hypothetical protein, conserved	Tc00.1047053509353.50	444698	3000	0	0.0208111	2	4	0	0	6	10	116	115	51	64	0
hypothetical protein, conserved	Tc00.1047053503809.120	441922	412	0	0.0209817	2	4	0	0	6	5	4	4	1	3	0
hypothetical protein, conserved	Tc00.1047053506585.60	437357	1263	0	0.024492	2	4	0	0	6	2	62	62	25	37	0
hypothetical protein, conserved	Tc00.1047053508153.360	437001	1002	0	0.0132402	2	4	0	0	6	0	27	27	14	13	0
hypothetical protein, conserved	Tc00.1047053507645.50	438277	438	0	0.014003	2	4	3	0	9	0	13	13	7	6	0
hypothetical protein, conserved	Tc00.1047053508153.1070	437652	1489	0	0.0175179	2	4	2	0	8	5	51	51	31	20	0
hypothetical protein, conserved	Tc00.1047053508909.70	433092	1206	0	0.0153123	2	4	0	0	6	0	41	41	14	27	0
hypothetical protein, conserved	Tc00.1047053511823.30	439471	1797	0	0.0119829	2	4	0	0	6	0	47	47	33	14	0
hypothetical protein, conserved	Tc00.1047053511277.92	443389	2172	0	0.0182627	2	4	0	0	6	0	86	86	42	44	0
hypothetical protein, conserved	Tc00.1047053507001.14	439054	750	0	0.00951111	2	4	0	0	6	0	16	16	8	8	0
hypothetical protein, conserved	Tc00.1047053511291.70	441498	4841	0	0.0175377	2	4	1	0	7	5	154	154	39	115	0
hypothetical protein, conserved	Tc00.1047053508349.10	431245	693	0	0.0202982	2	3	1	0	6	3	24	24	16	8	0
hypothetical protein, conserved	Tc00.1047053509049.40	437098	405	0	0.0118519	2	3	1	0	6	0	8	8	5	3	0
hypothetical protein, conserved	Tc00.1047053507023.50	439631	990	0	0.0131987	2	4	0	0	6	0	29	29	20	9	0
hypothetical protein, conserved	Tc00.1047053506793.90	431658	2126	0	0.0233302	2	3	0	0	5	13	83	81	23	58	0
hypothetical protein, conserved	Tc00.1047053506479.80	436333	1221	0	0.00884521	2	3	2	0	7	0	20	20	16	4	0
hypothetical protein, conserved	Tc00.1047053503939.90	438335	2838	0	0.0204369	2	4	0	0	6	4	112	112	55	57	0
hypothetical protein, conserved	Tc00.1047053509859.60	440859	3885	0	0.0184985	2	3	0	0	5	4	126	126	60	66	0
hypothetical protein, conserved	Tc00.1047053511817.240	439535	942	0	0.00988972	2	4	5	0	11	0	12	12	9	3	0
hypothetical protein, conserved	Tc00.1047053504003.50	440853	537	0	0.0126629	2	4	1	0	7	0	15	15	6	9	0
hypothetical protein, conserved	Tc00.1047053506855.110	437924	1044	0	0.0173052	2	4	0	0	6	1	39	39	31	8	0
hypothetical protein, conserved	Tc00.1047053507991.110	432672	2475	0	0.0177778	2	4	1	0	7	4	83	83	37	46	0
hypothetical protein, conserved	Tc00.1047053507649.100	437963	4221	0	0.015494	2	3	0	0	5	1	143	143	57	86	0
hypothetical protein, conserved	Tc00.1047053506789.330	441110	1030	0	0.0198899	2	4	2	0	8	1	44	42	18	24	0
hypothetical protein, conserved	Tc00.1047053506789.260	441116	471	0	0.0127389	2	3	0	0	5	0	11	11	7	4	0
hypothetical protein, conserved	Tc00.1047053510657.130	441197	1308	0	0.0164883	2	4	0	0	6	0	43	43	22	21	0
hypothetical protein, conserved	Tc00.1047053509985.20	434497	1342	0	0.0156731	2	3	0	0	5	1	39	39	15	24	0
hypothetical protein, conserved	Tc00.1047053508231.180	444614	2182	0	0.0177666	2	3	0	0	5	1	68	68	13	55	0
hypothetical protein, conserved	Tc00.1047053506999.100	436004	660	0	0.0224242	2	4	0	0	6	2	28	28	13	15	0
hypothetical protein, conserved	Tc00.1047053508851.90	436921	1654	0	0.0205206	2	6	0	0	8	3	65	65	34	31	0
hypothetical protein, conserved	Tc00.1047053510741.60	437064	519	0	0.016185	2	4	0	0	6	0	17	17	10	7	0
hypothetical protein, conserved	Tc00.1047053509471.30	445164	657	0	0.0196854	2	4	0	0	6	0	28	28	11	17	0
hypothetical protein, conserved	Tc00.1047053506835.131	440954	483	0	0.0154589	2	3	0	0	5	0	15	14	5	9	0
hypothetical protein, conserved	Tc00.1047053508413.20	444712	1289	0	0.0131885	2	4	0	0	6	0	38	38	7	31	0
hypothetical protein, conserved	Tc00.1047053508677.120	441720	997	0	0.0210632	2	4	0	0	6	1	39	39	16	23	0
hypothetical protein, conserved	Tc00.1047053509693.120	436350	2378	0	0.0273619	2	3	0	0	5	7	118	118	25	93	0
hypothetical protein, conserved	Tc00.1047053508175.220	436180	1707	0	0.0128881	2	2	0	0	4	0	37	37	28	9	0
hypothetical protein, conserved	Tc00.1047053509337.10	440882	1891	0	0.0130511	2	4	1	0	7	0	48	48	26	22	0
hypothetical protein, conserved	Tc00.1047053510575.220	444810	429	0	0.0104118	2	4	0	0	6	0	9	9	7	1	1
hypothetical protein, conserved	Tc00.1047053510575.150	444789	2585	0	0.0207995	2	3	0	0	5	6	96	96	20	76	0
hypothetical protein, conserved	Tc00.1047053508175.230	436178	826	0	0.00968523	2	3	0	0	5	3	13	13	1	12	0
hypothetical protein, conserved	Tc00.1047053510303.100	444861	1935	0	0.0199828	2	1	2	0	5	0	45	45	25	20	0
hypothetical protein, conserved	Tc00.1047053508503.100	437284	210	0	0	2	3	1	0	6	0	0	0	0	0	0
hypothetical protein, conserved	Tc00.1047053508175.189	436181	747	0	0.0164212	2	4	0	0	6	2	25	25	15	10	0
hypothetical protein, conserved	Tc00.1047053507623.80	439140	930	0	0.0163441	2	4	0	0	6	0	33	33	16	17	0
hypothetical protein, conserved	Tc00.1047053508545.20	444319	465	0	0.0133333	2	3	0	0	5	0	12	12	9	3	0
hypothetical protein, conserved	Tc00.1047053508981.20	436281	516	0	0.0263566	2	4	1	0	7	0	27	27	15	12	0
hypothetical protein, conserved	Tc00.1047053503925.6	436879	262	0	0.0167939	2	3	0	0	5	0	8	8	2	6	0
hypothetical protein, conserved	Tc00.1047053509399.100	432829	4720	0	0.0217585	2	4	0	0	6	5	194	194	81	113	0
hypothetical protein, conserved	Tc00.1047053506975.63	442902	315	0	0.0234921	2	3	0	0	5	0	15	15	5	10	0
hypothetical protein, conserved	Tc00.1047053508355.114	437156	288	0	0.0122685	2	4	0	0	6	0	9	9	8	1	0
hypothetical protein, conserved	Tc00.1047053509109.140	437295	1425	0	0.0117895	2	3	0	0	5	0	37	37	25	12	0
hypothetical protein, conserved	Tc00.1047053503925.70	436882	4191	0	0.0168615	2	1	0	0	3	4	100	100	66	34	0
hypothetical protein, conserved	Tc00.1047053503703.10	436585	1137	0	0.0151275	2	4	0	0	6	0	37	37	20	17	0
hypothetical protein, conserved	Tc00.1047053510303.60	435079	954	0	0.0143256	2	4	0	0	6	0	30	30	13	17	0
hypothetical protein, conserved	Tc00.1047053510329.230	434158	1533	0	0.01596	2	4	0	0	6	0	50	50	29	21	0
hypothetical protein, conserved	Tc00.1047053506297.30	435402	4223	0	0.0147289	2	3	0	0	5	3	121	121	46	75	0
hypothetical protein, conserved	Tc00.1047053510661.220	437065	1377	0	0.020232	2	4	2	0	8	3	59	59	27	32	0
hypothetical protein, conserved	Tc00.1047053506577.47	444687	1518	0	0.0166008	2	3	0	0	5	1	49	49	24	25	0
hypothetical protein, conserved	Tc00.1047053507857.30	433856	1630	0	0.0188957	1	3	1	0	5	18	40	40	2	38	0
hypothetical protein, conserved	Tc00.1047053510121.60	442287	1398	0	0.0172866	2	2	1	0	5	0	40	40	21	19	0
hypothetical protein, conserved	Tc00.1047053509643.20	No_Assmby_ID	3449	0	0.128056	2	1	0	0	3	271	133	133	42	91	0
hypothetical protein, conserved	Tc00.1047053511267.24	434089	1733	0	0.0257742	2	4	0	0	6	2	89	89	27	62	0
hypothetical protein, conserved	Tc00.1047053509671.40	444393	726	0	0.0124885	2	4	0	0	6	0	18	18	13	5	0
hypothetical protein, conserved	Tc00.1047053506705.40	437558	1578	0	0.0180397	2	4	0	0	6	3	53	53	28	25	0
hypothetical protein, conserved	Tc00.1047053511819.30	433122	532	0	0.0101504	2	3	0	0	5	0	13	13	7	6	0
hypothetical protein, conserved	Tc00.1047053509941.140	445772	696	0	0.0222701	2	3	0	0	5	1	29	29	18	11	0
hypothetical protein, conserved	Tc00.1047053508737.160	435050	2679	0	0.0142093	2	4	0	0	6	0	75	75	39	36	0
hypothetical protein, conserved	Tc00.1047053506201.50	445186	312	0	0.00641026	2	1	1	0	4	0	3	3	2	1	0
hypothetical protein, conserved	Tc00.1047053509563.30	438680	1260	0	0.00661376	2	2	0	0	4	0	14	14	13	1	0
hypothetical protein, conserved	Tc00.1047053509229.70	436514	912	0	0.0205409	2	4	1	0	7	2	41	41	13	28	0
hypothetical protein, conserved	Tc00.1047053508547.60	444340	1413	0	0.0126917	2	4	0	0	6	0	37	37	29	8	0
hypothetical protein, conserved	Tc00.1047053506575.54	432811	303	0	0.0165017	2	3	0	0	5	0	11	11	7	4	0
hypothetical protein, conserved	Tc00.1047053509029.140	434356	2451	0	0.0233918	2	2	0	0	4	2	94	94	39	55	0
hypothetical protein, conserved	Tc00.1047053506203.120	439532	5860	0	0.0208646	1	0	1	0	2	1	214	214	51	163	0
hypothetical protein, conserved	Tc00.1047053503733.30	431649	1619	0	0.0209594	2	4	0	0	6	6	60	60	23	37	0
hypothetical protein, conserved	Tc00.1047053508547.80	440222	7098	0	0.0195172	2	4	0	0	6	19	255	255	113	142	0
hypothetical protein, conserved	Tc00.1047053509561.70	439427	921	0	0.0109301	2	4	1	0	7	0	20	20	15	5	0
hypothetical protein, conserved	Tc00.1047053509561.100	439429	3780	0	0.0173721	2	4	0	0	6	7	121	121	52	69	0
hypothetical protein, conserved	Tc00.1047053508693.160	435292	615	0	0.0143089	2	3	0	0	5	0	18	18	10	8	0
hypothetical protein, conserved	Tc00.1047053509605.20	431217	8262	0	0.0215081	2	4	0	0	6	16	305	305	70	235	0
hypothetical protein, conserved	Tc00.1047053503891.80	441347	1163	0	0.0167301	2	4	2	0	8	4	39	39	16	23	0
hypothetical protein, conserved	Tc00.1047053507623.30	439141	2759	0	0.0145222	2	4	0	0	6	0	80	80	33	47	0
hypothetical protein, conserved	Tc00.1047053508175.200	436177	2808	0	0.0170465	2	3	0	0	5	9	96	96	41	55	0
hypothetical protein, conserved	Tc00.1047053510835.50	443199	991	0	0.0547843	2	2	7	0	11	115	27	27	9	18	0
hypothetical protein, conserved	Tc00.1047053509799.40	436186	957	0	0.012783	2	4	0	0	6	0	26	26	19	7	0
hypothetical protein, conserved	Tc00.1047053508273.70	439494	379	0	0.0144491	2	3	2	0	7	0	11	11	1	10	0
hypothetical protein, conserved	Tc00.1047053511481.20	435494	966	0	0.00483092	2	3	1	0	6	0	10	10	5	5	0
hypothetical protein, conserved	Tc00.1047053508881.54	436528	717	0	0.0182684	2	3	6	0	11	6	25	25	14	11	0
hypothetical protein, conserved	Tc00.1047053506175.30	442604	414	0	0.0127214	2	3	1	0	6	2	10	10	3	7	0
hypothetical protein, conserved	Tc00.1047053509029.60	436691	2401	0	0.00891295	2	4	1	0	7	0	44	44	13	31	0
hypothetical protein, conserved	Tc00.1047053508641.240	439529	798	0	0.0250627	2	3	0	0	5	0	38	38	16	22	0
hypothetical protein, conserved	Tc00.1047053506459.250	446181	939	0	0.0307774	2	3	1	0	6	6	51	51	17	34	0
hypothetical protein, conserved	Tc00.1047053509563.40	438688	678	0	0.00816126	2	4	0	0	6	0	13	13	7	6	0
hypothetical protein, conserved	Tc00.1047053510359.240	436138	870	0	0.0135632	2	3	1	0	6	3	19	19	13	6	0
hypothetical protein, conserved	Tc00.1047053510437.30	442938	615	0	0.0219744	2	3	2	0	7	0	16	16	8	8	0
hypothetical protein, conserved	Tc00.1047053503583.70	442158	2952	0	0.0147922	2	3	0	0	5	1	85	85	43	42	0
hypothetical protein, conserved	Tc00.1047053506149.20	442445	1491	0	0.0306282	2	1	0	0	3	13	50	50	22	28	0
hypothetical protein, conserved	Tc00.1047053511283.100	433873	900	0	0.0105185	2	4	0	0	6	0	14	14	4	10	0
hypothetical protein, conserved	Tc00.1047053509693.160	438062	2178	0	0.016131	2	4	0	0	6	1	71	71	39	32	0
hypothetical protein, conserved	Tc00.1047053510357.100	443612	1914	0	0.0175374	2	3	0	0	5	2	70	70	26	44	0
hypothetical protein, conserved	Tc00.1047053508859.50	435716	573	0	0.0198953	2	3	1	0	6	4	17	17	11	6	0
hypothetical protein, conserved	Tc00.1047053509663.44	432776	3262	0	0.0177396	2	4	0	0	6	8	107	107	33	74	0
hypothetical protein, conserved	Tc00.1047053508501.270	441651	1597	0	0.012273	2	3	0	0	5	0	45	45	26	19	0
hypothetical protein, conserved	Tc00.1047053508349.30	441784	7025	0	0.0180119	2	4	1	0	7	1	250	250	102	148	0
hypothetical protein, conserved	Tc00.1047053508153.80	441421	792	0	0.0174242	2	3	1	0	6	3	24	24	11	13	0
hypothetical protein, conserved	Tc00.1047053506475.113	432011	1848	0	0.0271645	2	4	0	0	6	9	94	94	31	63	0
hypothetical protein, conserved	Tc00.1047053508919.94	440415	594	0	0.0141414	2	4	0	0	6	0	16	16	10	6	0
hypothetical protein, conserved	Tc00.1047053506297.170	443967	747	0	0.0242303	2	3	0	0	5	2	37	37	14	23	0
hypothetical protein, conserved	Tc00.1047053511483.60	438647	982	0	0.0149355	2	4	0	0	6	4	30	30	10	20	0
hypothetical protein, conserved	Tc00.1047053507705.10	438116	1182	0	0.012634	2	4	0	0	6	0	32	32	19	12	1
hypothetical protein, conserved	Tc00.1047053507773.50	439910	1994	0	0.0152123	2	4	0	0	6	0	65	65	20	45	0
hypothetical protein, conserved	Tc00.1047053507221.50	439620	813	0	0.0182042	2	4	0	0	6	2	29	29	9	20	0
hypothetical protein, conserved	Tc00.1047053506435.430	440507	1287	0	0.015281	2	2	3	0	7	2	24	24	20	4	0
hypothetical protein, conserved	Tc00.1047053511389.100	437783	933	0	0.017149	2	3	0	0	5	1	35	35	13	22	0
hypothetical protein, conserved	Tc00.1047053510359.160	436914	924	0	0.0286797	2	3	0	0	5	0	54	54	14	40	0
hypothetical protein, conserved	Tc00.1047053472777.20	431942	774	0	0.0232558	2	4	0	0	6	2	38	38	22	16	0
hypothetical protein, conserved	Tc00.1047053511319.20	443656	2932	0	0.0185565	2	4	1	0	7	1	108	108	45	63	0
hypothetical protein, conserved	Tc00.1047053510359.60	441736	933	0	0.0155055	2	4	1	0	7	1	28	28	11	17	0
hypothetical protein, conserved	Tc00.1047053511629.20	436634	1467	0	0.0164508	2	4	1	0	7	1	48	48	26	22	0
hypothetical protein, conserved	Tc00.1047053510329.370	444613	696	0	0.0133142	2	4	0	0	6	0	21	20	9	11	0
hypothetical protein, conserved	Tc00.1047053507801.60	442048	1546	0	0.0123021	2	5	0	0	7	0	40	39	21	18	0
hypothetical protein, conserved	Tc00.1047053509901.100	437134	1991	0	0.0181818	2	3	0	0	5	0	74	73	33	40	0
hypothetical protein, conserved	Tc00.1047053507763.10	442407	613	0	0.00826536	2	4	0	0	6	0	10	10	0	10	0
hypothetical protein, conserved	Tc00.1047053510729.230	433895	831	0	0.022864	2	2	1	0	5	0	33	33	17	16	0
hypothetical protein, conserved	Tc00.1047053506559.30	438930	1342	0	0.0230005	2	4	1	0	7	0	59	59	13	46	0
hypothetical protein, conserved	Tc00.1047053511657.30	439092	1244	0	0.0213367	2	3	5	0	10	2	56	56	20	36	0
hypothetical protein, conserved	Tc00.1047053509561.39	439425	833	0	0.0185319	2	3	1	0	6	0	28	28	16	12	0
hypothetical protein, conserved	Tc00.1047053508409.310	437567	1569	0	0.016656	2	4	0	0	6	0	50	50	30	20	0
hypothetical protein, conserved	Tc00.1047053508153.1020	437073	712	0	0.0200375	2	4	0	0	6	2	21	21	6	15	0
hypothetical protein, conserved	Tc00.1047053508641.80	432737	2562	0	0.0174993	2	2	0	0	4	3	71	71	36	35	0
hypothetical protein, conserved	Tc00.1047053510359.130	436918	2134	0	0.0227741	2	4	0	0	6	6	83	83	28	55	0
hypothetical protein, conserved	Tc00.1047053511827.80	436989	858	0	0.00870241	2	3	1	0	6	0	16	16	13	3	0
hypothetical protein, conserved	Tc00.1047053508153.980	437076	1538	0	0.0134549	2	4	1	0	7	1	40	40	20	20	0
hypothetical protein, conserved	Tc00.1047053504109.50	440893	883	0	0.0115488	2	4	2	0	8	0	21	21	11	10	0
hypothetical protein, conserved	Tc00.1047053511021.51	438719	354	0	0.00860909	2	4	1	0	7	0	5	5	4	1	0
hypothetical protein, conserved	Tc00.1047053511167.60	431023	2702	0	0.024229	2	4	0	0	6	3	124	124	51	73	0
hypothetical protein, conserved	Tc00.1047053511863.20	437482	1117	0	0.00447628	2	4	0	0	6	0	11	11	6	5	0
hypothetical protein, conserved	Tc00.1047053507031.50	438790	756	0	0.013933	2	3	2	0	7	0	21	21	12	9	0
hypothetical protein, conserved	Tc00.1047053509243.20	440533	1806	0	0.0151717	2	3	0	0	5	0	44	44	16	28	0
hypothetical protein, conserved	Tc00.1047053511655.40	442532	879	0	0.00857035	2	4	4	0	10	0	15	15	12	3	0
hypothetical protein, conserved	Tc00.1047053511277.460	439967	1184	0	0.0135364	2	4	2	0	8	3	35	35	21	14	0
hypothetical protein, conserved	Tc00.1047053507049.100	438259	930	0	0.00860215	2	3	0	0	5	0	15	15	13	2	0
hypothetical protein, conserved	Tc00.1047053510659.28	438826	1621	0	0.0159778	2	4	0	0	6	5	50	50	9	41	0
hypothetical protein, conserved	Tc00.1047053504021.130	444706	1254	0	0.0221159	2	4	0	0	6	0	57	57	19	38	0
hypothetical protein, conserved	Tc00.1047053509795.40	438171	498	0	0.0240964	2	3	0	0	5	1	20	20	8	12	0
hypothetical protein, conserved	Tc00.1047053511245.20	442922	339	0	0.00901344	2	3	4	0	9	0	12	12	2	10	0
hypothetical protein, conserved	Tc00.1047053511479.39	455962	324	0	0.0149177	2	2	0	0	4	0	9	9	8	1	0
hypothetical protein, conserved	Tc00.1047053511261.130	443244	1767	0	0.024203	2	4	0	0	6	5	83	83	24	59	0
hypothetical protein, conserved	Tc00.1047053511281.56	437997	330	0	0.0145455	2	3	0	0	5	0	10	10	5	5	0
hypothetical protein, conserved	Tc00.1047053506475.120	431404	1515	0	0.0233223	2	3	0	0	5	0	72	71	23	48	0
hypothetical protein, conserved	Tc00.1047053507007.20	436259	2619	0	0.0135548	2	4	0	0	6	0	73	73	34	39	0
hypothetical protein, conserved	Tc00.1047053510359.250	438560	471	0	0.0155697	2	2	0	0	4	0	14	14	7	7	0
hypothetical protein, conserved	Tc00.1047053511277.483	439956	780	0	0.0166667	2	2	0	0	4	0	23	23	11	12	0
hypothetical protein, conserved	Tc00.1047053511279.60	432764	2481	0	0.00901518	2	3	0	0	5	0	44	44	29	15	0
hypothetical protein, conserved	Tc00.1047053506337.50	440288	597	0	0.0194305	2	3	0	0	5	0	27	27	22	5	0
hypothetical protein, conserved	Tc00.1047053509799.70	434545	1165	0	0.0211731	2	4	1	0	7	3	51	51	18	33	0
hypothetical protein, conserved	Tc00.1047053511293.90	440179	1620	0	0.0164198	2	3	0	0	5	0	53	53	17	36	0
hypothetical protein, conserved	Tc00.1047053503925.90	445602	369	0	0.0151762	2	3	0	0	5	0	10	10	8	2	0
hypothetical protein, conserved	Tc00.1047053511231.40	434973	348	0	0.0114943	2	3	0	0	5	0	8	8	7	1	0
hypothetical protein, conserved	Tc00.1047053507519.160	439587	1150	0	0.0176812	2	4	0	0	6	13	26	26	5	21	0
hypothetical protein, conserved	Tc00.1047053509399.120	431329	5217	0	0.0184972	2	4	0	0	6	7	191	191	91	100	0
hypothetical protein, conserved	Tc00.1047053508507.50	436586	345	0	0.0195169	2	3	1	0	6	0	14	14	9	5	0
hypothetical protein, conserved	Tc00.1047053509055.44	436612	378	0	0.00723104	2	4	0	0	6	0	6	6	2	4	0
hypothetical protein, conserved	Tc00.1047053507569.10	433822	2466	0	0.0274398	2	1	1	0	4	24	64	64	32	32	0
hypothetical protein, conserved	Tc00.1047053503541.10	442456	1184	0	0.0246903	2	3	3	0	8	3	55	55	15	40	0
hypothetical protein, conserved	Tc00.1047053506327.60	439717	1224	0	0.0203159	2	4	0	0	6	3	51	51	25	26	0
hypothetical protein, conserved	Tc00.1047053509177.30	440273	3132	0	0.010281	2	4	0	0	6	0	71	71	43	28	0
hypothetical protein, conserved	Tc00.1047053510121.120	440640	2144	0	0.0212376	2	4	0	0	6	0	95	95	46	49	0
hypothetical protein, conserved	Tc00.1047053508707.190	432339	2136	0	0.0111111	2	3	0	0	5	0	49	49	27	22	0
hypothetical protein, conserved	Tc00.1047053507087.70	432188	3462	0	0.0230214	2	4	0	0	6	6	159	159	75	84	0
hypothetical protein, conserved	Tc00.1047053511823.50	439472	1047	0	0.0137536	2	4	0	0	6	0	30	30	19	11	0
hypothetical protein, conserved	Tc00.1047053511759.40	438237	2239	0	0.0163317	2	3	0	0	5	0	64	64	30	34	0
hypothetical protein, conserved	Tc00.1047053508543.180	431987	4327	0	0.0239196	2	2	0	0	4	20	171	171	59	112	0
hypothetical protein, conserved	Tc00.1047053506419.40	441135	3453	0	0.0136693	2	4	0	0	6	2	96	96	63	33	0
hypothetical protein, conserved	Tc00.1047053508707.149	434278	1008	0	0.017791	2	3	0	0	5	2	36	36	21	15	0
hypothetical protein, conserved	Tc00.1047053507011.100	441555	2568	0	0.0229491	2	3	0	0	5	4	111	111	40	71	0
hypothetical protein, conserved	Tc00.1047053510969.10	437839	1110	0	0.0207207	2	3	1	0	6	5	44	44	21	23	0
hypothetical protein, conserved	Tc00.1047053508965.94	443157	387	0	0.00654608	2	4	0	0	6	0	6	6	6	0	0
hypothetical protein, conserved	Tc00.1047053506195.70	436113	2191	0	0.0166591	2	3	0	0	5	3	62	62	24	38	0
hypothetical protein, conserved	Tc00.1047053509033.70	438509	846	0	0.0130024	2	4	0	0	6	1	24	24	15	9	0
hypothetical protein, conserved	Tc00.1047053507991.70	439742	849	0	0.0172752	2	4	0	0	6	0	32	32	18	14	0
hypothetical protein, conserved	Tc00.1047053504173.30	432795	606	0	0.0294279	2	2	0	0	4	6	29	29	8	21	0
[truncated: 5,641 more rows]
