# Supplementary material for: A genomic scale map of genetic diversity in Trypanosoma cruzi
Source: BMC Genomics. 2012 Dec 27;13:736. doi: 10.1186/1471-2164-13-736 (PMC3545726; doi:10.1186/1471-2164-13-736)
Supplement: Additional file 2 — Table S2. Experimental validation of identified SNPs by PCR-based re-sequencing. The table shows, for each loci analyzed, the number of SNPs identified in silico, as well as those that have been validated (V) or not (NV) by re-sequencing. [file 1471-2164-13-736-S2.xls]

## Sheet: Table S2
Validation of SNPs predicted by TcSNP
V= Validated; NV= Not validated
Genes	Locus ID	TcSNP score range																				Total
		0-0.1		0.1-0.2		0.2-0.3		0.3-0.4		0.4-0.5		0.5-0.6		0.6-0.7		0.7-0.8		0.8-0.9		0.9-1.0
		V	NV	V	NV	V	NV	V	NV	V	NV	V	NV	V	NV	V	NV	V	NV	V	NV	V	NV
Asparagine synthetase A, putative	Tc00.1047053503625.10	0	0	0	0	0	0	0	0	0	0	0	0	0	0	0	0	17	0	0	0	17	0
Hypothetical protein, conserved	Tc00.1047053503923.40	0	0	0	0	0	0	0	0	0	0	0	0	3	0	7	0	0	0	18	0	28	0
Dihydroxyacetone kinase 1-like, putative	Tc00.1047053503983.20	0	0	0	0	0	0	0	0	0	0	0	0	0	1	22	0	0	0	19	0	41	1
Thermostable carboxypeptidase 1, putative	Tc00.1047053504045.60	3	4	0	0	0	0	0	0	4	0	0	0	0	0	4	0	15	0	1	0	27	4
Carboxypeptidase, putative	Tc00.1047053504153.160	0	1	0	0	0	0	0	0	7	0	0	0	0	0	0	0	24	2	2	0	33	3
Aquaporin-like protein, putative	Tc00.1047053504159.40	0	0	0	0	0	0	0	0	0	0	0	0	0	0	6	0	0	0	8	0	14	0
Vacuolar ATP synthase subunit B, putative	Tc00.1047053506025.50	0	0	0	0	0	0	0	0	0	0	0	0	0	0	3	0	1	0	17	0	21	0
Histone acethyltransferase-like protein, putative	Tc00.1047053506743.120	0	4	0	0	0	0	0	0	0	0	0	0	0	0	1	0	0	0	8	0	9	4
Hypothetical protein, conserved	Tc00.1047053506779.70	0	0	0	0	0	0	0	0	0	0	0	0	0	0	5	0	0	0	16	0	21	0
Nitroreductase, putative	Tc00.1047053506791.70	0	0	0	0	0	0	0	0	0	0	0	0	0	3	11	1	0	0	21	1	32	5
CAS/CSE/Importin Domain Protein, Putative	Tc00.1047053506835.80	0	0	0	0	0	0	0	0	0	0	0	0	0	0	1	0	0	0	9	0	10	0
Hypothetical protein, conserved	Tc00.1047053506885.354	0	0	0	0	0	0	0	0	0	0	0	0	0	0	8	2	0	0	22	0	30	2
Hypothetical protein, conserved	Tc00.1047053506943.27	0	0	0	0	0	0	0	0	0	0	0	0	0	0	8	1	0	0	14	5	22	6
U3 small nucleolar ribonucleoprotein protein MPP10, putative	Tc00.1047053506989.180	0	0	0	0	0	0	0	0	0	0	0	0	0	0	0	0	0	0	1	0	1	0
Helicase, putative	Tc00.1047053508153.500	0	0	0	0	0	0	0	0	0	0	0	0	0	0	3	1	0	0	6	0	9	1
Hypothetical protein, conserved	Tc00.1047053507047.180	0	0	0	0	0	0	0	0	0	0	0	0	0	0	1	2	0	0	5	3	6	5
Hypothetical protein, conserved	Tc00.1047053508723.59	0	0	0	0	0	0	0	0	0	0	0	0	0	0	3	0	0	0	10	0	13	0
Hypothetical protein, conserved	Tc00.1047053509047.119	0	0	0	0	0	0	0	0	0	0	0	0	0	0	2	0	0	0	9	0	11	0
Hypothetical protein, conserved	Tc00.1047053509053.60	0	0	0	0	0	0	0	0	0	0	0	0	0	0	3	0	0	0	4	0	7	0
Hypothetical protein, conserved	Tc00.1047053509695.30	0	0	0	0	0	0	0	0	0	0	0	0	0	0	7	0	0	1	15	3	22	4
Peroxisomal membrane protein 4, putative	Tc00.1047053509979.14	0	0	0	0	0	0	0	0	0	0	0	0	0	0	3	0	0	0	12	0	15	0
Protein kinase, putative	Tc00.1047053510247.20	0	1	0	0	0	0	0	0	0	0	0	0	0	0	6	0	2	0	6	0	14	1
N-acetylglucosaminyl-phosphatidylinositol biosynthetic protein, putative	Tc00.1047053510259.18	0	0	0	0	0	0	0	0	0	0	0	0	0	0	4	0	0	0	9	0	13	0
Protein kinase, putative	Tc00.1047053510525.10	0	0	0	0	0	0	0	0	0	0	0	0	0	0	7	0	0	0	8	0	15	0
Hypothetical protein, conserved	Tc00.1047053510663.10	0	0	0	0	0	0	0	0	0	0	0	0	0	0	3	0	0	0	7	0	10	0
6-phosphogluconate dehydrogenase, decarboxylating, putative	Tc00.1047053510663.70	0	0	0	0	0	0	0	0	0	0	0	0	0	0	4	1	1	2	11	0	16	3
N-myristoyl transferase, putative	Tc00.1047053511283.90	0	0	0	0	0	0	0	0	0	0	0	0	0	3	7	1	0	0	21	2	28	6
N-acetylglucosaminyl-phosphatidylinositol- deacetylase, putative	Tc00.1047053511481.40	0	0	0	0	0	0	0	0	0	0	0	0	0	0	4	0	0	0	19	0	23	0
Diphosphomevalonate decarboxylase, putative	Tc00.1047053507993.330	0	0	0	0	0	0	0	0	0	0	0	0	0	0	10	0	0	0	21	0	31	0
Sterol 24-C-methyltransferase, putative	Tc00.1047053504191.10	0	0	0	2	0	0	0	0	0	0	0	0	0	1	4	1	4	0	3	0	11	4
C-5 sterol desaturase, putative	Tc00.1047053511339.20	0	0	0	0	0	0	0	0	0	0	1	0	1	0	2	1	3	0	6	0	13	1
C-8 sterol isomerase, putative	Tc00.1047053510329.90	0	2	0	2	0	0	0	0	0	0	0	0	0	0	5	0	3	0	2	0	10	4
Hypothetical protein (ERG10)	Tc00.1047053511003.60	0	3	0	0	5	9	0	0	0	0	0	0	0	0	0	0	21	0	0	0	26	12
Hypothetical protein, conserved (ERG13)	Tc00.1047053511903.40	0	1	0	0	0	0	0	0	0	0	0	0	0	0	3	1	7	0	14	0	24	2
Farnesyl transferase, putative ; squalene synthase, putative	Tc00.1047053507897.20	0	24	0	0	0	0	0	0	0	0	0	0	0	0	13	0	0	0	8	0	21	24
Farnesyl pirophosphate synthase, putative	Tc00.1047053511823.70	0	1	0	0	0	0	0	0	0	0	0	0	0	0	7	0	0	0	9	0	16	1
3-hydroxy-3-methylglutaryl-CoA reductase, putative	Tc00.1047053509167.20	0	8	0	0	0	0	0	0	0	0	0	0	2	0	1	0	0	0	22	0	25	8
Isopentenyl-diphosphate delta-isomerase, putative	Tc00.1047053408799.19	0	0	0	0	0	0	0	0	0	0	0	0	0	0	0	0	14	1	3	0	17	1
Lanosterol 14-alfa-demethylase, putative	Tc00.1047053506297.260	0	0	0	0	0	0	0	0	0	0	0	0	1	0	0	0	0	0	40	0	41	0
Lathosterol oxidase, putative	Tc00.1047053473111.10	0	0	0	0	0	0	0	0	0	0	0	0	0	0	0	0	63	0	5	0	68	0
Mevalonate kinase, putative	Tc00.1047053436521.9	1	1	0	0	0	0	0	0	0	0	0	0	0	0	17	2	0	0	10	0	28	3
NAD(P)-dependent steroid dehydrogenase protein, putative	Tc00.1047053510873.10	0	0	0	0	0	0	0	0	0	0	0	0	0	0	0	0	5	0	0	0	5	0
Lanosterol synthase, putative	Tc00.1047053508175.70	0	0	0	0	0	0	0	0	0	0	0	0	6	0	0	0	0	0	48	0	54	0
Phosphomevalonate kinase e-like protein, putative	Tc00.1047053508277.140	0	0	0	0	0	0	0	0	0	0	0	0	0	0	20	0	0	0	24	0	44	0
Short chain dehydrogenase, putative	Tc00.1047053508805.80	0	0	0	0	0	0	0	0	0	0	0	0	0	0	11	1	0	0	5	0	16	1
Squalene monooxigenase, putative	Tc00.1047053509589.20	0	0	0	0	0	0	0	0	0	0	0	0	0	0	0	0	46	0	0	0	46	0
C-14 sterol reductase, putative	Tc00.1047053507969.60	0	0	0	0	0	0	0	0	0	0	0	0	0	0	8	0	0	0	18	0	26	0
TOTAL		4	50	0	4	5	9	0	0	11	0	1	0	13	8	234	15	226	6	536	14	1030	106
% of validation		7.40741		0		35.7143		-		100		100		61.9048		93.9759		97.4138		97.4545		90.669
Ackermann AA, Panunzi LG, Cosentino RO, Sanchez DO, and Agüero F.
Additional File 2 – Results from the re-sequencing validation
