# Supplementary material for: A genomic scale map of genetic diversity in Trypanosoma cruzi
Source: BMC Genomics. 2012 Dec 27;13:736. doi: 10.1186/1471-2164-13-736 (PMC3545726; doi:10.1186/1471-2164-13-736)
Supplement: Additional file 3 — Table S3. List of nonsense polymorphisms identified in this work. For each nonsense SNP identified we show the corresponding codon for each genome/strain analyzed, and N/A if the gene has not been identified in a dataset. [file 1471-2164-13-736-S3.xls]

## Sheet: Nonsense SNPs
Locus		Alignment			Truncation		Observed Changes			Observed codons
Product	Reference identifier	Pos	Length	ID	% Lost	bp Lost	change	change	change	CL-Brener E	CL-Brener NE	Sylvio X10	JRcl4	TcAdriana	Esmeraldo
GDP-mannose 4,6 dehydratase, putative	Tc00.1047053503881.20	12	1137	439464	98.9446	1125	CGA → TGA			CGA	CGA	N/A	TGA	TGA	N/A
hypothetical protein, conserved	Tc00.1047053508347.150	42	2913	438028	98.5582	2871	TGG → TGA			TGG	TGG	TGA	TGG	N/A	TGG
DnaJ chaperone protein, putative,heat shock protein 40 kDa, putative	Tc00.1047053511043.30	30	1062	444756	97.1751	1032	TGG → TGA			TGG	TGG	TGA	TGA	N/A	TGG
hypothetical protein, conserved	Tc00.1047053509805.150	72	1341	438342	94.6309	1269	TAC → TAA			TAC	TAC	TAA	TAC	N/A	TAC
hypothetical protein, conserved	Tc00.1047053510349.10	57	954	436880	94.0252	897	GGA → TGA			GGA	GGA	TGA	GGA	N/A	GGA
hypothetical protein, conserved	Tc00.1047053511211.240	108	1494	445910	92.7711	1386	GGA → TGA			GGA	GGA	TGA	GGA	N/A	GGA
hypothetical protein, conserved	Tc00.1047053507011.90	228	1332	441537	82.8829	1104	TAC → TAA			TAC	TAC	TAA	TAC	N/A	TAC
hypothetical protein	Tc00.1047053506567.20	339	1905	438853	82.2047	1566	TAC → TAA			TAC	TAC	N/A	TAA	N/A	TAC
hypothetical protein, conserved	Tc00.1047053506931.30	96	483	443627	80.1242	387	CGA → TGA			CGA	CGA	TGA	CGA	TGA	CGA
hypothetical protein, conserved,transportin2-like protein, putative	Tc00.1047053510105.220	879	2826	433677	68.896	1947	TGG → TAG			TGG	TGG	TGG	TAG	N/A	TGG
hypothetical protein, conserved	Tc00.1047053506895.50	525	1608	441653	67.3507	1083	CAG → TAG			CAG	CAG	CAG	CAG	CAG	TAG
hypothetical protein	Tc00.1047053504431.20	156	444	440043	64.8649	288	GAA → TAA			GAA	GAA	TAA	TAA	N/A	GAA
mucin-associated surface protein (MASP), putative	Tc00.1047053511871.120	372	1038	437484	64.1618	666	GAA → TAA			GAA	GAA	TAA	N/A	N/A	GAA
hypothetical protein, conserved	Tc00.1047053504215.50	735	1683	438911	56.328	948	CAG → TAG			CAG	CAG	TAG	CAG	CAG	CAG
hypothetical protein, conserved	Tc00.1047053510593.10	723	1533	435265	52.8376	810	TGG → TGA			TGG	TGG	TGG	TGA	N/A	N/A
aminoacylase, putative,N-acyl-L-amino acid amidohydrolase, putative	Tc00.1047053506363.80	168	321	443814	47.6636	153	CGA → TGA			CGA	CGA	N/A	TGA	CGA	CGA
hypothetical protein, conserved	Tc00.1047053510747.120	768	1419	441193	45.8774	651	TGG → TGA			TGG	TGG	TGG	TGG	TGG	TGA
hypothetical protein, conserved	Tc00.1047053511585.150	3075	5145	434919	40.2332	2070	TGG → TAG			TGG	TGG	TAG	TGG	N/A	TGG
hypothetical protein, conserved	Tc00.1047053509157.70	1191	1712	437032	30.4322	521	TGG → TGA			TGA	TGG	TGG	TGG	N/A	TGA
hypothetical protein	Tc00.1047053511589.20	765	987	436927	22.4924	222	CAG → TAG			CAG	CAG	CAG	CAG	N/A	TAG
hypothetical protein	Tc00.1047053510721.21	433	561	444049	22.4599	126	TGG → TGA			TGG	TGA	N/A	TGA	N/A	TGG
DnaJ chaperone protein, putative	Tc00.1047053508179.10	388	498	444651	22.0884	108	CGA → TGA	CAG → TGA	CAA → TGA	CGA	TGA	CAG	CGA	N/A	CAA
hypothetical protein	Tc00.1047053506799.40	559	678	445396	17.5516	117	AAG → TAG	ACG → TAG	GAA → TAG	AAG	TAG	ACG	GAA	N/A	N/A
hypothetical protein	Tc00.1047053506801.70	3036	3672	438249	17.3203	636	TAC → TAA			TAA	TAC	TAC	TAC	N/A	TAC
hypothetical protein	Tc00.1047053503697.40	699	837	435907	16.4875	138	TGC → TGA			TGC	TGA	TGC	TGC	N/A	TGC
hypothetical protein, conserved	Tc00.1047053507941.110	111	1158	443317	11.399	132	CGG → TGA	CGA → TGA	CGG → TGA	CGA	CGG	CGA	TGA	N/A	CGA
hypothetical protein	Tc00.1047053509767.140	561	620	442232	9.51613	78	CAA → TAA			TAA	CAA	TAA	TAA	TAA	TAA
hypothetical protein	Tc00.1047053510773.30	1258	1377	432773	8.64198	117	GAG → TAG			TAG	GAG	TAG	TAG	N/A	N/A
hypothetical protein, conserved	Tc00.1047053510533.170	1407	1515	434947	7.12871	108	TAT → TAA			TAT	TAT	TAA	TAA	N/A	TAT
hypothetical protein, conserved	Tc00.1047053507883.25	306	327	440199	6.42202	21	TGC → TGA			TGA	TGC	TGC	TGC	N/A	TGA
hypothetical protein, conserved	Tc00.1047053506887.40	1407	1503	434315	6.38723	96	TAT → TGA			TGA	TAT	TAT	TAT	N/A	TGA
hypothetical protein, conserved	Tc00.1047053511751.210	771	810	439634	4.81481	39	CAA → TAA			CAA	CAA	TAA	CAA	CAA	CAA
hypothetical protein, conserved	Tc00.1047053510491.50	901	945	435217	4.65608	42	CAG → TAG			TAG	CAG	CAG	N/A	N/A	TAG
hypothetical protein, conserved	Tc00.1047053506647.10	2392	2502	441787	4.31655	108	CAA → TAA			TAA	CAA	CAA	CAA	N/A	CAA
hypothetical protein, conserved	Tc00.1047053511353.50	340	354	443589	3.38983	12	CAG → TAG			CAG	TAG	TAG	TAG	N/A	CAG
hypothetical protein	Tc00.1047053509153.130	778	807	444601	3.34572	27	CAA → TAA			CAA	TAA	TAA	TAA	N/A	N/A
hypothetical protein, conserved	Tc00.1047053511039.6	1135	1173	440017	3.23956	21	GAA → TAA			GAA	TAA	GAA	GAA	GAA	GAA
mannosyltransferase-like protein	Tc00.1047053508737.80	2809	2895	445273	2.97064	84	CAA → TAA			CAA	TAA	TAA	TAA	N/A	N/A
hypothetical protein, conserved	Tc00.1047053511001.130	6327	6518	440999	2.93035	18	TAC → TAA			TAA	TAC	TAC	TAC	N/A	TAA
NUDIX hydrolase dihydroneopterin triphosphate pyrophosphohydrolase/hydrolase, putative;with=GeneDB:LmjF05.0090	Tc00.1047053510351.120	508	525	443485	2.85714	15	AAA → TAA			TAA	AAA	AAA	AAA	N/A	TAA
hypothetical protein	Tc00.1047053508207.50	745	768	443764	2.73438	21	TGG → TAG			TAG	TGG	TGG	TGG	N/A	TAG
hypothetical protein, conserved	Tc00.1047053506931.70	1231	1266	437356	2.60664	33	CAG → TAG			CAG	TAG	TAG	TAG	TAG	CAG
hypothetical protein, conserved	Tc00.1047053506885.300	319	327	441969	2.44648	6	CGA → TGA			CGA	TGA	TGA	TGA	TGA	CGA
hypothetical protein, conserved	Tc00.1047053510989.20	3719	3813	439249	2.43902	93	TCA → TAA			TCA	TAA	TCA	TCA	N/A	TCA
hypothetical protein, conserved	Tc00.1047053506553.20	694	711	439006	2.391	15	GAG → TAG			TAG	GAG	N/A	N/A	N/A	N/A
hypothetical protein, conserved	Tc00.1047053506773.80	1840	1884	434627	2.33546	42	GAA → TAA			TAA	GAA	TAA	TAA	N/A	TAA
Putrescine-cadaverine transporter	Tc00.1047053504213.110	1841	1885	439654	2.33422	42	AAA → TAA			TAA	AAA	AAA	AAA	N/A	TAA
serine acetyltransferase, putative	Tc00.1047053510879.80	1026	1047	442624	2.00573	21	CAA → TAA			CAA	TAA	TAA	TAA	N/A	CAA
hypothetical protein, conserved	Tc00.1047053508277.210	942	960	438634	1.875	18	AGA → TGA			AGA	AGA	TGA	TGA	N/A	AGA
hypothetical protein, conserved	Tc00.1047053511871.90	1744	1777	437486	1.85706	3	CAG → TAG	CAG → TAA		CAG	TAG	CAG	CAG	TAA	CAG
inorganic pyrophosphatase, putative	Tc00.1047053508181.140	814	831	436371	1.80505	15	TAT → TAG			TAG	TAT	TAG	TAG	N/A	TAG
hypothetical protein, conserved	Tc00.1047053510533.80	623	633	437386	1.57978	9	TTA → TAA			TTA	TAA	TAA	TAA	N/A	TAA
hypothetical protein	Tc00.1047053508207.170	1477	1500	439761	1.53333	21	TAG → CGG			CGG	TAG	TAG	TAG	N/A	TAG
hypothetical protein, conserved	Tc00.1047053506287.130	2178	2211	435126	1.49254	33	GAG → TAG			GAG	GAG	GAG	TAG	N/A	GAG
hypothetical protein, conserved	Tc00.1047053510345.40	2347	2382	438674	1.46935	33	CAA → TAA			TAA	CAA	TAA	TAA	TAA	CAA
hypothetical protein, conserved	Tc00.1047053509631.150	550	558	433620	1.43369	6	GAG → TAG			GAG	TAG	TAG	TAG	N/A	GAG
hypothetical protein, conserved	Tc00.1047053503477.10	1050	1065	432164	1.40845	15	CAG → TAG			CAG	CAG	TAG	TAG	CAG	CAG
hypothetical protein, conserved	Tc00.1047053509965.240	1483	1504	441875	1.39628	19	GAA → TAA			GAA	TAA	TAA	TAA	N/A	GAA
hypothetical protein, conserved	Tc00.1047053509205.40	1294	1314	437703	1.36986	18	TGG → TGA			TGA	TGG	N/A	TGG	TGG	TGA
hypothetical protein, conserved	Tc00.1047053503829.10	459	465	439383	1.29032	6	CAA → TAA	CAT → TAA		CAT	CAA	TAA	TAA	N/A	CAT
hypothetical protein, conserved	Tc00.1047053503525.4	1411	1431	436857	1.25786	18	CAG → TAG			CAG	TAG	TAG	TAG	N/A	TAG
hypothetical protein, conserved	Tc00.1047053508567.49	487	495	437969	1.21212	6	CAG → TAG			TAG	CAG	TAG	TAG	N/A	TAG
hypothetical protein, conserved	Tc00.1047053508781.90	739	750	438845	1.2	9	TGG → TGA			TGG	TAG	TAG	TAG	N/A	TGG
hypothetical protein, conserved	Tc00.1047053506513.90	1234	1251	440420	1.19904	15	CAG → TAG			CAG	TAG	TAG	TAG	N/A	CAG
hypothetical protein, conserved	Tc00.1047053511733.50	1174	1188	441478	1.17845	12	GGA → TGA			GGA	TAG	TAG	TGA	N/A	GGA
hypothetical protein, conserved	Tc00.1047053508951.80	1984	2007	442281	1.14599	21	CAG → TAG			TAG	CAG	CAG	CAG	N/A	TAG
hypothetical protein, conserved	Tc00.1047053508387.80	1457	1473	434336	1.08622	15	TGG → TAG			TGG	TAG	TAG	TAG	N/A	TGG
metal-ion transporter	Tc00.1047053511439.50	1395	1410	438791	1.06383	15	TAC → TAA			TAA	TAC	TGC	TGC	N/A	N/A
hypothetical protein, conserved	Tc00.1047053506239.40	1858	1878	434926	0.958466	18	GAA → TAA			TAA	GAA	GAA	GAA	N/A	GAA
hypothetical protein, conserved	Tc00.1047053506311.30	648	654	442814	0.917431	6	CGA → TGA			CGA	CGA	TGA	TGA	N/A	CGA
hypothetical protein, conserved	Tc00.1047053506529.140	1051	1062	434145	0.847458	9	CAG → TAG			CAG	TAG	TAG	N/A	N/A	N/A
hypothetical protein, conserved	Tc00.1047053508207.270	2539	2562	440009	0.819672	21	AAA → TAA			AAA	TAA	AAA	AAA	N/A	AAA
phosphatidate cytidylyltransferase-like protein, putative	Tc00.1047053509073.70	1129	1140	434274	0.789474	9	TGG → TGA			TGG	TGA	TGA	TGA	N/A	N/A
As/Sb Reductase, putative;with=GeneDB:LmjF32.2740	Tc00.1047053511543.20	382	387	439699	0.775194	3	CAG → TAG			CAG	TAG	TAG	TAG	TAG	CAG
hypothetical protein, conserved	Tc00.1047053507099.120	1962	1977	434384	0.758725	15	TAT → TAA	GAA → TAA		TAT	TAA	GAA	N/A	N/A	TAT
hypothetical protein, conserved	Tc00.1047053509171.47	542	546	437867	0.732601	3	TCG → TAG			TCG	TAG	TCG	TCG	N/A	TCG
hypothetical protein, conserved	Tc00.1047053510243.10	424	429	444810	0.699301	3	TGG → TGA			TGA	TGG	TGG	TGG	TGG	TGA
hypothetical protein, conserved	Tc00.1047053506825.219	2086	2100	432324	0.666667	12	CAA → TAA			CAA	TAA	CAA	CAA	N/A	CAA
hypothetical protein, conserved	Tc00.1047053505229.20	1675	1686	434577	0.652432	9	TCT → TAG			TCT	TAG	TAG	TAG	TAG	N/A
hypothetical protein, conserved	Tc00.1047053503887.40	461	464	439369	0.646552	3	CAG → TAG			CAG	TAG	TAG	TAG	TAG	CAG
hypothetical protein, conserved	Tc00.1047053504159.60	1405	1416	434909	0.635593	9	CAA → TAA			CAA	TAA	TAA	TAA	N/A	CAA
ubiquitin-conjugating enzyme e2, putative	Tc00.1047053506635.90	487	492	440156	0.609756	3	GGA → TGA			GGA	TGA	TGA	TGA	TGA	GGA
hypothetical protein, conserved	Tc00.1047053511001.200	1521	1530	436126	0.588235	9	AGA → TGA			AGA	AGA	AGA	TGA	N/A	AGA
nucleotide-binding protein, putative	Tc00.1047053503579.100	1045	1053	436384	0.569801	6	CTG → TAG	CAG → TAG		TAG	CAG	CTG	CTG	N/A	TAG
hypothetical protein, conserved	Tc00.1047053508779.40	562	567	437923	0.529101	3	CAG → TAG			TAG	CAG	CAG	CAG	N/A	TAG
hypothetical protein, conserved	Tc00.1047053509885.50	2932	2949	441852	0.508647	15	CAG → TAG			TAG	CAG	CAG	CAG	N/A	TAG
hypothetical protein, conserved	Tc00.1047053506755.180	1278	1284	436919	0.46729	6	TCA → TAA			TCA	TCA	TAA	TAA	N/A	TCA
hypothetical protein, conserved	Tc00.1047053509767.100	670	675	442230	0.444444	3	CAG → TAG			TAG	CAG	CAG	CAG	CAG	TAG
hypothetical protein, conserved	Tc00.1047053506223.60	1363	1371	442593	0.437637	6	CGA → TGA			TAG	CGA	CGA	CGA	CGA	TAG
hypothetical protein, conserved	Tc00.1047053509151.110	1393	1401	431482	0.428266	6	TAT → TAG			TAT	TAG	TAT	TAT	TAT	N/A
beta-ketoacyl synthase family protein, putative	Tc00.1047053511109.120	1405	1413	438393	0.424628	6	TTA → TAA			TTA	TAA	TAA	TAA	N/A	TTA
hypothetical protein, conserved	Tc00.1047053503905.50	1177	1182	438116	0.423012	3	CGA → TGA			TGA	CGA	TGA	TGA	TGA	TGA
hypothetical protein, conserved	Tc00.1047053511575.10	753	756	440447	0.396825	3	TCA → TGA			TCA	TGA	TGA	TGA	TGA	TCA
Golgi reassembly stacking protein (GRASP homologue), putative	Tc00.1047053504153.320	1540	1548	439573	0.387597	6	TGG → TAG			TAG	TGG	TGG	TGG	N/A	TAG
hypothetical protein, conserved	Tc00.1047053506495.6	787	792	437610	0.378788	3	CGA → TGA			TGA	CGA	CGA	CGA	N/A	CGA
hypothetical protein, conserved	Tc00.1047053506691.70	801	804	437075	0.373134	3	TTA → TGA			TTA	TGA	TGA	TGA	TGA	TGA
flagellum transition zone component, putative	Tc00.1047053511041.50	2323	2331	444753	0.3432	6	GAA → TAA			GAA	TAA	TAA	TAA	N/A	GAA
dual specificity protein phosphatase, putative	Tc00.1047053511621.190	940	945	436393	0.31746	3	GGA → TGA			TGA	GGA	GGA	GGA	GGA	GGA
hypothetical protein, conserved	Tc00.1047053508211.70	1268	1272	437893	0.314465	3	TCA → TGA			TCA	TGA	TGA	TGA	N/A	TCA
hypothetical protein, conserved	Tc00.1047053507739.30	1986	1992	440515	0.301205	6	TGC → TGA	TGG → TGA		TGC	TGC	N/A	TGA	N/A	TGG
hypothetical protein, conserved	Tc00.1047053506529.200	2008	2016	434132	0.297619	6	TGG → TGA			TGG	TGA	TGG	TGG	N/A	N/A
DNA ligase I, putative	Tc00.1047053506945.80	2098	2106	440942	0.2849	6	GAA → TAA			TAA	GAA	GAA	GAA	N/A	GAA
hypothetical protein, conserved	Tc00.1047053509151.80	1225	1230	436179	0.243902	3	CGA → TGA			CGA	TGA	TGA	TGA	N/A	N/A
hypothetical protein, conserved	Tc00.1047053508211.60	2520	2526	437897	0.23753	6	CAG → TAG			CAG	CAG	TAG	TAG	N/A	CAG
long-chain-fatty-acid-CoA ligase, putative	Tc00.1047053511693.100	2173	2178	439191	0.229568	3	GGG → TAG			GGG	TAG	GGG	GGG	N/A	GGG
hypothetical protein, conserved	Tc00.1047053509767.44	2824	2832	436472	0.211864	6	TAC → TAA			TAC	TAA	TAC	TAC	N/A	TAC
hypothetical protein, conserved	Tc00.1047053509153.40	5763	5775	444606	0.207792	12	TCA → TAG	TCG → TAG		TCA	TCG	N/A	TAG	N/A	TCG
hypothetical protein, conserved	Tc00.1047053511529.240	3087	3093	441046	0.193986	6	AAG → TAA			AAG	TAA	TAA	TAA	N/A	AAG
hypothetical protein, conserved	Tc00.1047053510311.170	1648	1653	437662	0.181488	3	TCA → TAA			TCA	TAA	TCA	TCA	N/A	TCA
hypothetical protein, conserved	Tc00.1047053507047.100	2890	2895	434822	0.172712	3	CAA → TAA	AAA → TAA		TAA	CAA	AAA	N/A	N/A	TAA
hypothetical protein, conserved	Tc00.1047053506265.70	2059	2064	432833	0.145349	3	TCA → TAA			TCA	TAA	TAA	TAA	TAA	TCA
6-phosphofructo-2-kinase/fructose-2,6-biphosphatase, putative	Tc00.1047053508181.20	3072	3075	431115	0.097561	3	TAC → TAA			TAC	TAA	TAC	TAC	N/A	TAC
hypothetical protein, conserved	Tc00.1047053506733.80	3304	3309	439772	0.0906618	3	TGG → TAG			TGG	TAG	TAG	TAG	N/A	TGG
															14
Ackermann AA, Panunzi LG, Cosentino RO, Sanchez DO, and Agüero F.
Additional File 3 – Nonsense SNPs

## Sheet: Sheet2
Product	Reference identifier	Pos	Length	ID	% Lost	bp Lost	change	change	change	CL-Brener E	CL-Brener NE	Sylvio X10	JRcl4	TcAdriana	Esmeraldo	Esm Check	TGA	TAA	TAG
6-phosphofructo-2-kinase/fructose-2,6-biphosphatase, putative	Tc00.1047053508181.20	3072	3075	431115	0.097561	3	TAC → TAA			TAC	TAA	TAC	TAC	N/A	TAC	1	0	1	0
aminoacylase, putative,N-acyl-L-amino acid amidohydrolase, putative	Tc00.1047053506363.80	168	321	443814	47.6636	153	CGA → TGA			CGA	CGA	N/A	TGA	CGA	CGA	1	1	0	0
As/Sb Reductase, putative;with=GeneDB:LmjF32.2740	Tc00.1047053511543.20	382	387	439699	0.775194	3	CAG → TAG			CAG	TAG	TAG	TAG	TAG	CAG	1	0	0	4
beta-ketoacyl synthase family protein, putative	Tc00.1047053511109.120	1405	1413	438393	0.424628	6	TTA → TAA			TTA	TAA	TAA	TAA	N/A	TTA	1	0	3	0
DNA ligase I, putative	Tc00.1047053506945.80	2098	2106	440942	0.2849	6	GAA → TAA			TAA	GAA	GAA	GAA	N/A	GAA	0	0	1	0
DnaJ chaperone protein, putative	Tc00.1047053508179.10	388	498	444651	22.0884	108	CGA → TGA	CAG → TGA	CAA → TGA	CGA	TGA	CAG	CGA	N/A	CAA	0	1	0	0
DnaJ chaperone protein, putative,heat shock protein 40 kDa, putative	Tc00.1047053511043.30	30	1062	444756	97.1751	1032	TGG → TGA			TGG	TGG	TGA	TGA	N/A	TGG	1	2	0	0
dual specificity protein phosphatase, putative	Tc00.1047053511621.190	940	945	436393	0.31746	3	GGA → TGA			TGA	GGA	GGA	GGA	GGA	GGA	0	1	0	0
flagellum transition zone component, putative	Tc00.1047053511041.50	2323	2331	444753	0.3432	6	GAA → TAA			GAA	TAA	TAA	TAA	N/A	GAA	1	0	3	0
GDP-mannose 4,6 dehydratase, putative	Tc00.1047053503881.20	12	1137	439464	98.9446	1125	CGA → TGA			CGA	CGA	N/A	TGA	TGA	N/A	0	2	0	0
Golgi reassembly stacking protein (GRASP homologue), putative	Tc00.1047053504153.320	1540	1548	439573	0.387597	6	TGG → TAG			TAG	TGG	TGG	TGG	N/A	TAG	1	0	0	2
hypothetical protein	Tc00.1047053506567.20	339	1905	438853	82.2047	1566	TAC → TAA			TAC	TAC	N/A	TAA	N/A	TAC	1	0	1	0
hypothetical protein	Tc00.1047053504431.20	156	444	440043	64.8649	288	GAA → TAA			GAA	GAA	TAA	TAA	N/A	GAA	1	0	2	0
hypothetical protein	Tc00.1047053511589.20	765	987	436927	22.4924	222	CAG → TAG			CAG	CAG	CAG	CAG	N/A	TAG	0	0	0	1
hypothetical protein	Tc00.1047053510721.21	433	561	444049	22.4599	126	TGG → TGA			TGG	TGA	N/A	TGA	N/A	TGG	1	2	0	0
hypothetical protein	Tc00.1047053506799.40	559	678	445396	17.5516	117	AAG → TAG	ACG → TAG	GAA → TAG	AAG	TAG	ACG	GAA	N/A	N/A	0	0	0	1
hypothetical protein	Tc00.1047053506801.70	3036	3672	438249	17.3203	636	TAC → TAA			TAA	TAC	TAC	TAC	N/A	TAC	0	0	1	0
hypothetical protein	Tc00.1047053503697.40	699	837	435907	16.4875	138	TGC → TGA			TGC	TGA	TGC	TGC	N/A	TGC	1	1	0	0
hypothetical protein	Tc00.1047053509767.140	561	620	442232	9.51613	78	CAA → TAA			TAA	CAA	TAA	TAA	TAA	TAA	1	0	5	0
hypothetical protein	Tc00.1047053510773.30	1258	1377	432773	8.64198	117	GAG → TAG			TAG	GAG	TAG	TAG	N/A	N/A	0	0	0	3
hypothetical protein	Tc00.1047053509153.130	778	807	444601	3.34572	27	CAA → TAA			CAA	TAA	TAA	TAA	N/A	N/A	0	0	3	0
hypothetical protein	Tc00.1047053508207.50	745	768	443764	2.73438	21	TGG → TAG			TAG	TGG	TGG	TGG	N/A	TAG	1	0	0	2
hypothetical protein	Tc00.1047053508207.170	1477	1500	439761	1.53333	21	TAG → CGG			CGG	TAG	TAG	TAG	N/A	TAG	0	0	0	4
hypothetical protein, conserved	Tc00.1047053508347.150	42	2913	438028	98.5582	2871	TGG → TGA			TGG	TGG	TGA	TGG	N/A	TGG	1	1	0	0
hypothetical protein, conserved	Tc00.1047053509805.150	72	1341	438342	94.6309	1269	TAC → TAA			TAC	TAC	TAA	TAC	N/A	TAC	1	0	1	0
hypothetical protein, conserved	Tc00.1047053510349.10	57	954	436880	94.0252	897	GGA → TGA			GGA	GGA	TGA	GGA	N/A	GGA	1	1	0	0
hypothetical protein, conserved	Tc00.1047053511211.240	108	1494	445910	92.7711	1386	GGA → TGA			GGA	GGA	TGA	GGA	N/A	GGA	1	1	0	0
hypothetical protein, conserved	Tc00.1047053507011.90	228	1332	441537	82.8829	1104	TAC → TAA			TAC	TAC	TAA	TAC	N/A	TAC	1	0	1	0
hypothetical protein, conserved	Tc00.1047053506931.30	96	483	443627	80.1242	387	CGA → TGA			CGA	CGA	TGA	CGA	TGA	CGA	1	2	0	0
hypothetical protein, conserved	Tc00.1047053506895.50	525	1608	441653	67.3507	1083	CAG → TAG			CAG	CAG	CAG	CAG	CAG	TAG	0	0	0	1
hypothetical protein, conserved	Tc00.1047053504215.50	735	1683	438911	56.328	948	CAG → TAG			CAG	CAG	TAG	CAG	CAG	CAG	1	0	0	1
hypothetical protein, conserved	Tc00.1047053510593.10	723	1533	435265	52.8376	810	TGG → TGA			TGG	TGG	TGG	TGA	N/A	N/A	0	1	0	0
hypothetical protein, conserved	Tc00.1047053510747.120	768	1419	441193	45.8774	651	TGG → TGA			TGG	TGG	TGG	TGG	TGG	TGA	0	1	0	0
hypothetical protein, conserved	Tc00.1047053511585.150	3075	5145	434919	40.2332	2070	TGG → TAG			TGG	TGG	TAG	TGG	N/A	TGG	1	0	0	1
hypothetical protein, conserved	Tc00.1047053509157.70	1191	1712	437032	30.4322	521	TGG → TGA			TGA	TGG	TGG	TGG	N/A	TGA	1	2	0	0
hypothetical protein, conserved	Tc00.1047053507941.110	111	1158	443317	11.399	132	CGG → TGA	CGA → TGA	CGG → TGA	CGA	CGG	CGA	TGA	N/A	CGA	1	1	0	0
hypothetical protein, conserved	Tc00.1047053510533.170	1407	1515	434947	7.12871	108	TAT → TAA			TAT	TAT	TAA	TAA	N/A	TAT	1	0	2	0
hypothetical protein, conserved	Tc00.1047053507883.25	306	327	440199	6.42202	21	TGC → TGA			TGA	TGC	TGC	TGC	N/A	TGA	1	2	0	0
hypothetical protein, conserved	Tc00.1047053506887.40	1407	1503	434315	6.38723	96	TAT → TGA			TGA	TAT	TAT	TAT	N/A	TGA	1	2	0	0
hypothetical protein, conserved	Tc00.1047053511751.210	771	810	439634	4.81481	39	CAA → TAA			CAA	CAA	TAA	CAA	CAA	CAA	1	0	1	0
hypothetical protein, conserved	Tc00.1047053510491.50	901	945	435217	4.65608	42	CAG → TAG			TAG	CAG	CAG	N/A	N/A	TAG	1	0	0	2
hypothetical protein, conserved	Tc00.1047053506647.10	2392	2502	441787	4.31655	108	CAA → TAA			TAA	CAA	CAA	CAA	N/A	CAA	0	0	1	0
hypothetical protein, conserved	Tc00.1047053511353.50	340	354	443589	3.38983	12	CAG → TAG			CAG	TAG	TAG	TAG	N/A	CAG	1	0	0	3
hypothetical protein, conserved	Tc00.1047053511039.6	1135	1173	440017	3.23956	21	GAA → TAA			GAA	TAA	GAA	GAA	GAA	GAA	1	0	1	0
hypothetical protein, conserved	Tc00.1047053511001.130	6327	6518	440999	2.93035	18	TAC → TAA			TAA	TAC	TAC	TAC	N/A	TAA	1	0	2	0
hypothetical protein, conserved	Tc00.1047053506931.70	1231	1266	437356	2.60664	33	CAG → TAG			CAG	TAG	TAG	TAG	TAG	CAG	1	0	0	4
hypothetical protein, conserved	Tc00.1047053506885.300	319	327	441969	2.44648	6	CGA → TGA			CGA	TGA	TGA	TGA	TGA	CGA	1	4	0	0
hypothetical protein, conserved	Tc00.1047053510989.20	3719	3813	439249	2.43902	93	TCA → TAA			TCA	TAA	TCA	TCA	N/A	TCA	1	0	1	0
hypothetical protein, conserved	Tc00.1047053506553.20	694	711	439006	2.391	15	GAG → TAG			TAG	GAG	N/A	N/A	N/A	N/A	0	0	0	1
hypothetical protein, conserved	Tc00.1047053506773.80	1840	1884	434627	2.33546	42	GAA → TAA			TAA	GAA	TAA	TAA	N/A	TAA	1	0	4	0
hypothetical protein, conserved	Tc00.1047053508277.210	942	960	438634	1.875	18	AGA → TGA			AGA	AGA	TGA	TGA	N/A	AGA	1	2	0	0
hypothetical protein, conserved	Tc00.1047053511871.90	1744	1777	437486	1.85706	3	CAG → TAG	CAG → TAA		CAG	TAG	CAG	CAG	TAA	CAG	1	0	1	1
hypothetical protein, conserved	Tc00.1047053510533.80	623	633	437386	1.57978	9	TTA → TAA			TTA	TAA	TAA	TAA	N/A	TAA	0	0	4	0
hypothetical protein, conserved	Tc00.1047053506287.130	2178	2211	435126	1.49254	33	GAG → TAG			GAG	GAG	GAG	TAG	N/A	GAG	1	0	0	1
hypothetical protein, conserved	Tc00.1047053510345.40	2347	2382	438674	1.46935	33	CAA → TAA			TAA	CAA	TAA	TAA	TAA	CAA	0	0	4	0
hypothetical protein, conserved	Tc00.1047053509631.150	550	558	433620	1.43369	6	GAG → TAG			GAG	TAG	TAG	TAG	N/A	GAG	1	0	0	3
hypothetical protein, conserved	Tc00.1047053503477.10	1050	1065	432164	1.40845	15	CAG → TAG			CAG	CAG	TAG	TAG	CAG	CAG	1	0	0	2
hypothetical protein, conserved	Tc00.1047053509965.240	1483	1504	441875	1.39628	19	GAA → TAA			GAA	TAA	TAA	TAA	N/A	GAA	1	0	3	0
hypothetical protein, conserved	Tc00.1047053509205.40	1294	1314	437703	1.36986	18	TGG → TGA			TGA	TGG	N/A	TGG	TGG	TGA	1	2	0	0
hypothetical protein, conserved	Tc00.1047053503829.10	459	465	439383	1.29032	6	CAA → TAA	CAT → TAA		CAT	CAA	TAA	TAA	N/A	CAT	1	0	2	0
hypothetical protein, conserved	Tc00.1047053503525.4	1411	1431	436857	1.25786	18	CAG → TAG			CAG	TAG	TAG	TAG	N/A	TAG	0	0	0	4
hypothetical protein, conserved	Tc00.1047053508567.49	487	495	437969	1.21212	6	CAG → TAG			TAG	CAG	TAG	TAG	N/A	TAG	1	0	0	4
hypothetical protein, conserved	Tc00.1047053508781.90	739	750	438845	1.2	9	TGG → TGA			TGG	TAG	TAG	TAG	N/A	TGG	1	0	0	3
hypothetical protein, conserved	Tc00.1047053506513.90	1234	1251	440420	1.19904	15	CAG → TAG			CAG	TAG	TAG	TAG	N/A	CAG	1	0	0	3
hypothetical protein, conserved	Tc00.1047053511733.50	1174	1188	441478	1.17845	12	GGA → TGA			GGA	TAG	TAG	TGA	N/A	GGA	1	1	0	2
hypothetical protein, conserved	Tc00.1047053508951.80	1984	2007	442281	1.14599	21	CAG → TAG			TAG	CAG	CAG	CAG	N/A	TAG	1	0	0	2
hypothetical protein, conserved	Tc00.1047053508387.80	1457	1473	434336	1.08622	15	TGG → TAG			TGG	TAG	TAG	TAG	N/A	TGG	1	0	0	3
hypothetical protein, conserved	Tc00.1047053506239.40	1858	1878	434926	0.958466	18	GAA → TAA			TAA	GAA	GAA	GAA	N/A	GAA	0	0	1	0
hypothetical protein, conserved	Tc00.1047053506311.30	648	654	442814	0.917431	6	CGA → TGA			CGA	CGA	TGA	TGA	N/A	CGA	1	2	0	0
hypothetical protein, conserved	Tc00.1047053506529.140	1051	1062	434145	0.847458	9	CAG → TAG			CAG	TAG	TAG	N/A	N/A	N/A	0	0	0	2
hypothetical protein, conserved	Tc00.1047053508207.270	2539	2562	440009	0.819672	21	AAA → TAA			AAA	TAA	AAA	AAA	N/A	AAA	1	0	1	0
hypothetical protein, conserved	Tc00.1047053507099.120	1962	1977	434384	0.758725	15	TAT → TAA	GAA → TAA		TAT	TAA	GAA	N/A	N/A	TAT	1	0	1	0
hypothetical protein, conserved	Tc00.1047053509171.47	542	546	437867	0.732601	3	TCG → TAG			TCG	TAG	TCG	TCG	N/A	TCG	1	0	0	1
hypothetical protein, conserved	Tc00.1047053510243.10	424	429	444810	0.699301	3	TGG → TGA			TGA	TGG	TGG	TGG	TGG	TGA	1	2	0	0
hypothetical protein, conserved	Tc00.1047053506825.219	2086	2100	432324	0.666667	12	CAA → TAA			CAA	TAA	CAA	CAA	N/A	CAA	1	0	1	0
hypothetical protein, conserved	Tc00.1047053505229.20	1675	1686	434577	0.652432	9	TCT → TAG			TCT	TAG	TAG	TAG	TAG	N/A	0	0	0	4
hypothetical protein, conserved	Tc00.1047053503887.40	461	464	439369	0.646552	3	CAG → TAG			CAG	TAG	TAG	TAG	TAG	CAG	1	0	0	4
hypothetical protein, conserved	Tc00.1047053504159.60	1405	1416	434909	0.635593	9	CAA → TAA			CAA	TAA	TAA	TAA	N/A	CAA	1	0	3	0
hypothetical protein, conserved	Tc00.1047053511001.200	1521	1530	436126	0.588235	9	AGA → TGA			AGA	AGA	AGA	TGA	N/A	AGA	1	1	0	0
hypothetical protein, conserved	Tc00.1047053508779.40	562	567	437923	0.529101	3	CAG → TAG			TAG	CAG	CAG	CAG	N/A	TAG	1	0	0	2
hypothetical protein, conserved	Tc00.1047053509885.50	2932	2949	441852	0.508647	15	CAG → TAG			TAG	CAG	CAG	CAG	N/A	TAG	1	0	0	2
hypothetical protein, conserved	Tc00.1047053506755.180	1278	1284	436919	0.46729	6	TCA → TAA			TCA	TCA	TAA	TAA	N/A	TCA	1	0	2	0
hypothetical protein, conserved	Tc00.1047053509767.100	670	675	442230	0.444444	3	CAG → TAG			TAG	CAG	CAG	CAG	CAG	TAG	1	0	0	2
hypothetical protein, conserved	Tc00.1047053506223.60	1363	1371	442593	0.437637	6	CGA → TGA			TAG	CGA	CGA	CGA	CGA	TAG	1	0	0	2
hypothetical protein, conserved	Tc00.1047053509151.110	1393	1401	431482	0.428266	6	TAT → TAG			TAT	TAG	TAT	TAT	TAT	N/A	0	0	0	1
hypothetical protein, conserved	Tc00.1047053503905.50	1177	1182	438116	0.423012	3	CGA → TGA			TGA	CGA	TGA	TGA	TGA	TGA	1	5	0	0
hypothetical protein, conserved	Tc00.1047053511575.10	753	756	440447	0.396825	3	TCA → TGA			TCA	TGA	TGA	TGA	TGA	TCA	1	4	0	0
hypothetical protein, conserved	Tc00.1047053506495.6	787	792	437610	0.378788	3	CGA → TGA			TGA	CGA	CGA	CGA	N/A	CGA	0	1	0	0
hypothetical protein, conserved	Tc00.1047053506691.70	801	804	437075	0.373134	3	TTA → TGA			TTA	TGA	TGA	TGA	TGA	TGA	0	5	0	0
hypothetical protein, conserved	Tc00.1047053508211.70	1268	1272	437893	0.314465	3	TCA → TGA			TCA	TGA	TGA	TGA	N/A	TCA	1	3	0	0
hypothetical protein, conserved	Tc00.1047053507739.30	1986	1992	440515	0.301205	6	TGC → TGA	TGG → TGA		TGC	TGC	N/A	TGA	N/A	TGG	0	1	0	0
hypothetical protein, conserved	Tc00.1047053506529.200	2008	2016	434132	0.297619	6	TGG → TGA			TGG	TGA	TGG	TGG	N/A	N/A	0	1	0	0
hypothetical protein, conserved	Tc00.1047053509151.80	1225	1230	436179	0.243902	3	CGA → TGA			CGA	TGA	TGA	TGA	N/A	N/A	0	3	0	0
hypothetical protein, conserved	Tc00.1047053508211.60	2520	2526	437897	0.23753	6	CAG → TAG			CAG	CAG	TAG	TAG	N/A	CAG	1	0	0	2
hypothetical protein, conserved	Tc00.1047053509767.44	2824	2832	436472	0.211864	6	TAC → TAA			TAC	TAA	TAC	TAC	N/A	TAC	1	0	1	0
hypothetical protein, conserved	Tc00.1047053509153.40	5763	5775	444606	0.207792	12	TCA → TAG	TCG → TAG		TCA	TCG	N/A	TAG	N/A	TCG	0	0	0	1
hypothetical protein, conserved	Tc00.1047053511529.240	3087	3093	441046	0.193986	6	AAG → TAA			AAG	TAA	TAA	TAA	N/A	AAG	1	0	3	0
hypothetical protein, conserved	Tc00.1047053510311.170	1648	1653	437662	0.181488	3	TCA → TAA			TCA	TAA	TCA	TCA	N/A	TCA	1	0	1	0
hypothetical protein, conserved	Tc00.1047053507047.100	2890	2895	434822	0.172712	3	CAA → TAA	AAA → TAA		TAA	CAA	AAA	N/A	N/A	TAA	1	0	2	0
hypothetical protein, conserved	Tc00.1047053506265.70	2059	2064	432833	0.145349	3	TCA → TAA			TCA	TAA	TAA	TAA	TAA	TCA	1	0	4	0
hypothetical protein, conserved	Tc00.1047053506733.80	3304	3309	439772	0.0906618	3	TGG → TAG			TGG	TAG	TAG	TAG	N/A	TGG	1	0	0	3
hypothetical protein, conserved,transportin2-like protein, putative	Tc00.1047053510105.220	879	2826	433677	68.896	1947	TGG → TAG			TGG	TGG	TGG	TAG	N/A	TGG	1	0	0	1
inorganic pyrophosphatase, putative	Tc00.1047053508181.140	814	831	436371	1.80505	15	TAT → TAG			TAG	TAT	TAG	TAG	N/A	TAG	1	0	0	4
long-chain-fatty-acid-CoA ligase, putative	Tc00.1047053511693.100	2173	2178	439191	0.229568	3	GGG → TAG			GGG	TAG	GGG	GGG	N/A	GGG	1	0	0	1
mannosyltransferase-like protein	Tc00.1047053508737.80	2809	2895	445273	2.97064	84	CAA → TAA			CAA	TAA	TAA	TAA	N/A	N/A	0	0	3	0
metal-ion transporter	Tc00.1047053511439.50	1395	1410	438791	1.06383	15	TAC → TAA			TAA	TAC	TGC	TGC	N/A	N/A	0	0	1	0
mucin-associated surface protein (MASP), putative	Tc00.1047053511871.120	372	1038	437484	64.1618	666	GAA → TAA			GAA	GAA	TAA	N/A	N/A	GAA	1	0	1	0
nucleotide-binding protein, putative	Tc00.1047053503579.100	1045	1053	436384	0.569801	6	CTG → TAG	CAG → TAG		TAG	CAG	CTG	CTG	N/A	TAG	1	0	0	2
NUDIX hydrolase dihydroneopterin triphosphate pyrophosphohydrolase/hydrolase, putative;with=GeneDB:LmjF05.0090	Tc00.1047053510351.120	508	525	443485	2.85714	15	AAA → TAA			TAA	AAA	AAA	AAA	N/A	TAA	1	0	2	0
phosphatidate cytidylyltransferase-like protein, putative	Tc00.1047053509073.70	1129	1140	434274	0.789474	9	TGG → TGA			TGG	TGA	TGA	TGA	N/A	N/A	0	3	0	0
Putrescine-cadaverine transporter	Tc00.1047053504213.110	1841	1885	439654	2.33422	42	AAA → TAA			TAA	AAA	AAA	AAA	N/A	TAA	1	0	2	0
serine acetyltransferase, putative	Tc00.1047053510879.80	1026	1047	442624	2.00573	21	CAA → TAA			CAA	TAA	TAA	TAA	N/A	CAA	1	0	3	0
ubiquitin-conjugating enzyme e2, putative	Tc00.1047053506635.90	487	492	440156	0.609756	3	GGA → TGA			GGA	TGA	TGA	TGA	TGA	GGA	1	4	0	0
																82
