# Supplementary material for: A genomic scale map of genetic diversity in Trypanosoma cruzi
Source: BMC Genomics. 2012 Dec 27;13:736. doi: 10.1186/1471-2164-13-736 (PMC3545726; doi:10.1186/1471-2164-13-736)
Supplement: Additional file 7 — Table S4. GO Slim annotation of alignments used for the detection of SNPs in this work. [file 1471-2164-13-736-S7.xls]

## Sheet: Table Legend
Columns in the Table	Description
Alignment ID	TcSNP alignment/assembly ID
GoSlimTerm	Parent Functional Category, from the Gene Ontology, based on GoSlim
	Nucleotide diversity
Product	Description/Annotation of the Protein Product
Reference Identifier	Locus Identifier of the reference gene (CL-Brener genome)
Ackermann AA, Panunzi LG, Cosentino RO, Sanchez DO, and Agüero F.
Additional File 7 – Molecular Functions (GO) mapped to TcSNP alignments

## Sheet: Table-S4
Alignment ID	GoSlim Term	p	Product	Reference identifier
435156	antioxidant activity	0.00872754	superoxide dismutase, putative	Tc00.1047053511545.120
436030	antioxidant activity	0.0119314	electron transfer protein, putative	Tc00.1047053511261.30
437126	antioxidant activity	0.0140216	thioredoxin, putative	Tc00.1047053510227.29
438087	antioxidant activity	0.0116187	trypanothione/tryparedoxin dependent peroxidase 2, putative	Tc00.1047053507515.4
438089	antioxidant activity	0.0345809	glutathione peroxidase-like protein, putative	Tc00.1047053503899.130
438095	antioxidant activity	0.0473524	glutathione peroxidase-like protein, putative	Tc00.1047053503899.110
441556	antioxidant activity	0.00968289	hypothetical protein, conserved	Tc00.1047053507011.130
441652	antioxidant activity	0.0198582	glutaredoxin-like protein, putative	Tc00.1047053506893.80
443446	antioxidant activity	0.0048216	superoxide dismutase, putative	Tc00.1047053511735.60
444082	antioxidant activity	0.011039	glutathione peroxidase, putative	Tc00.1047053511019.99
432001	cell cycle	0.0177264	hypothetical protein, conserved	Tc00.1047053509967.80
433066	cell cycle	0.0210125	hypothetical protein, conserved	Tc00.1047053511217.100
433442	cell cycle	0.0219718	cullin-like protein, putative	Tc00.1047053510105.40
433594	cell cycle	0.0119017	anaphase promoting complex, subunit 10-like protein	Tc00.1047053511365.94
434018	cell cycle	0.0166897	hypothetical protein, conserved	Tc00.1047053508909.40
434390	cell cycle	0.00669643	histone deacetylase, putative	Tc00.1047053507063.270
434789	cell cycle	0.0218714	CYC2-like cyclin, putative,G1 cyclin CycE4, putative	Tc00.1047053507677.150
437233	cell cycle	0.0160101	CYC2-like cyclin, putative,cyclin 6, putative	Tc00.1047053511025.120
437511	cell cycle	0.0142562	cyclosome subunit, putative	Tc00.1047053511747.7
437526	cell cycle	0.0130916	protein kinase, putative,cdc2-related kinase, putative	Tc00.1047053510609.70
438948	cell cycle	0.0124542	prohibitin, putative	Tc00.1047053511383.50
439574	cell cycle	0.0136452	cell division cycle protein 45 (CDC45), putative	Tc00.1047053506303.20
439798	cell cycle	0.0131387	chaperonin alpha subunit, putative	Tc00.1047053511531.40
440857	cell cycle	0.0106852	chaperonin/T-complex protein 1 gamma subunit, putative	Tc00.1047053504003.60
442706	cell cycle	0.0164194	cyclin, putative	Tc00.1047053509455.140
443750	cell cycle	0.0125611	cell division cycle protein, putative	Tc00.1047053508405.10
444566	cell cycle	0.00814769	T-complex protein 1, delta subunit, putative	Tc00.1047053509695.200
444928	cell cycle	0.000377358	chaperonin containing t-complex protein, putative	Tc00.1047053508355.431
445053	cell cycle	0.0403852	protein kinase, putative	Tc00.1047053508325.130
432049	cellular biopolymer biosynthetic process	0.0129494	hypothetical protein, conserved	Tc00.1047053510285.100
434032	cellular biopolymer biosynthetic process	0.0211896	DNA-directed RNA polymerase III subunit, putative	Tc00.1047053503819.20
434521	cellular biopolymer biosynthetic process	0.0016302	DNA-directed RNA polymerase III largest subunit, putative	Tc00.1047053504119.4
435028	cellular biopolymer biosynthetic process	0.00581395	hypothetical protein, conserved	Tc00.1047053504093.4
435856	cellular biopolymer biosynthetic process	0.0247379	DNA-directed RNA polymerase, putative	Tc00.1047053503823.84
436001	cellular biopolymer biosynthetic process	0.010147	DNA-directed rna polymerase I largest subunit, putative	Tc00.1047053403789.9
436764	cellular biopolymer biosynthetic process	0.0141026	hypothetical protein, conserved	Tc00.1047053509999.100
436869	cellular biopolymer biosynthetic process	0.0185185	poly(A) polymerase, putative,polynucleotide adenylyltransferase, putative	Tc00.1047053508153.440
437056	cellular biopolymer biosynthetic process	0.0114583	RNA polymerase-like protein, putative	Tc00.1047053506871.80
437157	cellular biopolymer biosynthetic process	0.013267	hypothetical protein, conserved	Tc00.1047053508355.104
437316	cellular biopolymer biosynthetic process	0.00909844	DNA-directed RNA polymerase subunit, putative	Tc00.1047053509453.40
437336	cellular biopolymer biosynthetic process	0.0185185	DNA-directed RNA polymerase subunit, putative	Tc00.1047053503821.10
438943	cellular biopolymer biosynthetic process	0.0100813	hypothetical protein, conserved	Tc00.1047053508837.130
439130	cellular biopolymer biosynthetic process	0.0106136	DNA-direcetd RNA polymerase II, subunit 9, putative	Tc00.1047053506779.60
439515	cellular biopolymer biosynthetic process	0.0152929	DNA-directed RNA polymerase, alpha subunit, putative	Tc00.1047053506503.110
439762	cellular biopolymer biosynthetic process	0.0103996	hypothetical protein, conserved	Tc00.1047053507519.80
439892	cellular biopolymer biosynthetic process	0.0100164	DNA-directed RNA polymerase I/III subunit, putative	Tc00.1047053508601.30
441493	cellular biopolymer biosynthetic process	0.0108401	RNA polymerase III C11 subunit, putative	Tc00.1047053511291.120
441688	cellular biopolymer biosynthetic process	0.0111716	DNA-directed RNA polymerase III, putative	Tc00.1047053509487.4
442623	cellular biopolymer biosynthetic process	0.0142529	selenocysteine-tRNA-specific elongation factor, putative	Tc00.1047053510879.70
442868	cellular biopolymer biosynthetic process	0.0166122	hypothetical protein, conserved	Tc00.1047053506445.20
443455	cellular biopolymer biosynthetic process	0.0145211	eukaryotic release factor 3, putative	Tc00.1047053506297.300
443801	cellular biopolymer biosynthetic process	0.0134159	poly(A) polymerase, putative,polynucleotide adenylyltransferase, putative	Tc00.1047053509937.10
443924	cellular biopolymer biosynthetic process	0.0117672	RNA polymerase IIA largest subunit, putative	Tc00.1047053509011.20
444350	cellular biopolymer biosynthetic process	0.013936	RNA guanylyltransferase, putative	Tc00.1047053506871.160
444519	cellular biopolymer biosynthetic process	0.0124432	methyltransferase, putative,mRNA cap methyltransferase-like protein, putative	Tc00.1047053508095.20
444786	cellular biopolymer biosynthetic process	0.0110708	Peptide deformylase 2,metalloprotease-like protein, putative,peptide deformylase, putative,polypeptide deformylase, putative	Tc00.1047053510241.120
445171	cellular biopolymer biosynthetic process	0.00643678	DNA-directed RNA polymerase subunit, putative	Tc00.1047053506199.5
431024	DNA metabolic process	0.0179414	PIF1 helicase-like protein, putative,DNA repair and recombination protein, mitochondrial precursor, putative	Tc00.1047053506775.100
431363	DNA metabolic process	0.0160429	hypothetical protein, conserved	Tc00.1047053510517.90
432112	DNA metabolic process	0.0175246	PIF1 helicase-like protein, putative,DNA repair and recombination protein, mitochondrial precursor, putative	Tc00.1047053505945.10
432369	DNA metabolic process	0.0103474	origin recognition complex subunit 1 (ORC1), putative,cell division cycle 6 (CDC6), putative	Tc00.1047053508239.10
432521	DNA metabolic process	0.0135202	A/G-specific adenine glycosylase, putative,MutY-Nth family DNA glycosylase, putative	Tc00.1047053511803.20
432643	DNA metabolic process	0.0124321	tyrosyl-DNA Phosphodiesterase (Tdp1), putative	Tc00.1047053511191.10
432710	DNA metabolic process	0.0128885	DNA polymerase epsilon catalytic subunit, putative	Tc00.1047053506147.180
433115	DNA metabolic process	0.0116329	minichromosome maintenance (MCM) complex subunit, putative	Tc00.1047053509023.130
433692	DNA metabolic process	0.0168645	8-oxoguanine DNA glycosylase, putative	Tc00.1047053506559.170
433939	DNA metabolic process	0.0158811	mismatch repair protein MSH5, putative	Tc00.1047053509617.30
434192	DNA metabolic process	0.0181368	hypothetical protein, conserved	Tc00.1047053506517.100
434827	DNA metabolic process	0.00544535	minichromosome maintenance (MCM) complex subunit, putative	Tc00.1047053435519.10
434930	DNA metabolic process	0.0146019	DNA repair and recombination protein RAD54, putative	Tc00.1047053508647.290
434981	DNA metabolic process	0.0165605	apurinic/apyrimidinic endonuclease, putative,APE1/exoIII-related apurinic/apyrimidinic endonuclease, putative	Tc00.1047053507083.30
435359	DNA metabolic process	0.0102795	DNA repair helicase and transcription factor protein, putative,transcription factor II H complex, XPB subunit, putative	Tc00.1047053510149.50
435410	DNA metabolic process	0.0113095	DNA repair and recombination helicase protein PIF1, putative	Tc00.1047053511133.4
435458	DNA metabolic process	0.0168233	DNA repair protein RAD2, putative	Tc00.1047053510667.40
435490	DNA metabolic process	0.0103175	endonuclease III, putative	Tc00.1047053504005.10
436085	DNA metabolic process	0.0170426	hypothetical protein, conserved	Tc00.1047053509453.60
436814	DNA metabolic process	0.0130412	hypothetical protein, conserved	Tc00.1047053511289.110
437084	DNA metabolic process	0.00610561	mitochondrial DNA polymerase beta, putative	Tc00.1047053503955.20
437088	DNA metabolic process	0.00605187	mitochondrial DNA polymerase beta-PAK, putative	Tc00.1047053503953.59
437369	DNA metabolic process	0.0126338	PIF1 helicase-like protein, putative,DNA repair and recombination protein, mitochondrial precursor, putative	Tc00.1047053511167.80
437372	DNA metabolic process	0.00964615	14-3-3 protein, putative	Tc00.1047053506775.80
437433	DNA metabolic process	0.0195833	apurinic/apyrimidinic endonuclease, putative,APE2/APN2/ExoIII-related apurinic/apyrimidinic endonuclease, putative	Tc00.1047053504827.50
437657	DNA metabolic process	0.0181643	DNA repair helicase, putative	Tc00.1047053508153.1120
437701	DNA metabolic process	0.0107797	DNA topoisomerase II, putative	Tc00.1047053508699.10
437855	DNA metabolic process	0.00980605	DNA topoisomerase III, putative	Tc00.1047053511589.120
437965	DNA metabolic process	0.0100302	PIF1 helicase-like protein, putative,DNA repair and recombination protein, mitochondrial precursor, putative	Tc00.1047053508567.80
438051	DNA metabolic process	0.00498442	DNA repair protein, putative	Tc00.1047053504041.29
438066	DNA metabolic process	0.0478142	hypothetical protein, conserved	Tc00.1047053511911.21
438291	DNA metabolic process	0.0106861	minichromosome maintenance (MCM) complex subunit, putative	Tc00.1047053508707.210
438379	DNA metabolic process	0.0241337	KU70 protein, putative	Tc00.1047053503643.10
438398	DNA metabolic process	0.0147098	minichromosome maintenance (MCM) complex subunit, putative	Tc00.1047053511109.100
438617	DNA metabolic process	0.019943	DNA topoisomerase type IB small subunit	Tc00.1047053506625.110
438627	DNA metabolic process	0.0137352	mismatch repair protein MSH3, putative	Tc00.1047053508277.180
438856	DNA metabolic process	0.0131868	DNA repair protein, putative	Tc00.1047053511837.50
439153	DNA metabolic process	0.0138478	replication factor C, subunit 2, putative	Tc00.1047053511517.80
439519	DNA metabolic process	0.00717409	mitochondrial DNA-directed RNA polymerase, putative	Tc00.1047053503487.10
439604	DNA metabolic process	0.0115472	DNA polymerase epsilon subunit b, putative	Tc00.1047053509671.160
439641	DNA metabolic process	0.0201597	class I nuclease-like protein, putative	Tc00.1047053511753.20
439663	DNA metabolic process	0.0125037	endo/exonuclease Mre11, putative	Tc00.1047053509099.70
439855	DNA metabolic process	0.00706507	replication factor C, subunit 4, putative	Tc00.1047053511589.160
439856	DNA metabolic process	0.0096928	14-3-3 protein, putative	Tc00.1047053508851.180
439879	DNA metabolic process	0.0175038	meiotic recombination protein spo11, putative	Tc00.1047053503619.10
440092	DNA metabolic process	0.0180752	helicase-like protein, putative	Tc00.1047053508645.10
440347	DNA metabolic process	0.0179014	telomerase reverse transcriptase, putative	Tc00.1047053509745.60
440553	DNA metabolic process	0.0112854	RAD50 DNA repair protein, putative	Tc00.1047053503801.9
440556	DNA metabolic process	0.00539995	DNA repair protein RAD51, putative	Tc00.1047053508817.50
440643	DNA metabolic process	0.0114053	DNA topoisomerase IA, putative	Tc00.1047053510121.160
440919	DNA metabolic process	0.0286148	DNA repair protein, putative	Tc00.1047053511165.60
440958	DNA metabolic process	0.0113806	replication factor C, subunit 3, putative	Tc00.1047053510661.270
441053	DNA metabolic process	0.0136563	DNA-damage inducible protein DDI1-like protein, putative	Tc00.1047053510155.40
441075	DNA metabolic process	0.00157546	mitochondrial DNA polymerase I protein D, putative	Tc00.1047053509589.10
441094	DNA metabolic process	0.0147006	DNA damage repair protein, putative	Tc00.1047053508625.90
441122	DNA metabolic process	0.0246622	hypothetical protein	Tc00.1047053510595.10
441264	DNA metabolic process	0.0205185	DNA helicase, putative	Tc00.1047053504125.10
441355	DNA metabolic process	0.00728155	DNA polymerase delta catalytic subunit, putative	Tc00.1047053507265.30
441375	DNA metabolic process	0.0158807	DNA mismatch repair protein MSH2, putative	Tc00.1047053507711.320
441457	DNA metabolic process	0.0165344	DNA polymerase eta, putative	Tc00.1047053511911.120
441540	DNA metabolic process	0.0225965	DNA-repair protein, putative	Tc00.1047053510665.40
441563	DNA metabolic process	0.018595	DNA repair protein, putative	Tc00.1047053490165.9
441660	DNA metabolic process	0.0254197	hypothetical protein, conserved	Tc00.1047053506593.50
441976	DNA metabolic process	0.0111988	DNA replication factor, putative	Tc00.1047053510729.130
441980	DNA metabolic process	0.00833333	meiotic recombination protein DMC1, putative	Tc00.1047053506885.310
442459	DNA metabolic process	0.00909786	proliferative cell nuclear antigen (PCNA), putative	Tc00.1047053507913.30
442552	DNA metabolic process	0.0159954	DNA repair protein, putative	Tc00.1047053509779.10
442586	DNA metabolic process	0.0235187	PIF1 helicase-like protein, putative,DNA repair and recombination protein, mitochondrial precursor, putative	Tc00.1047053503677.20
442700	DNA metabolic process	0.0144793	DNA polymerase delta subunit 2, putative	Tc00.1047053503879.10
442855	DNA metabolic process	0.0116667	mitochondrial DNA topoisomerase II, putative	Tc00.1047053506445.60
443537	DNA metabolic process	0.0133553	mitochondrial DNA polymerase I protein B, putative (POLIB)	Tc00.1047053506227.80
443570	DNA metabolic process	0.0122018	mitochondrial DNA polymerase I protein C, putative	Tc00.1047053508865.20
443628	DNA metabolic process	0.016165	DNA polymerase kappa, putative,DNA polymerase IV, putative	Tc00.1047053503755.10
443632	DNA metabolic process	0.0185425	DNA polymerase kappa, putative,DNA polymerase IV, putative	Tc00.1047053503755.30
444277	DNA metabolic process	0.0181018	DNA polymerase sigma, putative	Tc00.1047053508543.10
444627	DNA metabolic process	0.0149472	DNA primase large subunit, putative	Tc00.1047053504867.80
444716	DNA metabolic process	0.0108627	TFIIH basal transcription factor complex helicase subunit, putative,DNA excision repair protein, Transcription factor II H complex, XPD subunit, putative	Tc00.1047053511075.30
444916	DNA metabolic process	0.0132693	endonuclease G, putative	Tc00.1047053506867.10
445649	DNA metabolic process	0.0131156	hypothetical protein, conserved	Tc00.1047053504797.110
432119	electron transporter activity	0.0135423	hypothetical protein, conserved	Tc00.1047053511037.20
432268	electron transporter activity	0.0185107	nitroreductase	Tc00.1047053506791.70
432402	electron transporter activity	0.0174648	hypothetical protein, conserved	Tc00.1047053507081.40
432866	electron transporter activity	0.0144866	NADH-dependent fumarate reductase, putative	Tc00.1047053510213.110
434196	electron transporter activity	0.0139626	electron transfer flavoprotein-ubiquinone oxidoreductase, putative	Tc00.1047053506401.220
434836	electron transporter activity	0.0166705	ferric reductase, putative	Tc00.1047053506179.10
434872	electron transporter activity	0.0162694	hypothetical protein, conserved	Tc00.1047053506195.230
434963	electron transporter activity	0.00967379	hypothetical protein, conserved	Tc00.1047053510661.244
435152	electron transporter activity	0.00773543	hypothetical protein, conserved	Tc00.1047053511545.130
435170	electron transporter activity	0.0114347	cytochrome-b5 reductase, putative	Tc00.1047053506821.210
435176	electron transporter activity	0.0162651	1,2-Dihydroxy-3-keto-5-methylthiopentene dioxygenase, putative;with=GeneDB:LmjF20.0970	Tc00.1047053506367.30
435178	electron transporter activity	0.0139018	isovaleryl-coA dehydrogenase, putative	Tc00.1047053506367.10
435366	electron transporter activity	0.0128535	NADH-cytochrome b5 reductase, putative	Tc00.1047053511167.10
435629	electron transporter activity	0.00978441	cytochrome b5-like protein, putative	Tc00.1047053508799.160
436231	electron transporter activity	0.0143631	cytochrome P450, putative	Tc00.1047053509719.40
436404	electron transporter activity	0.00824176	electon transport protein SCO1/SCO2, putative	Tc00.1047053507569.4
436583	electron transporter activity	0.0147239	NADH-cytochrome b5 reductase, putative	Tc00.1047053443397.9
437232	electron transporter activity	0.0123199	dihydrolipoyl dehydrogenase, putative (GCVL-2)	Tc00.1047053511025.110
437364	electron transporter activity	0.00282187	NADPH--cytochrome p450 reductase, putative	Tc00.1047053503753.29
437737	electron transporter activity	0.0101644	oxidoreductase-like protein, putative	Tc00.1047053511301.10
438072	electron transporter activity	0.0217916	thioredoxin-like protein, putative	Tc00.1047053511179.100
438294	electron transporter activity	0.0105263	ATP binding protein-like protein, putative	Tc00.1047053509069.20
439030	electron transporter activity	0.0133293	dihydrolipoamide dehydrogenase, putative,acetoin dehydrogenase e3 component, putative	Tc00.1047053507757.70
439188	electron transporter activity	0.0148914	electron-transfer-flavoprotein, alpha polypeptide, putative	Tc00.1047053511693.90
439224	electron transporter activity	0.0223393	hypothetical protein, conserved	Tc00.1047053509179.100
439414	electron transporter activity	0.00674487	tryparedoxin peroxidase, putative	Tc00.1047053508649.5
439837	electron transporter activity	0.00527426	cytochrome b-domain protein, putative	Tc00.1047053503653.60
439862	electron transporter activity	0.0164808	oxidoreductase, putative	Tc00.1047053511589.170
441189	electron transporter activity	0.0147937	cytochrome P450 reductase, putative	Tc00.1047053510747.60
441263	electron transporter activity	0.0135682	dihydrolipoamide dehydrogenase, putative (GCVL-1)	Tc00.1047053509379.10
441796	electron transporter activity	0.00760736	cytochrome c oxidase assembly factor, putative	Tc00.1047053506649.50
441876	electron transporter activity	0.0143312	ubiquitin fusion degradation protein 2, putative,ubiquitin conjugation factor E4 B, putative	Tc00.1047053509053.110
442617	electron transporter activity	0.0134394	thioredoxin, putative	Tc00.1047053509617.60
443072	electron transporter activity	0.0130875	NADH-cytochrome b5 reductase, putative	Tc00.1047053511047.40
443607	electron transporter activity	0.0157645	cytochrome b5, putative	Tc00.1047053510355.269
443765	electron transporter activity	0.0148752	hypothetical protein, conserved	Tc00.1047053506739.60
443881	electron transporter activity	0.0233851	hypothetical protein, conserved	Tc00.1047053506959.20
444162	electron transporter activity	0.0116711	protein disulfide isomerase, putative	Tc00.1047053509505.10
444171	electron transporter activity	0.0267238	adrenodoxin precursor, putative	Tc00.1047053509011.70
444303	electron transporter activity	0.0113682	trypanothione reductase, putative	Tc00.1047053484299.10
444305	electron transporter activity	0.0104167	glutaredoxin-like protein, putative	Tc00.1047053503425.20
444471	electron transporter activity	0.00826446	cytochrome c oxidase subunit VI, putative	Tc00.1047053511145.10
444665	electron transporter activity	0.01293	succinate dehydrogenase iron-sulfur subunit (SDH2C)	Tc00.1047053504949.30
431848	helicase activity	0.0194234	ATP-dependent RNA helicase, putative	Tc00.1047053506793.80
432240	helicase activity	0.0140734	ATP-dependent RNA helicase, putative	Tc00.1047053506739.90
432481	helicase activity	0.00820534	ATP-dependent RNA helicase, putative	Tc00.1047053510661.90
432617	helicase activity	0.0174215	ATP-dependent DEAD/H RNA helicase, putative	Tc00.1047053509719.20
432834	helicase activity	0.0193049	ATP-dependent RNA helicase, putative	Tc00.1047053506435.120
432939	helicase activity	0.0023622	ATP-dependent DEAD/H RNA helicase, putative	Tc00.1047053484299.4
433195	helicase activity	0.0155802	ATP-dependent RNA helicase, putative	Tc00.1047053509267.90
433631	helicase activity	0.0137572	mitochondrial DNA polymerase I protein A, putative	Tc00.1047053506265.30
434357	helicase activity	0.0189337	ATP-dependent DNA helicase, putative	Tc00.1047053509029.120
434567	helicase activity	0.00690955	RNA helicase, putative	Tc00.1047053507825.20
434617	helicase activity	0.0129171	RNA helicase, putative	Tc00.1047053509625.10
434725	helicase activity	0.0155744	RNA helicase, putative	Tc00.1047053506873.4
434991	helicase activity	0.0139434	ATP-dependent DEAD/H DNA helicase recQ family, putative	Tc00.1047053506941.90
435005	helicase activity	0.0166035	ATP-dependent RNA helicase, putative	Tc00.1047053504247.20
435102	helicase activity	0.0111088	pre-mRNA splicing factor ATP-dependent RNA helicase, putative	Tc00.1047053507681.220
435495	helicase activity	0.0124829	RNA helicase, putative	Tc00.1047053511127.5
435512	helicase activity	0.0108673	ATP-dependent RNA helicase, putative	Tc00.1047053511755.60
435620	helicase activity	0.00902201	ATP-dependent DEAD/H RNA helicase, putative	Tc00.1047053507811.30
435718	helicase activity	0.0127348	SNF2 DNA repair protein, putative	Tc00.1047053508859.74
435894	helicase activity	0.00924816	ATP-dependent DEAD/H RNA helicase, putative	Tc00.1047053468941.9
437609	helicase activity	0.00814996	helicase-like protein, putative	Tc00.1047053506561.10
438117	helicase activity	0.0128824	ATP-dependent DEAD/H RNA helicase, putative	Tc00.1047053506229.70
438150	helicase activity	0.0123536	pre-mRNA splicing factor, putative	Tc00.1047053506203.70
439085	helicase activity	0.015693	ATP-dependent DEAD/H RNA helicase, putative	Tc00.1047053507089.50
439408	helicase activity	0.00949744	helicase, putative	Tc00.1047053508469.59
439555	helicase activity	0.0120787	ATP-dependent DEAD/H RNA helicase, putative	Tc00.1047053507669.84
439850	helicase activity	0.0163055	ATP-dependent DEAD/H RNA helicase, putative,RNA helicase, putative	Tc00.1047053507609.30
439888	helicase activity	0.0129149	mitochondrial DEAD box protein, putative	Tc00.1047053508601.10
440164	helicase activity	0.0137356	ATP-dependent RNA helicase, putative	Tc00.1047053508027.70
440166	helicase activity	0.0179687	ATP dependent DEAD-box helicase, putative (RH)	Tc00.1047053506635.100
440221	helicase activity	0.00891742	ATP-dependent DEAD/H RNA helicase, putative	Tc00.1047053508973.50
440314	helicase activity	0.0166495	hypothetical protein, conserved	Tc00.1047053506947.60
440528	helicase activity	0.0170663	ATP-dependent DEAD/H DNA helicase recQ, putative	Tc00.1047053510063.20
440916	helicase activity	0.0130596	ATP-dependent DEAD/H RNA helicase, putative	Tc00.1047053511165.10
441140	helicase activity	0.0150327	helicase, putative	Tc00.1047053506697.40
441453	helicase activity	0.0198256	RNA helicase, putative	Tc00.1047053508637.70
441606	helicase activity	0.00519067	ATP-dependent RNA helicase, putative	Tc00.1047053505123.4
442266	helicase activity	0.00592593	eukaryotic initiation factor 4a, putative	Tc00.1047053510155.180
442931	helicase activity	0.0135099	ATP-dependent DEAD/H RNA helicase, putative	Tc00.1047053506861.10
443320	helicase activity	0.0176924	ATP-dependent RNA helicase, putative	Tc00.1047053507601.140
443472	helicase activity	0.0128528	nucleolar RNA helicase II, putative	Tc00.1047053506123.40
443558	helicase activity	0.0142389	DNA excision repair protein, putative,SNF2 family helicase-like protein, putative	Tc00.1047053508675.20
443737	helicase activity	0.00804878	RNA helicase, putative	Tc00.1047053511139.40
444224	helicase activity	0.00614478	ATP-dependent DEAD/H RNA helicase, putative	Tc00.1047053506587.40
444429	helicase activity	0.0118043	ATP-dependent RNA helicase, putative	Tc00.1047053511285.120
444589	helicase activity	0.0111425	ATP-dependent RNA helicase, putative	Tc00.1047053432067.10
430954	hydrolase activity	0.0225687	trans-sialidase, putative	Tc00.1047053506757.60
431007	hydrolase activity	0.00392928	trans-sialidase, putative	Tc00.1047053511311.20
431057	hydrolase activity	0.0118871	serine/threonine protein phosphatase, putative	Tc00.1047053511127.400
431092	hydrolase activity	0.00988143	trans-sialidase, putative	Tc00.1047053506035.4
431101	hydrolase activity	0.021294	hypothetical protein, conserved	Tc00.1047053506529.80
431115	hydrolase activity	0.0202927	6-phosphofructo-2-kinase/fructose-2,6-biphosphatase, putative	Tc00.1047053508153.950
431141	hydrolase activity	0.0361278	dual specificity protein phosphatase, putative	Tc00.1047053508385.40
431178	hydrolase activity	0	trans-sialidase, putative,surface glycoprotein Tc85-11	Tc00.1047053510111.20
431201	hydrolase activity	0.00166003	trans-sialidase, putative	Tc00.1047053508285.60
431205	hydrolase activity	0.0220907	trans-sialidase, putative	Tc00.1047053507523.10
431208	hydrolase activity	0.0199162	oligopeptidase B, putative,serine peptidase, clan SC, family S9A-like protein, putative	Tc00.1047053511557.10
431275	hydrolase activity	0.0245933	trans-sialidase, putative	Tc00.1047053505317.9
431329	hydrolase activity	0.0184972	hypothetical protein, conserved	Tc00.1047053510075.30
431357	hydrolase activity	0	trans-sialidase, putative	Tc00.1047053480561.10
431405	hydrolase activity	0.0154198	calpain-like cysteine peptidase, putative,cysteine peptidase, Clan CA, family C2, putative	Tc00.1047053507829.10
431566	hydrolase activity	0.0191502	SUMO1/Ulp2, putative,cysteine peptidase, Clan CA, family C48, putative	Tc00.1047053505193.40
431607	hydrolase activity	0.0253988	serine/threonine protein phosphatase, putative	Tc00.1047053506357.170
431651	hydrolase activity	0.0253926	6-phosphofructo-2-kinase/fructose-2,6-biphosphatase, putative	Tc00.1047053503733.20
431687	hydrolase activity	0.0224036	hypothetical protein, conserved	Tc00.1047053506531.40
431865	hydrolase activity	0.0127465	hypothetical protein, conserved	Tc00.1047053404001.4
431888	hydrolase activity	0.0280043	ubiquitin hydrolase, putative,cysteine peptidase, Clan CA, family C19, putative	Tc00.1047053511307.20
431903	hydrolase activity	0.0699028	trans-sialidase, putative	Tc00.1047053511349.100
431978	hydrolase activity	0.0177006	protein phosphatase 1, regulatory subunit, putative	Tc00.1047053507867.60
432043	hydrolase activity	0.0268156	ATPase, putative	Tc00.1047053508387.130
432044	hydrolase activity	0.0271854	glutaminyl cyclase, putative	Tc00.1047053506789.180
432254	hydrolase activity	0.0210647	trans-sialidase, putative	Tc00.1047053506245.190
432295	hydrolase activity	0.0106971	serine/threonine protein phosphatase, putative	Tc00.1047053509211.30
432323	hydrolase activity	0.0192062	hypothetical protein, conserved	Tc00.1047053506825.210
432340	hydrolase activity	0.0165011	ubiquitin hydrolase, putative,cysteine peptidase, Clan CA, family C19, putative	Tc00.1047053508707.180
432470	hydrolase activity	0.0252467	hypothetical protein, conserved	Tc00.1047053506251.100
432489	hydrolase activity	0.0419948	variant-surface-glycoprotein phospholipase C, putative,vsglipase, putative,glycosylphosphatidylinositol-specific phospholipase C, putative	Tc00.1047053507041.120
432501	hydrolase activity	0.0239193	tyrosine phosphatase, putative	Tc00.1047053511127.340
432572	hydrolase activity	0.0197309	tyrosine specific protein phosphatase, putative	Tc00.1047053508717.10
432764	hydrolase activity	0.00901518	hypothetical protein, conserved	Tc00.1047053507993.260
432921	hydrolase activity	0.00234367	trans-sialidase, putative	Tc00.1047053507759.10
432924	hydrolase activity	0.0164689	arginase, putative	Tc00.1047053507963.20
433114	hydrolase activity	0.019338	ubiqitin hydrolase, putative,cysteine peptidase, Clan CA, family C19, putative	Tc00.1047053509023.120
433171	hydrolase activity	0.0187638	phosphonopyruvate decarboxylase, putative	Tc00.1047053505965.50
433276	hydrolase activity	0.0275808	GPI inositol deacylase precursor, putative	Tc00.1047053510289.40
433358	hydrolase activity	0.0231913	deoxyuridine triphosphatase, putative,dUTP diphosphatase, putative	Tc00.1047053509151.130
433364	hydrolase activity	0.0139165	dual-specificity protein phosphatase, putative	Tc00.1047053511653.20
433375	hydrolase activity	0.00664176	ATP-dependent Clp protease subunit, heat shock protein 78, putative,serine peptidase, putative (HSP78)	Tc00.1047053508737.100
433414	hydrolase activity	0.0164413	phopshatase, putative	Tc00.1047053506779.110
433545	hydrolase activity	0.0159164	serine peptidase, putative	Tc00.1047053508593.44
433613	hydrolase activity	0.0114787	methionine aminopeptidase, putative,metallo-peptidase, Clan MG, Family M24, putative	Tc00.1047053507031.120
433665	hydrolase activity	0.0140506	ubiquitin hydrolase, putative,cysteine peptidase, Clan CA, family C19, putative	Tc00.1047053509965.40
433666	hydrolase activity	0.0191214	NUDIX hydrolase, putative	Tc00.1047053509965.60
433676	hydrolase activity	0.0163566	membrane-bound acid phosphatase 2, putative	Tc00.1047053509717.100
433679	hydrolase activity	0.0126791	mitochondrial ATP-dependent zinc metallopeptidase, putative,metallo-peptidase, clan MA(E), family M41, putative	Tc00.1047053509717.60
433896	hydrolase activity	0.017472	hydrolase-like protein, putative	Tc00.1047053511309.40
433898	hydrolase activity	0.0184594	hydrolase, alpha/beta fold family, putative	Tc00.1047053511309.30
433952	hydrolase activity	0.0116186	protein phosphatase 2C, putative	Tc00.1047053506739.200
433979	hydrolase activity	0.022144	ubiquitin hydrolase, putative,cysteine peptidase, Clan CA, family C19, putative	Tc00.1047053507603.180
433980	hydrolase activity	0.01	hydroxyacylglutathione hydrolase, putative,glyoxalase II, putative	Tc00.1047053507603.230
433995	hydrolase activity	0.0105159	(H )-ATPase G subunit, putative	Tc00.1047053506375.110
434010	hydrolase activity	0.0119638	5-oxoprolinase, putative	Tc00.1047053509803.40
434015	hydrolase activity	0.00921409	guanosine monophosphate reductase, putative	Tc00.1047053506519.130
434267	hydrolase activity	0.00372439	inosine-guanine nucleoside hydrolase, putative (IG-NH)	Tc00.1047053506605.170
434359	hydrolase activity	0.0171708	cyclin 1, putative,serine peptidase family S51, peptidase E, putative	Tc00.1047053508777.100
434360	hydrolase activity	0.0206546	hypothetical protein, conserved	Tc00.1047053509029.90
434548	hydrolase activity	0.021586	hypothetical protein, conserved	Tc00.1047053506401.140
434689	hydrolase activity	0.0103035	26S protease regulatory subunit, putative,serine peptidase, Clan SJ, family S16, putative	Tc00.1047053510265.20
434738	hydrolase activity	0.0145108	peptidase, putative,metallo-peptidase, Clan ME, Family M16, putative	Tc00.1047053509911.90
434809	hydrolase activity	0.0185691	katanin, putative	Tc00.1047053509967.70
434852	hydrolase activity	0.0182126	trans-sialidase, putative	Tc00.1047053508055.30
434927	hydrolase activity	0.00530864	hypothetical protein, conserved	Tc00.1047053505183.5
434955	hydrolase activity	0.0174072	calpain-like cysteine peptidase, putative,cysteine peptidase, Clan CA, family C2, putative	Tc00.1047053506721.30
435016	hydrolase activity	0.00679245	trans-sialidase, putative	Tc00.1047053507875.220
435137	hydrolase activity	0.0146205	aminopeptidase P1, putative,metallo-peptidase, Clan MG, Family M24, putative	Tc00.1047053503991.20
435210	hydrolase activity	0.0117994	trans-sialidase, putative	Tc00.1047053510491.60
435232	hydrolase activity	0.018803	hypothetical protein, conserved	Tc00.1047053506127.120
435248	hydrolase activity	0.0202919	sphingosine-1-phosphate phosphatase, putative	Tc00.1047053509269.19
435354	hydrolase activity	0.0132208	hypothetical protein, conserved	Tc00.1047053510149.20
435397	hydrolase activity	0.0131777	hypothetical protein, conserved	Tc00.1047053510101.330
435497	hydrolase activity	0.0187088	N-Acetyl-D-glucosaminylphosphatidylinositol de-N-acetylase, putative	Tc00.1047053511481.40
435548	hydrolase activity	0.014709	trans-sialidase, putative,160 kDa complement regulatory protein (CRP10)	Tc00.1047053504593.10
435615	hydrolase activity	0.0128543	acid phosphatase, putative	Tc00.1047053510181.100
435779	hydrolase activity	0.00796178	mitochondrial processing peptidase, beta subunit, putative,metallo-peptidase, Clan ME, Family M16, putative	Tc00.1047053511181.50
435792	hydrolase activity	0.0123258	ubiquitin carboxyl-terminal hydrolase, putative,cysteine peptidase, Clan CA, family C12, putative	Tc00.1047053510945.10
435815	hydrolase activity	0.0141844	hypothetical protein, conserved	Tc00.1047053506367.100
435920	hydrolase activity	0.0171342	phospholipase A1, putative	Tc00.1047053510743.60
435924	hydrolase activity	0.0135678	phospholipase A2-like protein, putative	Tc00.1047053510743.50
435968	hydrolase activity	0.0188563	serine/threonine protein phosphatase-like protein, putative	Tc00.1047053506465.50
436156	hydrolase activity	0.0154712	trypanothione synthetase, putative	Tc00.1047053509331.134
436201	hydrolase activity	0.014511	katanin, putative,serine peptidase, Clan SJ, family S16, putative	Tc00.1047053506163.80
436207	hydrolase activity	0.0160773	protein phosphatase 2A regulatory subunit, putative	Tc00.1047053506577.130
436264	hydrolase activity	0.00829726	serine/threonine protein phosphatase, putative	Tc00.1047053506529.380
436371	hydrolase activity	0.0160449	inorganic pyrophosphatase, putative	Tc00.1047053508181.140
436382	hydrolase activity	0.0186001	hypothetical protein, conserved	Tc00.1047053507517.120
436393	hydrolase activity	0.0250441	dual specificity protein phosphatase, putative	Tc00.1047053504741.170
436411	hydrolase activity	0.00852551	methionine aminopeptidase 2, putative,metallo-peptidase, Clan MG, Family M24, putative	Tc00.1047053506457.10
436479	hydrolase activity	0.0193705	protein tyrosine phosphatase-like protein, putative	Tc00.1047053506743.130
436513	hydrolase activity	0.0129774	mitochondrial processing peptidase alpha subunit, putative,metallo-peptidase, Clan ME, Family M16, putative	Tc00.1047053506735.10
436559	hydrolase activity	0.0364963	trans-sialidase, putative	Tc00.1047053508603.10
436567	hydrolase activity	0.0227991	trans-sialidase, putative	Tc00.1047053510907.10
436630	hydrolase activity	0.0130548	aminopeptidase, putative,metallo-peptidase, Clan MG, Family M24, putative	Tc00.1047053506211.200
436726	hydrolase activity	0.0125253	hypothetical protein, conserved	Tc00.1047053509169.30
436735	hydrolase activity	0.0150178	hypothetical protein, conserved	Tc00.1047053511277.620
436737	hydrolase activity	0.00910157	serine/threonine protein phosphatase type 5, putative	Tc00.1047053507993.190
436750	hydrolase activity	0.00588078	serine/threonine protein phosphatase 2A regulatory subunit, putative	Tc00.1047053503803.4
436826	hydrolase activity	0.0176403	GPI transamidase component Tta1, putative (TTA1)	Tc00.1047053510435.40
436833	hydrolase activity	0.0105832	AMP deaminase, putative	Tc00.1047053410589.10
436916	hydrolase activity	0.0139841	AAA ATPase, putative	Tc00.1047053510359.170
437008	hydrolase activity	0.0142732	lipase-like protein, putative	Tc00.1047053510955.4
437053	hydrolase activity	0.00868455	polypeptide deformylase-like protein, putative	Tc00.1047053507509.50
437065	hydrolase activity	0.020232	hypothetical protein, conserved	Tc00.1047053510661.220
437112	hydrolase activity	0.0115865	protein phosphatase 2A, regulatory subunit B, putative,phosphotyrosyl phosphate activator protein, putative	Tc00.1047053505071.90
437122	hydrolase activity	0.0096967	hypothetical protein, conserved	Tc00.1047053506557.30
437174	hydrolase activity	0.0212282	AAA ATPase, putative	Tc00.1047053509233.70
437187	hydrolase activity	0.0154172	calpain-like cysteine peptidase, putative,cysteine peptidase, Clan CA, family C2, putative	Tc00.1047053511329.10
437204	hydrolase activity	0	trans-sialidase, putative	Tc00.1047053510207.30
437249	hydrolase activity	0.0169867	ubiquitin hydrolase, putative,cysteine peptidase, Clan CA, family C19, putative	Tc00.1047053506871.50
437257	hydrolase activity	0.00744571	protein phosphatase 2C, putative	Tc00.1047053511625.40
437277	hydrolase activity	0.0152072	surface protease GP63, putative	Tc00.1047053506921.10
437298	hydrolase activity	0.0222431	protein tyrosine phosphatase-like protein, putative	Tc00.1047053510603.60
437304	hydrolase activity	0.0294889	protein tyrosine phosphatase, putative	Tc00.1047053509109.120
437309	hydrolase activity	0.0140111	serine/threonine-protein phosphatase 2A, catalytic subunit, putative	Tc00.1047053511881.20
437491	hydrolase activity	0.00872837	metacaspase 5, putative	Tc00.1047053510759.160
437611	hydrolase activity	0.0222222	hypothetical protein, conserved	Tc00.1047053506531.60
437627	hydrolase activity	0.0130268	metallo-beta-lactamase superfamily, putative	Tc00.1047053507927.50
437731	hydrolase activity	0.0204676	hypothetical protein, conserved	Tc00.1047053506483.60
437767	hydrolase activity	0.0152023	adenosine 5'-monophosphoramidase, putative	Tc00.1047053506605.59
437821	hydrolase activity	0.00617284	imidazolonepropionase, putative	Tc00.1047053509137.30
437861	hydrolase activity	0.0185007	hypothetical protein	Tc00.1047053511589.74
438037	hydrolase activity	0.00653414	ATP-dependent Clp protease subunit, heat shock protein 100 (HSP100), putative	Tc00.1047053508665.14
438043	hydrolase activity	0.0498932	glycosylphosphatidylinositol-specific phospholipase C	Tc00.1047053508765.30
438049	hydrolase activity	0.0215019	dual specificity protein phosphatase, putative	Tc00.1047053504075.6
438068	hydrolase activity	0.00855095	hypothetical protein, conserved	Tc00.1047053506457.149
438077	hydrolase activity	0.00954248	hypothetical protein, conserved	Tc00.1047053511179.110
438102	hydrolase activity	0.0123615	lipoic acid containing carrier protein, putative;with=GeneDB:LinJ35_V3.4790 (GCVH)	Tc00.1047053506885.430
438306	hydrolase activity	0.0163814	hypothetical protein, conserved	Tc00.1047053507023.90
438322	hydrolase activity	0.0327957	aminopeptidase P, putative,metallo-peptidase, Clan MG, Family M24, putative	Tc00.1047053510655.120
438430	hydrolase activity	0.0203775	hypothetical protein, conserved	Tc00.1047053507089.210
438443	hydrolase activity	0.0180791	serine/threonine protein kinase, putative	Tc00.1047053505009.30
438569	hydrolase activity	0.0226537	hypothetical protein, conserved	Tc00.1047053506425.130
438648	hydrolase activity	0.00718698	trans-sialidase, putative	Tc00.1047053511129.40
438685	hydrolase activity	0.0131363	deaminase, putative	Tc00.1047053509561.120
438736	hydrolase activity	0.0101351	mitochondrial structure specific endonuclease I (SSE-1), putative	Tc00.1047053508787.5
438792	hydrolase activity	0.0157509	p-nitrophenylphosphatase, putative	Tc00.1047053511439.100
438805	hydrolase activity	0.0215798	aminopeptidase, putative	Tc00.1047053507107.50
438812	hydrolase activity	0.0210413	signal peptidase type I, putative	Tc00.1047053507809.74
439013	hydrolase activity	0.0252625	surface protease GP63, putative	Tc00.1047053511151.54
439018	hydrolase activity	0.0236742	serine/threonine-protein phosphatase PP1, putative	Tc00.1047053507757.50
439064	hydrolase activity	0.018007	surface protease GP63, putative,metallopeptidase, putative	Tc00.1047053510747.40
439070	hydrolase activity	0.0112568	calpain-like cysteine peptidase, putative	Tc00.1047053506227.130
439108	hydrolase activity	0.00135364	trans-sialidase, putative	Tc00.1047053506885.210
439116	hydrolase activity	0.00832282	dual specificity protein phosphatase, putative	Tc00.1047053506887.69
439243	hydrolase activity	0.0141026	hypothetical protein, conserved	Tc00.1047053508323.90
439400	hydrolase activity	0.0186213	glycosyl hydrolase-like protein, putative	Tc00.1047053503823.40
439413	hydrolase activity	0.0164659	agmatinase, putative	Tc00.1047053510947.40
439462	hydrolase activity	0.0132952	kynureninase, putative	Tc00.1047053503881.10
439478	hydrolase activity	0.00663239	farnesyl pyrophosphate synthase, putative	Tc00.1047053508323.9
439547	hydrolase activity	0.0204984	ATPase domain protein, putative	Tc00.1047053507669.120
439556	hydrolase activity	0.0215898	protein phosphotase, putative	Tc00.1047053507669.80
439617	hydrolase activity	0.0170229	ribonuclease, putative	Tc00.1047053504427.200
439640	hydrolase activity	0.0136829	hypothetical protein, conserved	Tc00.1047053511751.220
439662	hydrolase activity	0.010242	hypothetical protein, conserved	Tc00.1047053509099.20
439691	hydrolase activity	0.0142481	hypothetical protein, conserved	Tc00.1047053511543.40
439698	hydrolase activity	0.0168155	exonuclease, putative,DNA polymerase III epsilon subunit-like exonuclease, putative	Tc00.1047053507037.50
439770	hydrolase activity	0.019707	subtilisin-like serine peptidase, putative,serine peptidase, clan SB, family S8-like protein, putative	Tc00.1047053511045.40
439774	hydrolase activity	0.0152296	katanin-like protein, putative,serine peptidase, Clan SJ, family S16, putative	Tc00.1047053506733.40
439779	hydrolase activity	0.0104693	AMP deaminase, putative	Tc00.1047053511859.10
439818	hydrolase activity	0.0137032	AMP deaminase, putative	Tc00.1047053510729.10
439864	hydrolase activity	0.0214467	ubiquitin hydrolase, putative,cysteine peptidase, Clan CA, family C19, putative	Tc00.1047053506747.30
439896	hydrolase activity	0.0189893	glycerophosphoryl diester phosphodiesterase, putative	Tc00.1047053456097.30
440005	hydrolase activity	0.0133106	hypothetical protein, conserved	Tc00.1047053508207.220
440010	hydrolase activity	0.0182277	6-phosphofructo-2-kinase/fructose-2,6-biphosphatase, putative	Tc00.1047053508207.230
440038	hydrolase activity	0.0107922	guanine deaminase, putative	Tc00.1047053504431.100
440054	hydrolase activity	0.0115979	serine/threonine-protein phosphatase 2A, catalytic subunit, putative	Tc00.1047053504013.110
440063	hydrolase activity	0.0143108	zinc carboxypeptidase, putative,metallo-peptidase, Clan MC, Family M14, putative	Tc00.1047053504013.70
440069	hydrolase activity	0.0194585	hypothetical protein, conserved	Tc00.1047053508307.184
440097	hydrolase activity	0.0182912	nitrilase, putative	Tc00.1047053509979.150
440210	hydrolase activity	0.0205026	hypothetical protein, conserved	Tc00.1047053508973.30
440251	hydrolase activity	0.0110701	calpain-like cysteine peptidase, putative	Tc00.1047053510957.9
440260	hydrolase activity	0.0105591	calpain-like cysteine peptidase, putative,cysteine peptidase, Clan CA, family C2, putative	Tc00.1047053508999.200
440379	hydrolase activity	0.0211492	serine/threonine protein phosphatase, putative	Tc00.1047053504029.80
440413	hydrolase activity	0.00955026	peptidase t, putative,aminotripeptidase, putative	Tc00.1047053506513.110
440460	hydrolase activity	0.0131257	nucleoside phosphatase, putative,guanosine diphosphatase, putative	Tc00.1047053422189.10
440478	hydrolase activity	0.0134841	protein phosphatase 2C, putative	Tc00.1047053506221.30
440499	hydrolase activity	0.0201891	zinc carboxypeptidase, putative,metallo-peptidase, Clan MC, Family M14, putative	Tc00.1047053510719.300
440510	hydrolase activity	0.0104722	mitochondrial ATP-dependent zinc metallopeptidase, putative,metallo-peptidase, clan MA(E), family M41, putative	Tc00.1047053506435.390
440633	hydrolase activity	0.0130726	calpain cysteine peptidase, putative,cysteine peptidase, Clan CA, family C2, putative	Tc00.1047053506493.90
440862	hydrolase activity	0.0156505	cytosolic leucyl aminopeptidase, putative,metallo-peptidase, Clan MF, Family M17, putative	Tc00.1047053510515.60
440881	hydrolase activity	0.0114398	hypothetical protein, conserved	Tc00.1047053511577.100
440893	hydrolase activity	0.0115488	hypothetical protein, conserved	Tc00.1047053507093.20
440914	hydrolase activity	0.0102735	acidocalcisomal pyrophosphatase, putative	Tc00.1047053503613.60
440939	hydrolase activity	0.0183461	sedoheptulose-1,7-bisphosphatase, putative	Tc00.1047053504117.20
441061	hydrolase activity	0.00817741	mitochondrial processing peptide beta subunit, putative,metallo-peptidase, Clan ME, Family M16, putative	Tc00.1047053511585.80
441073	hydrolase activity	0.0189527	phosphoprotein phosphatase, putative	Tc00.1047053509591.20
441137	hydrolase activity	0.02	hypothetical protein, conserved	Tc00.1047053506697.20
441181	hydrolase activity	0.0110417	hypothetical protein, conserved	Tc00.1047053506147.140
441195	hydrolase activity	0.0172857	ubiquitin hydrolase, putative,cysteine peptidase, Clan CA, family C19, putative	Tc00.1047053510657.20
441214	hydrolase activity	0.0135934	lysophospholipase, putative	Tc00.1047053511907.50
441273	hydrolase activity	0.0185117	ubiquitin hydrolase, putative,cysteine peptidase, Clan CA, family C19, putative	Tc00.1047053504131.170
441304	hydrolase activity	0.0112251	trans-sialidase, putative	Tc00.1047053511105.60
441349	hydrolase activity	0.01	ribonuclease HII, putative	Tc00.1047053503891.70
441365	hydrolase activity	0.017076	peptidase M20/M25/M40, putative	Tc00.1047053510257.80
441395	hydrolase activity	0.0195286	6-phosphogluconolactonase, putative	Tc00.1047053503713.30
441406	hydrolase activity	0.0109725	ubiquitin hydrolase, putative,cysteine peptidase, Clan CA, family C19, putative	Tc00.1047053508153.120
441408	hydrolase activity	0.0161103	aminopeptidase, putative,metallo-peptidase, clan MA(E), family M1, putative	Tc00.1047053503671.10
441452	hydrolase activity	0.00719794	histone deacetylase 1, putative	Tc00.1047053511911.159
441515	hydrolase activity	0.00737705	aminopeptidase, putative	Tc00.1047053506257.5
441520	hydrolase activity	0.0168296	thimet oligopeptidase, putative,metallo-peptidase, clan MA(E), family M3, putative	Tc00.1047053511237.10
441567	hydrolase activity	0.0102339	exonuclease, putative	Tc00.1047053483009.9
441572	hydrolase activity	0.0107143	hypothetical protein, conserved	Tc00.1047053508411.50
441573	hydrolase activity	0.015373	hypothetical protein, conserved	Tc00.1047053508075.14
441637	hydrolase activity	0.0190547	hypothetical protein, conserved	Tc00.1047053511557.70
441713	hydrolase activity	0.0127778	metallo-beta-lactamase-like protein, putative	Tc00.1047053508043.20
441750	hydrolase activity	0.0118709	adenosine monophosphate deaminase, putative	Tc00.1047053508129.9
441782	hydrolase activity	0.0154589	fructose-1,6-bisphosphatase, cytosolic, putative	Tc00.1047053506649.70
441813	hydrolase activity	0.00982906	trans-sialidase, putative	Tc00.1047053510163.60
441912	hydrolase activity	0.00922905	class 3 lipase, putative	Tc00.1047053503809.158
441920	hydrolase activity	0.0209952	phosphatidic acid phosphatase protein, putative	Tc00.1047053503809.110
441954	hydrolase activity	0.0199947	tyrosine phosphatase isoform, putative	Tc00.1047053506637.100
441985	hydrolase activity	0.0135198	CAAX prenyl protease 1, putative,metallo-peptidase, clan M-, family M48, putative	Tc00.1047053510431.40
442138	hydrolase activity	0.01298	inosine-adenosine-guanosine-nucleoside hydrolase, putative	Tc00.1047053508153.640
442158	hydrolase activity	0.0147922	hypothetical protein, conserved	Tc00.1047053504625.40
442167	hydrolase activity	0.00554785	dual specificity protein phosphatase or MAP kinase phosphatase, putative	Tc00.1047053503583.80
442172	hydrolase activity	0.0152528	zinc carboxypeptidase, putative,metallo-peptidase, Clan MC, Family M14, putative	Tc00.1047053503583.10
442177	hydrolase activity	0.0150794	dipeptidyl-peptidase 8-like serine peptidase, putative,serine peptidase, clan SC, family S9B, putative	Tc00.1047053503637.30
442218	hydrolase activity	0.0266281	hypothetical protein, conserved	Tc00.1047053511855.60
442341	hydrolase activity	0.00268818	trans-sialidase, putative	Tc00.1047053506911.30
442379	hydrolase activity	0.0176032	hypothetical protein, conserved	Tc00.1047053509857.20
442381	hydrolase activity	0.0410348	neutral sphingomyelinase activation associated factor-like protein	Tc00.1047053509767.10
442413	hydrolase activity	0.0145358	hypothetical protein, conserved	Tc00.1047053511901.30
442535	hydrolase activity	0.0151431	inositol phosphosphingolipid phospholipase C-Like, putative (ISCL)	Tc00.1047053509777.130
442598	hydrolase activity	0.00842242	ATP-dependent zinc metallopeptidase, putative,metallo-peptidase, clan MA(E), family M41, putative	Tc00.1047053506223.80
442605	hydrolase activity	0.0109021	ABC transporter, putative	Tc00.1047053509669.30
442611	hydrolase activity	0.0173495	subtilisin-like serine peptidase, putative,serine peptidase, clan SB, family S8-like protein, putative	Tc00.1047053509669.20
442684	hydrolase activity	0.0136339	mitochondrial inner membrane signal peptidase, putative,serine peptidase clan SF, family S26B, putative	Tc00.1047053508169.40
442704	hydrolase activity	0.00914823	hypothetical protein, conserved	Tc00.1047053503539.10
442834	hydrolase activity	0.0205531	trans-sialidase, putative	Tc00.1047053510933.80
442898	hydrolase activity	0.011335	trans-sialidase, putative	Tc00.1047053507879.10
442919	hydrolase activity	0.0361248	trans-sialidase, putative	Tc00.1047053510171.10
442944	hydrolase activity	0.0164456	serine/threonine protein phosphatase, putative	Tc00.1047053511825.170
443116	hydrolase activity	0.00398407	trans-sialidase, putative	Tc00.1047053509533.10
443125	hydrolase activity	0.00643501	trans-sialidase, putative	Tc00.1047053503957.10
443126	hydrolase activity	0.0695651	trans-sialidase, putative	Tc00.1047053504099.50
443175	hydrolase activity	0.0111477	ABC transporter, putative	Tc00.1047053510381.20
443329	hydrolase activity	0.023738	trans-sialidase, putative	Tc00.1047053510377.50
443365	hydrolase activity	0.00955005	NUDIX hydrolase, putative	Tc00.1047053511233.100
443484	hydrolase activity	0.00519288	serine/threonine protein phosphatase, putative	Tc00.1047053449247.4
443485	hydrolase activity	0.0196825	NUDIX hydrolase dihydroneopterin triphosphate pyrophosphohydrolase/hydrolase, putative;with=GeneDB:LmjF05.0090	Tc00.1047053510351.120
443575	hydrolase activity	0.0116977	protein phosphatase 2C, putative	Tc00.1047053508865.4
443640	hydrolase activity	0.0193525	haloacid dehalogenase-like hydrolase, putative	Tc00.1047053506931.10
443663	hydrolase activity	0.0187988	cytidine deaminase-like protein, putative	Tc00.1047053510053.60
443674	hydrolase activity	0.00417053	O-sialoglycoprotein endopeptidase, putative	Tc00.1047053511321.4
443716	hydrolase activity	0.002693	katanin, putative	Tc00.1047053510323.4
443728	hydrolase activity	0.0149951	hypothetical protein, conserved	Tc00.1047053510323.50
443729	hydrolase activity	0.0037958	aspartyl aminopeptidase, putative	Tc00.1047053508183.4
443749	hydrolase activity	0.0199693	phosphatase-like protein, putative	Tc00.1047053507837.60
443762	hydrolase activity	0.0359281	trans-sialidase, putative	Tc00.1047053507133.10
443775	hydrolase activity	0.0343929	trans-sialidase, putative	Tc00.1047053504425.10
443817	hydrolase activity	0.0186841	separase, putative	Tc00.1047053506363.159
443827	hydrolase activity	0.0135434	aminoacylase, putative,N-acyl-L-amino acid amidohydrolase, putative	Tc00.1047053506363.90
443844	hydrolase activity	0.0300868	aminoacylase, putative,N-acyl-L-amino acid amidohydrolase, putative	Tc00.1047053506975.40
443862	hydrolase activity	0.0121094	tyrosine phosphatase, putative	Tc00.1047053504033.170
443864	hydrolase activity	0.0204204	calpain-like cysteine peptidase, putative,cysteine peptidase, Clan CA, family C2, putative	Tc00.1047053510337.20
443883	hydrolase activity	0.0131568	enoyl-CoA hydratase/isomerase family protein, putative	Tc00.1047053510997.40
443941	hydrolase activity	0.0129231	ribonuclease H, putative	Tc00.1047053508661.50
443961	hydrolase activity	0.0115012	GPI transamidase component Tta2, putative;with=GeneDB:Tb927.10.5080 (TTA2)	Tc00.1047053510293.79
444119	hydrolase activity	0.0185933	trans-sialidase, putative	Tc00.1047053510431.300
444188	hydrolase activity	0.055641	lipase, putative	Tc00.1047053511439.20
444219	hydrolase activity	0.0124488	hypothetical protein, conserved	Tc00.1047053509205.120
444291	hydrolase activity	0.0153322	hypothetical protein, conserved	Tc00.1047053504163.10
444327	hydrolase activity	0.00913043	ruvB-like DNA helicase, putative	Tc00.1047053508693.80
444331	hydrolase activity	0.0314542	surface protease GP63, putative	Tc00.1047053506401.380
444339	hydrolase activity	0.0282463	surface protease GP63, putative	Tc00.1047053508611.30
444363	hydrolase activity	0.0215021	ribonuclease H1, putative	Tc00.1047053505939.60
444384	hydrolase activity	0.0137775	oligopeptidase B-like protein, putative,serine peptidase, clan SC, family S9A-like protein, putative	Tc00.1047053506351.80
444469	hydrolase activity	0.0145428	GPI transamidase component GAA1, putative	Tc00.1047053511145.49
444510	hydrolase activity	0.0233782	trans-sialidase, putative	Tc00.1047053511413.19
444531	hydrolase activity	0.00599316	trans-sialidase, putative	Tc00.1047053511779.10
444543	hydrolase activity	0.0101365	trans-sialidase, putative	Tc00.1047053508607.50
444567	hydrolase activity	0.0135135	serine/threonine protein phosphatase, putative	Tc00.1047053511731.30
444587	hydrolase activity	0.0175249	serine carboxypeptidase (CBP1), putative,serine peptidase, Clan SC, Family S10, putative	Tc00.1047053508671.20
444649	hydrolase activity	0.0529483	trans-sialidase, putative	Tc00.1047053507505.10
444663	hydrolase activity	0.0158	tyrosine phosphatase, putative	Tc00.1047053504867.114
444724	hydrolase activity	0.0111753	hypothetical protein, conserved	Tc00.1047053511071.181
444726	hydrolase activity	0.0139512	serine/threonine protein phosphatase, putative	Tc00.1047053510755.138
444835	hydrolase activity	0.0169895	haloacid dehalogenase hydrolase, putative	Tc00.1047053506779.170
444932	hydrolase activity	0.0115752	ubiquitin hydrolase, putative,cysteine peptidase, Clan CA, family C19, putative	Tc00.1047053508357.40
444956	hydrolase activity	0.0145455	hypothetical protein, conserved	Tc00.1047053506369.60
444963	hydrolase activity	0.0159034	hypothetical protein	Tc00.1047053510785.10
445002	hydrolase activity	0.0149362	hypothetical protein, conserved	Tc00.1047053506941.238
445061	hydrolase activity	0	trans-sialidase, putative	Tc00.1047053507555.50
445178	hydrolase activity	0.00298285	serine/threonine-protein phosphatase PP1 alpha	Tc00.1047053506201.70
445190	hydrolase activity	0.00701089	serine/threonine-protein phosphatase PP1	Tc00.1047053507671.39
445194	hydrolase activity	0.00903955	serine/threonine-protein phosphatase PP1, putative	Tc00.1047053506201.80
445200	hydrolase activity	0.0078138	protein phosphatase 1 catalitic subunit, putative	Tc00.1047053506739.130
445231	hydrolase activity	0.0145299	cysteine peptidase, putative,cysteine peptidase, clan CA, family C1, cathepsin L-like, putative	Tc00.1047053507603.260
445265	hydrolase activity	0.0115268	hypothetical protein, conserved	Tc00.1047053511817.120
445542	hydrolase activity	0.0277778	trans-sialidase, putative	Tc00.1047053507145.60
445581	hydrolase activity	0.0191598	endo-beta-N-acetylglucosaminidase, putative	Tc00.1047053504797.80
445633	hydrolase activity	0.0245098	trans-sialidase, putative	Tc00.1047053510055.20
445690	hydrolase activity	0.0103146	hypothetical protein, conserved	Tc00.1047053511577.19
445726	hydrolase activity	0.0181256	trans-sialidase, putative	Tc00.1047053506455.30
445738	hydrolase activity	0.0166133	cysteine peptidase C (CPC), putative,cathepsin B-like protease, putative,CPC cysteine peptidase, clan CA, family C1, putative (TCCB)	Tc00.1047053510535.100
445826	hydrolase activity	0.0135303	hypothetical protein, conserved	Tc00.1047053506239.20
445861	hydrolase activity	0.00179598	trans-sialidase, putative	Tc00.1047053504341.10
445898	hydrolase activity	0.00819184	N-acetylglucosamine-6-phosphate deacetylase-like protein, putative	Tc00.1047053506341.10
445899	hydrolase activity	0.05674	trans-sialidase, putative	Tc00.1047053508485.10
445906	hydrolase activity	0.0154733	hypothetical protein, conserved (YCF45)	Tc00.1047053503909.50
445942	hydrolase activity	0.0183668	hypothetical protein, conserved	Tc00.1047053507047.50
445947	hydrolase activity	0.0528054	trans-sialidase, putative	Tc00.1047053507995.20
445975	hydrolase activity	0.00991301	trans-sialidase, putative	Tc00.1047053508627.40
446059	hydrolase activity	0.0131414	trans-sialidase, putative	Tc00.1047053508103.30
446099	hydrolase activity	0.0110497	trans-sialidase, putative	Tc00.1047053508977.40
446118	hydrolase activity	0.0236052	trans-sialidase, putative	Tc00.1047053508375.20
446156	hydrolase activity	0.00723712	trans-sialidase, putative	Tc00.1047053510379.10
446157	hydrolase activity	0.00289226	trans-sialidase, putative	Tc00.1047053507163.70
446240	hydrolase activity	0.000439174	trans-sialidase, putative	Tc00.1047053511615.10
446361	hydrolase activity	0.020138	trans-sialidase, putative	Tc00.1047053506499.170
446414	hydrolase activity	0.030303	trans-sialidase, putative	Tc00.1047053511797.110
455973	hydrolase activity	0.0265283	hypothetical protein, conserved	Tc00.1047053510525.120
456059	hydrolase activity	0.0158945	calpain-like cysteine peptidase, putative	Tc00.1047053503909.84
456070	hydrolase activity	0.0110394	mitochondrial processing peptidase alpha subunit, putative,metallo-peptidase, Clan ME, Family M16, putative	Tc00.1047053507547.30
457012	hydrolase activity	0.0155548	cruzipain precursor, putative,cathepsin L-like, putative,major cysteine proteinase, putative,cysteine peptidase, clan CA, family C1, putative	Tc00.1047053507603.270
457017	hydrolase activity	0	cysteine peptidase, putative,cysteine peptidase, clan CA, family C1, cathepsin L-like, putative	Tc00.1047053507537.20
457087	hydrolase activity	0.00769231	trans-sialidase, putative	Tc00.1047053426675.9
457346	hydrolase activity	0.0455655	trans-sialidase, putative	Tc00.1047053510803.19
430847	integral to membrane	0.0225054	hypothetical protein, conserved	Tc00.1047053510811.10
433113	integral to membrane	0.0145228	integral membrane transport protein, putative,drug resistance protein, putative	Tc00.1047053511127.160
433433	integral to membrane	0.0217745	hypothetical protein, conserved	Tc00.1047053505075.30
434540	integral to membrane	0.0134334	hypothetical protein, conserved	Tc00.1047053504137.140
434544	integral to membrane	0.0166016	hypothetical protein, conserved	Tc00.1047053509799.100
435571	integral to membrane	0.0131012	procyclic form surface glycoprotein, putative	Tc00.1047053509637.36
435574	integral to membrane	0.0404584	procyclic form surface glycoprotein, putative	Tc00.1047053509639.10
436097	integral to membrane	0.0131068	hypothetical protein, conserved	Tc00.1047053507491.130
436342	integral to membrane	0.0242308	hypothetical protein, conserved	Tc00.1047053508269.20
436374	integral to membrane	0.0164344	hypothetical protein, conserved	Tc00.1047053508153.840
436394	integral to membrane	0.00597303	hypothetical protein, conserved	Tc00.1047053511621.160
436585	integral to membrane	0.0151275	hypothetical protein, conserved	Tc00.1047053503893.60
436644	integral to membrane	0.0127532	hypothetical protein, conserved	Tc00.1047053509875.240
436897	integral to membrane	0.0141612	hypothetical protein, conserved	Tc00.1047053505057.10
437489	integral to membrane	0.0120047	hypothetical protein, conserved	Tc00.1047053510759.150
438123	integral to membrane	0.0252683	hypothetical protein, conserved	Tc00.1047053509663.20
438894	integral to membrane	0.0193906	hypothetical protein, conserved	Tc00.1047053511909.70
439020	integral to membrane	0.0109002	hypothetical protein, conserved	Tc00.1047053509707.10
439080	integral to membrane	0.0134398	hypothetical protein, conserved	Tc00.1047053507089.110
441100	integral to membrane	0.0220923	hypothetical protein, conserved	Tc00.1047053510617.10
442401	integral to membrane	0.0113269	hypothetical protein, conserved	Tc00.1047053506551.10
443606	integral to membrane	0.0127255	hypothetical protein, conserved	Tc00.1047053506753.160
443636	integral to membrane	0.0235222	hypothetical protein, conserved	Tc00.1047053511201.49
443960	integral to membrane	0.0133779	ubiquitin-like protein, putative	Tc00.1047053506677.10
444886	integral to membrane	0.0128567	hypothetical protein, conserved	Tc00.1047053509561.9
431322	ion binding	0.016901	hypothetical protein, conserved	Tc00.1047053506991.19
431933	ion binding	0.0183233	hypothetical protein, conserved	Tc00.1047053507677.4
433785	ion binding	0.0248882	hypothetical protein, conserved	Tc00.1047053510661.120
434780	ion binding	0.00854701	hypothetical protein, conserved	Tc00.1047053507165.30
434964	ion binding	0.0159881	hypothetical protein, conserved	Tc00.1047053510661.240
435609	ion binding	0.0169014	hypothetical protein, conserved	Tc00.1047053510181.140
436023	ion binding	0.012368	hypothetical protein, conserved	Tc00.1047053511261.90
436788	ion binding	0.0152849	hypothetical protein, conserved,calcium binding protein EF hand, putative	Tc00.1047053511127.20
436921	ion binding	0.0205206	hypothetical protein, conserved	Tc00.1047053508851.90
437332	ion binding	0.0198649	calmodulin, putative	Tc00.1047053508731.30
438489	ion binding	0.0237478	hypothetical protein, conserved	Tc00.1047053509319.30
439469	ion binding	0.0159937	centrin, putative,Ca2 -binding EF-hand protein, putative	Tc00.1047053508323.60
439623	ion binding	0.0210181	hypothetical protein, conserved	Tc00.1047053509331.20
439996	ion binding	0.0102462	centrin, putative	Tc00.1047053508727.18
440144	ion binding	0.0191825	hypothetical protein, conserved	Tc00.1047053508909.170
440223	ion binding	0.0199623	calcineurin B subunit, putative	Tc00.1047053506869.50
440516	ion binding	0.0132104	hypothetical protein, conserved	Tc00.1047053506435.420
440613	ion binding	0.0124486	hypothetical protein, conserved	Tc00.1047053509443.39
440646	ion binding	0.0229435	calmodulin (CALA2)	Tc00.1047053506391.10
441182	ion binding	0.0107955	hypothetical protein, conserved	Tc00.1047053508461.19
441454	ion binding	0.0200385	hypothetical protein, conserved	Tc00.1047053509245.20
441841	ion binding	0.0213072	hypothetical protein, conserved	Tc00.1047053509543.20
442174	ion binding	0.0176224	caltractin, putative	Tc00.1047053510181.150
443236	ion binding	0.00333333	hypothetical protein, conserved	Tc00.1047053506607.10
443274	ion binding	0.0121778	calcium-binding protein, putative	Tc00.1047053507925.60
443357	ion binding	0.010167	calmodulin, putative	Tc00.1047053506963.90
443604	ion binding	0.0220884	hypothetical protein, conserved	Tc00.1047053510355.230
443791	ion binding	0.0481751	hypothetical protein	Tc00.1047053509163.50
444282	ion binding	0.0122807	centrin, putative,caltractin, putative	Tc00.1047053506401.90
444578	ion binding	0.0116579	hypothetical protein, conserved	Tc00.1047053506945.10
444614	ion binding	0.0177666	hypothetical protein, conserved	Tc00.1047053508231.180
445252	ion binding	0.0203494	hypothetical protein, conserved	Tc00.1047053510525.130
433069	isomerase activity	0.0165985	cyclophilin, putative,PPIase, putative,rotamase, putative,peptidyl-prolyl cis-trans isomerase, putative	Tc00.1047053503581.20
433214	isomerase activity	0.0112384	phosphoacetylglucosamine mutase, putative,acetylglucosaminephosphomutase, putative,N-acetylglucosamine-phosphate mutase, putative	Tc00.1047053503733.70
435460	isomerase activity	0.0103704	peptidyl-prolyl cis-trans isomerase (cyclophilin), putative,PPIase, putative,rotamase, putative,peptidyl-prolyl cis-trans isomerase, putative	Tc00.1047053510667.60
435618	isomerase activity	0.0143369	phosphoglycerate mutase protein, putative	Tc00.1047053507811.44
436271	isomerase activity	0.00737231	21 kDa cyclophilin, putative,PPIase, putative,rotamase, putative,peptidyl-prolyl cis-trans isomerase, putative (CYP21)	Tc00.1047053510259.50
436284	isomerase activity	0.0125253	trifunctional enzyme alpha subunit, mitochondrial precursor-like protein	Tc00.1047053504233.4
436603	isomerase activity	0.0127632	UDP-galactose 4-epimerase (GalE)	Tc00.1047053506811.190
436920	isomerase activity	0.01	cyclophilin-like protein, putative	Tc00.1047053511589.50
437974	isomerase activity	0.0114017	peptidyl-prolyl cis-trans isomerase (PIN1)	Tc00.1047053509611.20
438497	isomerase activity	0.0116521	cyclophilin, putative	Tc00.1047053505807.10
438799	isomerase activity	0.0145951	3,2-trans-enoyl-CoA isomerase, mitochondrial precursor, putative	Tc00.1047053507107.40
438923	isomerase activity	0.0191236	hypothetical protein, conserved	Tc00.1047053504215.10
439234	isomerase activity	0.0117816	cyclophilin, putative,PPIase, putative,rotamase, putative,peptidyl-prolyl cis-trans isomerase, putative	Tc00.1047053508323.94
439361	isomerase activity	0.0111419	lanosterol synthase, putative	Tc00.1047053508175.70
439377	isomerase activity	0.00384468	glycerolphosphate mutase, putative	Tc00.1047053507771.50
439396	isomerase activity	0.0130014	phosphoglycerate mutase family member 5, putative	Tc00.1047053503823.10
439415	isomerase activity	0.0199056	cyclophilin, putative,PPIase, putative,rotamase, putative,peptidyl-prolyl cis-trans isomerase, putative (CYP)	Tc00.1047053509499.10
439805	isomerase activity	0.00833333	glucosamine-6-phosphate isomerase, putative,glucosamine-6-phosphate deaminase, putative	Tc00.1047053511531.50
439849	isomerase activity	0.00449775	inositol-3-phosphate synthase, putative	Tc00.1047053507609.60
439947	isomerase activity	0.013796	ribulose-phosphate 3-epimerase, putative	Tc00.1047053510667.140
441147	isomerase activity	0.0149333	peptidyl-prolyl cis-trans isomerase NIMA-interacting 4, putative	Tc00.1047053508153.490
441403	isomerase activity	0.00804312	enoyl-CoA hydratase, mitochondrial precursor, putative	Tc00.1047053508185.10
441521	isomerase activity	0.0149136	cyclophilin, putative	Tc00.1047053506413.80
442029	isomerase activity	0.0092517	ribulose-5-phosphate 3-epimerase, putative	Tc00.1047053510257.30
442225	isomerase activity	0.0150814	alanine racemase, putative;with=GeneDB:LmjF23.1480	Tc00.1047053509601.90
442506	isomerase activity	0.0167059	peptidyl-prolyl cis-trans isomerase (PAR45)	Tc00.1047053509207.130
442583	isomerase activity	0.0146544	phosphomannose isomerase, putative	Tc00.1047053503677.10
442733	isomerase activity	0.0179825	enoyl-CoA hydratase/isomerase family protein, putative	Tc00.1047053511529.170
442737	isomerase activity	0.0300134	enoyl-CoA hydratase/isomerase family protein, putative	Tc00.1047053511529.160
444218	isomerase activity	0.0147222	ribose 5-phosphate isomerase, putative	Tc00.1047053509199.24
444909	isomerase activity	0.0169007	cyclophilin, putative	Tc00.1047053508577.140
445224	isomerase activity	0.0150416	glucose-6-phosphate isomerase, glycosomal, putative	Tc00.1047053506529.508
445660	isomerase activity	0.011784	35 kDa cyclophilin, putative,PPIase, putative,rotamase, putative,peptidyl-prolyl cis-trans isomerase, putative (CYP35)	Tc00.1047053511577.40
455954	isomerase activity	0.00544218	cyclophilin, putative	Tc00.1047053507991.129
455981	isomerase activity	0.0154083	enoyl-CoA hydratase/Enoyl-CoA isomerase/3-hydroxyacyl-CoA dehydrogenase, putative	Tc00.1047053507547.40
431016	kinase activity	0.0150476	tyrosine protein kinase, putative	Tc00.1047053507743.9
431297	kinase activity	0.0408069	casein kinase II, alpha chain, putative	Tc00.1047053508741.320
431406	kinase activity	0.0115385	protein kinase A catalytic subunit, putative	Tc00.1047053511269.50
431448	kinase activity	0.0142771	protein kinase, putative	Tc00.1047053506839.10
431575	kinase activity	0.0195603	serine/threonine protein kinase, putative	Tc00.1047053484949.9
431632	kinase activity	0.0153962	protein kinase, putative	Tc00.1047053511001.60
431852	kinase activity	0.0190959	protein kinase, putative	Tc00.1047053509023.200
431896	kinase activity	0.0184136	protein kinase, putative	Tc00.1047053508909.330
431940	kinase activity	0.0228086	sphingosine kinase A, B, putative	Tc00.1047053508211.30
432054	kinase activity	0.0200378	protein kinase, putative	Tc00.1047053508995.10
432110	kinase activity	0.00550796	mitogen-activated protein kinase 3, putative	Tc00.1047053509553.60
432361	kinase activity	0.0219543	protein kinase, putative	Tc00.1047053507683.40
432473	kinase activity	0.0190431	rac serine-threonine kinase, putative	Tc00.1047053509007.60
432502	kinase activity	0.0104096	protein kinase, putative	Tc00.1047053511127.330
432503	kinase activity	0.0263576	protein kinase, putative	Tc00.1047053511127.320
432707	kinase activity	0.0194234	protein kinase, putative	Tc00.1047053510421.90
432778	kinase activity	0.0236742	thymidylate kinase, putative	Tc00.1047053509663.30
432787	kinase activity	0.010508	protein kinase, putative	Tc00.1047053511509.30
432810	kinase activity	0.020806	diacylglycerol kinase, putative	Tc00.1047053511217.30
432843	kinase activity	0.0164216	protein kinase, putative	Tc00.1047053505071.140
432856	kinase activity	0.0166667	mevalonate-diphosphate decarboxylase, putative	Tc00.1047053511281.40
432999	kinase activity	0.0166667	protein kinase, putative	Tc00.1047053508515.40
433139	kinase activity	0.0255217	casein kinase I, putative	Tc00.1047053510421.180
433689	kinase activity	0.0066726	protein kinase, putative,eukaryotic translation initiation factor 2-alpha kinase precursor, putative	Tc00.1047053510231.10
433693	kinase activity	0.0202177	dual specificity protein phosphatase, putative	Tc00.1047053510949.10
433806	kinase activity	0.016523	protein kinase, putative	Tc00.1047053507491.90
433957	kinase activity	0.0153036	serine/threonine protein kinase, putative,protein kinase, putative	Tc00.1047053506315.90
434093	kinase activity	0.00836867	protein kinase, putative	Tc00.1047053511289.50
434262	kinase activity	0.0132691	protein kinase, putative	Tc00.1047053510285.70
434364	kinase activity	0.0180888	protein kinase, putative	Tc00.1047053503953.30
434375	kinase activity	0.0163399	protein kinase, putative	Tc00.1047053504125.90
434470	kinase activity	0.00372439	arginine kinase,ATP-guanidine phosphotransferase	Tc00.1047053482369.29
434529	kinase activity	0.00306122	protein kinase, putative	Tc00.1047053440099.28
434531	kinase activity	0.0151605	protein kinase-like protein, putative	Tc00.1047053509167.190
434633	kinase activity	0.0203435	protein kinase, putative	Tc00.1047053508799.110
434770	kinase activity	0.0048314	protein kinase, putative	Tc00.1047053510879.229
435003	kinase activity	0.0149713	protein kinase, putative	Tc00.1047053510407.9
435073	kinase activity	0.0311453	Protein kinase domain, putative	Tc00.1047053506529.340
435195	kinase activity	0.00798735	serine/threonine protein kinase, putative	Tc00.1047053505071.30
435196	kinase activity	0.0171039	serine/threonine protein kinase, putative	Tc00.1047053511395.60
435242	kinase activity	0.0167438	protein kinase, putative	Tc00.1047053508943.20
435322	kinase activity	0.0254864	hypothetical protein, conserved	Tc00.1047053510533.50
435340	kinase activity	0.0130898	protein kinase, putative	Tc00.1047053504001.6
435403	kinase activity	0.0216173	thymidine kinase, putative	Tc00.1047053511133.20
435469	kinase activity	0.00899165	protein kinase, putative,serine/threonine protein kinase, putative	Tc00.1047053506525.140
435708	kinase activity	0.0157279	protein kinase, putative	Tc00.1047053510089.130
435807	kinase activity	0.0179595	protein kinase, putative	Tc00.1047053508175.80
435932	kinase activity	0.0192539	protein kinase, putative	Tc00.1047053504883.10
435965	kinase activity	0.0211578	hypothetical protein, conserved	Tc00.1047053507317.50
435972	kinase activity	0.0138053	protein kinase-like protein, putative	Tc00.1047053506465.40
436041	kinase activity	0.0230655	protein kinase, putative,NIMA/Nek Serine/threonine-protein kinase family, putative	Tc00.1047053505037.60
436117	kinase activity	0.0158295	adenylate kinase, putative	Tc00.1047053507883.80
436118	kinase activity	0.0134606	adenylate kinase, putative	Tc00.1047053507883.90
436412	kinase activity	0.0178788	serine/threonine protein kinase, putative	Tc00.1047053506457.50
436476	kinase activity	0.010901	protein kinase, putative	Tc00.1047053503473.10
436623	kinase activity	0.00731432	protein kinase, putative	Tc00.1047053420719.9
436626	kinase activity	0.00767102	protein kinase, putative	Tc00.1047053511289.14
436679	kinase activity	0.00752929	serine/threonine protein kinase, putative	Tc00.1047053506467.40
436680	kinase activity	0.0190284	hypothetical protein, conserved	Tc00.1047053503409.10
436780	kinase activity	0.00925425	rac serine threonine protein kinase, putative	Tc00.1047053503835.5
436790	kinase activity	0.0133648	phosphoglycerate kinase, putative	Tc00.1047053504153.20
436878	kinase activity	0.0162634	protein kinase, putative	Tc00.1047053510347.60
437055	kinase activity	0.0115504	hypothetical protein, conserved	Tc00.1047053507509.40
437062	kinase activity	0.0130354	riboflavin kinase, putative	Tc00.1047053510661.174
437389	kinase activity	0.0163993	protein kinase, putative	Tc00.1047053511821.60
437557	kinase activity	0.0225309	adenosine kinase, putative	Tc00.1047053505987.50
437793	kinase activity	0.0119322	adenosine kinase, putative	Tc00.1047053509051.40
437815	kinase activity	0.0158428	glycerate kinase, putative;with=GeneDB:LmjF02.0500	Tc00.1047053509139.10
437867	kinase activity	0.00940171	hypothetical protein, conserved	Tc00.1047053509171.47
437925	kinase activity	0.0177637	adenylate kinase, putative	Tc00.1047053506855.180
437933	kinase activity	0.0211229	hypothetical protein, conserved	Tc00.1047053506543.10
437981	kinase activity	0.0101038	protein kinase, putative,polo-like protein kinase, putative	Tc00.1047053506513.160
437989	kinase activity	0.0084	pyruvate kinase 2, putative	Tc00.1047053507993.390
438003	kinase activity	0.00888052	protein kinase, putative	Tc00.1047053508817.80
438062	kinase activity	0.016131	hypothetical protein, conserved	Tc00.1047053509693.160
438128	kinase activity	0.00911836	protein kinase, putative	Tc00.1047053508831.110
438189	kinase activity	0.0140067	cyclin dependent kinase-binding protein, putative	Tc00.1047053511017.30
438248	kinase activity	0.0182394	protein kinase, putative	Tc00.1047053511907.240
438304	kinase activity	0.0177638	protein kinase, putative	Tc00.1047053507023.40
438351	kinase activity	0.0163636	protein kinase, putative,cdc2, putative	Tc00.1047053507023.180
438449	kinase activity	0.0146308	protein kinase, putative	Tc00.1047053508215.3
438628	kinase activity	0.015842	phosphomevalonate kinase protein, putative	Tc00.1047053508277.140
438655	kinase activity	0.00706135	protein kinase, putative,casein kinase I, putative	Tc00.1047053506491.10
438670	kinase activity	0.00725195	protein kinase, putative	Tc00.1047053510347.5
438711	kinase activity	0.0102933	serine/threonine protein kinase, putative	Tc00.1047053506327.90
438737	kinase activity	0.0114623	protein kinase, putative	Tc00.1047053506869.60
438811	kinase activity	0.01738	protein kinase, putative	Tc00.1047053507809.14
438813	kinase activity	0.0133617	ribose-phosphate pyrophosphokinase, putative	Tc00.1047053507809.30
438817	kinase activity	0.00821168	dolichol kinase, putative	Tc00.1047053507013.10
438823	kinase activity	0.0113078	protein kinase-like protein, putative	Tc00.1047053510659.70
438850	kinase activity	0.0105263	mitogen activated protein kinase, putative	Tc00.1047053510123.20
439094	kinase activity	0.0186908	protein kinase, putative	Tc00.1047053507809.170
439105	kinase activity	0.00328767	protein kinase, putative	Tc00.1047053510729.299
439113	kinase activity	0.0162488	protein kinase, putative	Tc00.1047053510731.90
439123	kinase activity	0.0134308	pantothenate kinase subunit, putative	Tc00.1047053506779.80
439142	kinase activity	0.0141511	hypothetical protein, conserved	Tc00.1047053505941.30
439186	kinase activity	0.0222222	hypothetical protein, conserved	Tc00.1047053511693.60
439222	kinase activity	0.0133333	hypothetical protein, conserved	Tc00.1047053509179.80
439712	kinase activity	0.00993637	protein kinase, putative,mitogen-activated protein kinase, putative	Tc00.1047053506007.40
439746	kinase activity	0.0121848	protein kinase, putative,serine/threonine-protein kinase, putative	Tc00.1047053506205.40
439800	kinase activity	0.0077472	mitogen activated protein kinase, putative	Tc00.1047053511531.59
439938	kinase activity	0.0149665	galactokinase, putative	Tc00.1047053507009.40
439989	kinase activity	0.0180312	rab-like GTPase activating protein, putative	Tc00.1047053509789.30
439991	kinase activity	0.0118431	hypothetical protein, conserved	Tc00.1047053508725.4
439998	kinase activity	0.0140047	rab-like GTPase activating protein, putative	Tc00.1047053508723.80
440078	kinase activity	0.0177495	ABC1 protein, putative	Tc00.1047053504103.100
440316	kinase activity	0.0156662	adenylate kinase, putative	Tc00.1047053506947.90
440326	kinase activity	0.0113778	hypothetical protein, conserved	Tc00.1047053506947.100
440343	kinase activity	0.0166819	mevalonate kinase, putative	Tc00.1047053436521.9
440392	kinase activity	0.016887	polynucleotide kinase 3'-phosphatase, putative	Tc00.1047053505807.190
440427	kinase activity	0.0115588	protein kinase, putative	Tc00.1047053508919.70
440457	kinase activity	0.0134316	mitogen-activated protein kinase, putative	Tc00.1047053511573.40
440561	kinase activity	0.00435185	serine/threonine protein kinase, putative	Tc00.1047053510291.40
440581	kinase activity	0.0150626	protein kinase, putative	Tc00.1047053507209.40
440631	kinase activity	0.0184127	serine/threonine protein kinase, putative	Tc00.1047053510121.130
440907	kinase activity	0.0206061	protein kinase, putative,serine/threonine protein kinase, putative	Tc00.1047053506775.190
440915	kinase activity	0.0245075	protein kinase, putative	Tc00.1047053503613.10
441093	kinase activity	0.0186593	fructose-6-phosphate2-kinase/fructose-2,6-bisphos phatase,putative	Tc00.1047053508625.50
441133	kinase activity	0.0127592	protein kinase, putative	Tc00.1047053510597.9
441138	kinase activity	0.00982222	serine/threonine-protein kinase Nek1, putative,protein kinase, putative	Tc00.1047053508153.510
441163	kinase activity	0.0112296	galactokinase, putative,galactose kinase, putative	Tc00.1047053508465.90
441257	kinase activity	0.00157863	S-phase kinase-associated protein, putative,Skp1 family protein, putative,cyclin A/CDK2-associated protein, putative	Tc00.1047053508041.10
441286	kinase activity	0.0200202	hypothetical protein, conserved	Tc00.1047053506303.120
441357	kinase activity	0.0114634	protein kinase, putative	Tc00.1047053510257.130
441538	kinase activity	0.0132505	dihydroxyacetone kinase 1-like, putative	Tc00.1047053507011.200
441686	kinase activity	0.0478385	3-phosphoglycerate kinase, glycosomal (PGKA)	Tc00.1047053505999.100
441689	kinase activity	0.0132275	phosphoglycerate kinase, putative	Tc00.1047053511419.40
441768	kinase activity	0.0193468	casein kinase, putative	Tc00.1047053507541.30
441770	kinase activity	0.0241193	casein kinase, delta isoform, putative	Tc00.1047053504929.10
441798	kinase activity	0.010089	homoserine kinase, putative	Tc00.1047053503597.10
441871	kinase activity	0.01349	protein kinase, putative	Tc00.1047053509053.100
441892	kinase activity	0.00332502	protein kinase, putative	Tc00.1047053508237.9
441908	kinase activity	0.0100385	protein kinase, putative,cyclin-dependent protein kinase, putative	Tc00.1047053511163.20
442046	kinase activity	0.0166667	protein kinase, putative	Tc00.1047053507801.70
442090	kinase activity	0.0105451	protein kinase, putative	Tc00.1047053510943.40
442284	kinase activity	0.0124094	protein kinase, putative	Tc00.1047053510119.70
442289	kinase activity	0.0114837	protein kinase, putative	Tc00.1047053416891.9
442313	kinase activity	0.0126606	protein kinase, putative	Tc00.1047053509231.20
442324	kinase activity	0.00898807	serine/arginine-rich protein specific kinase SRPK, putative,protein kinase, putative	Tc00.1047053506945.220
442494	kinase activity	0.0161533	glycogen synthase kinase-3 alpha, putative	Tc00.1047053509207.80
442751	kinase activity	0.0116034	cyclin-dependent kinases regulatory subunit, putative (P12CKS1)	Tc00.1047053425969.9
442929	kinase activity	0.0112267	phosphatidylinositol 3-kinase 2, putative	Tc00.1047053510167.10
442986	kinase activity	0.012657	inorganic polyphosphate/ATP-NAD kinase, putative,poly(p)/ATP NAD kinase, putative	Tc00.1047053509151.40
443136	kinase activity	0.0109184	casein kinase II, putative	Tc00.1047053510761.60
443230	kinase activity	0.0121426	phosphoribosylpyrophosphate synthetase, putative	Tc00.1047053503777.19
443266	kinase activity	0.0188791	Pyridoxal kinase, putative	Tc00.1047053507925.40
443297	kinase activity	0.0131313	mitogen-activated protein kinase 5, putative,protein kinase, putative	Tc00.1047053506943.10
443378	kinase activity	0.00533652	serine/threonine protein kinase, putative	Tc00.1047053464807.10
443406	kinase activity	0.00415486	protein kinase, putative	Tc00.1047053398235.10
443487	kinase activity	0.0090812	protein kinase, putative	Tc00.1047053508205.30
443557	kinase activity	0.0238255	serine/threonine protein kinase, putative	Tc00.1047053511245.240
443732	kinase activity	0.0109748	protein kinase, putative	Tc00.1047053510323.10
443832	kinase activity	0.0109329	NIMA-related kinase, putative	Tc00.1047053506851.10
443843	kinase activity	0.0160391	protein kinase, putative	Tc00.1047053508405.70
443949	kinase activity	0.00571836	cell division related protein kinase 2, putative	Tc00.1047053506677.20
443983	kinase activity	0.0106314	pyruvate phosphate dikinase, putative	Tc00.1047053510101.140
444064	kinase activity	0.0131659	protein kinase, putative	Tc00.1047053508445.30
444168	kinase activity	0.0116162	myosin heavy chain kinase A, putative	Tc00.1047053509011.100
444234	kinase activity	0.0145733	Small Surface Antigen (LDK)	Tc00.1047053508601.90
444262	kinase activity	0.0104009	protein kinase, putative	Tc00.1047053510565.70
444290	kinase activity	0.0206169	protein kinase, putative	Tc00.1047053506401.110
444591	kinase activity	0.00640177	cell division protein kinase 2,cdc2-related protein kinase 1 (TzCRK1)	Tc00.1047053504181.40
444626	kinase activity	0.0210896	diacylglycerol kinase-like protein, putative	Tc00.1047053507257.80
444630	kinase activity	0.016876	hypothetical protein, conserved	Tc00.1047053506251.30
444639	kinase activity	0.0190935	protein kinase, putative	Tc00.1047053510941.3
444808	kinase activity	0.00866951	adenylate kinase, putative	Tc00.1047053510575.180
445214	kinase activity	0.013511	serine/threonine protein kinase, putative,protein kinase, putative	Tc00.1047053507485.90
445247	kinase activity	0.00941176	protein kinase, putative	Tc00.1047053510525.10
445604	kinase activity	0.0146205	protein kinase, putative	Tc00.1047053503925.119
445774	kinase activity	0.0136047	protein kinase, putative,serine/threonine protein kinase, putative	Tc00.1047053506343.10
455961	kinase activity	0.0205583	protein kinase, putative	Tc00.1047053507547.80
455996	kinase activity	0.00969697	protein kinase, putative	Tc00.1047053509941.120
431022	ligase activity	0.0186667	hypothetical protein, conserved	Tc00.1047053506529.100
431050	ligase activity	0.018744	hypothetical protein, conserved	Tc00.1047053506957.46
431421	ligase activity	0.0151194	hypothetical protein, conserved	Tc00.1047053509979.40
432056	ligase activity	0.0140802	tubulin-tyrosine ligase, putative	Tc00.1047053506477.30
432380	ligase activity	0.0142571	hypothetical protein, conserved	Tc00.1047053509879.10
432386	ligase activity	0.0160858	hypothetical protein, conserved	Tc00.1047053506135.80
432591	ligase activity	0.0117916	3-methylcrotonyl-CoA carboxylase, putative	Tc00.1047053504835.20
433733	ligase activity	0.0197974	hypothetical protein, conserved	Tc00.1047053508741.380
433977	ligase activity	0.0143706	adenylosuccinate synthetase, putative	Tc00.1047053508731.60
434065	ligase activity	0.0240803	hypothetical protein, conserved	Tc00.1047053511127.250
434235	ligase activity	0.0119136	hypothetical protein, conserved	Tc00.1047053503939.120
434504	ligase activity	0.0114411	U-box domain protein, putative	Tc00.1047053506591.20
434758	ligase activity	0.0141156	ubiquitin ligase, putative	Tc00.1047053511555.60
434876	ligase activity	0.00744905	cytidine triphosphate synthase, putative	Tc00.1047053508993.10
434926	ligase activity	0.0102537	hypothetical protein, conserved	Tc00.1047053506177.30
434980	ligase activity	0.02331	hypothetical protein, conserved	Tc00.1047053511231.34
435013	ligase activity	0.0112883	hypothetical protein, conserved	Tc00.1047053511409.30
435119	ligase activity	0.0117379	DNA ligase, putative	Tc00.1047053506773.140
435627	ligase activity	0.0141829	3-methylcrotonoyl-CoA carboxylase beta subunit, putative	Tc00.1047053506773.40
435772	ligase activity	0.0140994	threonyl-tRNA synthetase, putative	Tc00.1047053508299.80
435831	ligase activity	0.0179441	hypothetical protein, conserved	Tc00.1047053511409.70
435933	ligase activity	0.0138229	hypothetical protein, conserved	Tc00.1047053504883.50
435963	ligase activity	0.0125523	ubiquitin-conjugating enzyme e2, putative	Tc00.1047053508741.280
436220	ligase activity	0.0128706	gamma-glutamylcysteine synthetase, putative	Tc00.1047053507625.99
436345	ligase activity	0.0231508	hypothetical protein, conserved	Tc00.1047053507841.40
436526	ligase activity	0.0165441	DNA ligase, putative,mitochondrial DNA ligase homolog, putative	Tc00.1047053508881.70
436529	ligase activity	0.0170498	DNA ligase, putative,mitochondrial DNA ligase homolog, putative	Tc00.1047053508881.80
436552	ligase activity	0.0173077	hypothetical protein, conserved	Tc00.1047053511525.20
436642	ligase activity	0.0178885	hypothetical protein, conserved	Tc00.1047053507669.210
436698	ligase activity	0.0173737	lysyl-tRNA synthetase, putative	Tc00.1047053503815.20
436792	ligase activity	0.0117793	phenylalanyl-tRNA synthetase, putative	Tc00.1047053508271.10
436855	ligase activity	0.0104005	isoleucyl-tRNA synthetase, putative	Tc00.1047053509797.40
437019	ligase activity	0.0106481	lipoic acid synthetase, mitochondrial precursor, putative	Tc00.1047053506211.10
437339	ligase activity	0.0117232	tubulin-tyrsoine ligase-like protein, putative	Tc00.1047053511169.29
437605	ligase activity	0.0163399	hypothetical protein, conserved	Tc00.1047053506495.9
437615	ligase activity	0.0209217	cysteinyl-tRNA synthetase, putative	Tc00.1047053507537.30
437797	ligase activity	0.00936415	ubiquitin-protein ligase, putative	Tc00.1047053509053.10
438061	ligase activity	0.0185877	aspartyl-tRNA synthetase, putative	Tc00.1047053509695.10
438097	ligase activity	0.00801527	asparagine synthetase a, putative	Tc00.1047053503899.90
438338	ligase activity	0.0108508	prolyl-tRNA synthetase, putative,bifunctional aminoacyl-tRNA synthetase, putative	Tc00.1047053503939.80
438549	ligase activity	0.0188944	hypothetical protein, conserved	Tc00.1047053507529.40
438562	ligase activity	0.0145429	acetyl-CoA carboxylase, putative	Tc00.1047053507897.40
438608	ligase activity	0.0261461	hypothetical protein, conserved	Tc00.1047053509023.60
438622	ligase activity	0.0157131	hypothetical protein, conserved	Tc00.1047053508277.190
438625	ligase activity	0.0148515	glutaminyl-tRNA synthetase, putative	Tc00.1047053508277.160
439191	ligase activity	0.0099434	long-chain-fatty-acid-CoA ligase, putative	Tc00.1047053511693.100
439261	ligase activity	0.02	esterase, putative	Tc00.1047053509317.20
439329	ligase activity	0.0139829	hypothetical protein, conserved	Tc00.1047053503619.29
439344	ligase activity	0.00928624	glycyl-tRNA synthetase, putative	Tc00.1047053511229.110
439613	ligase activity	0.010609	acetyl-CoA synthetase, putative	Tc00.1047053509331.30
439742	ligase activity	0.0172752	hypothetical protein, conserved	Tc00.1047053507991.70
439908	ligase activity	0.0196929	biotin/lipoate protein ligase, putative	Tc00.1047053509749.10
439928	ligase activity	0.0118978	zinc finger protein, putative	Tc00.1047053506941.159
440319	ligase activity	0.011855	peroxisome assembly protein, putative	Tc00.1047053504251.9
440550	ligase activity	0.0193729	hypothetical protein, conserved	Tc00.1047053510141.20
440888	ligase activity	0.00735992	hypothetical protein, conserved	Tc00.1047053507093.90
440942	ligase activity	0.0107629	DNA ligase I, putative	Tc00.1047053506945.80
441197	ligase activity	0.0164883	hypothetical protein, conserved	Tc00.1047053510747.110
441438	ligase activity	0.00723538	valyl-tRNA synthetase, putative	Tc00.1047053510443.9
441462	ligase activity	0.0177969	tubulin-tyrosine ligase-like protein, putative	Tc00.1047053506941.80
441968	ligase activity	0.0163369	tubulin tyrosine ligase, putative	Tc00.1047053510729.150
442034	ligase activity	0.0142476	tubulin-tyrosine ligase, putative	Tc00.1047053509103.20
442301	ligase activity	0.0186156	hypothetical protein, conserved	Tc00.1047053509719.56
442614	ligase activity	0.0132801	Zn-finger protein, putative	Tc00.1047053509619.10
442710	ligase activity	0.0104418	anaphase promoting complex subunit protein, putative	Tc00.1047053507007.45
442939	ligase activity	0.0103899	alanyl-tRNA synthetase, putative	Tc00.1047053511825.220
443024	ligase activity	0.0194152	tubulin tyrosine ligase, putative	Tc00.1047053509253.20
443077	ligase activity	0.00290932	leucyl-tRNA synthetase, putative	Tc00.1047053509679.9
443132	ligase activity	0.0141662	hypothetical protein, conserved	Tc00.1047053510173.110
443306	ligase activity	0.013688	hypothetical protein, conserved	Tc00.1047053507601.130
443568	ligase activity	0.0157862	glutathione synthetase, putative	Tc00.1047053506659.30
443670	ligase activity	0.0173302	hypothetical protein, conserved	Tc00.1047053507979.10
443838	ligase activity	0.00868638	REL2, putative	Tc00.1047053506975.9
443926	ligase activity	0.020193	hypothetical protein, conserved	Tc00.1047053506107.10
444345	ligase activity	0.014831	peroxisome biogenesis factor 1, putative	Tc00.1047053508693.90
444564	ligase activity	0.013119	glutamyl-tRNA synthetase, putative	Tc00.1047053506831.70
444812	ligase activity	0.0230342	hypothetical protein, conserved	Tc00.1047053510243.20
444848	ligase activity	0.00767919	aspartyl-tRNA synthetase, putative	Tc00.1047053509039.4
444971	ligase activity	0.0108466	hypothetical protein, conserved	Tc00.1047053508331.20
445010	ligase activity	0.0246196	hypothetical protein, conserved	Tc00.1047053511745.30
432260	lyase activity	0.0138391	malonyl-CoA decarboxylase, mitochondrial precursor, putative	Tc00.1047053509603.19
432799	lyase activity	0.017838	threonine synthase, putative	Tc00.1047053508857.160
433748	lyase activity	0.0106315	fumarate hydratase, putative	Tc00.1047053507669.10
434068	lyase activity	0.00978273	DNA photolyase, putative	Tc00.1047053509025.29
434773	lyase activity	0.0146146	cysteine synthase, putative	Tc00.1047053507793.20
434962	lyase activity	0.00762066	cystathione gamma lyase, putative	Tc00.1047053510661.250
436254	lyase activity	0.0104987	phosphatidylserine decarboxylase, putative	Tc00.1047053407335.9
437110	lyase activity	0.0141306	phosphatidylglycerophosphate synthase, putative	Tc00.1047053505071.100
437773	lyase activity	0.0127521	phosphatidylserine synthase, putative	Tc00.1047053509937.30
438393	lyase activity	0.016938	beta-ketoacyl synthase family protein, putative	Tc00.1047053511109.120
438932	lyase activity	0.016606	cardiolipin synthetase, putative	Tc00.1047053506631.20
439665	lyase activity	0.00760456	glycosomal phosphoenolpyruvate carboxykinase, putative	Tc00.1047053508441.20
439934	lyase activity	0.0153643	sphingosine 1-phosphate lyase, putative;with=GeneDB:LmjF30.2350 (SPL)	Tc00.1047053506941.150
440001	lyase activity	0.0163311	C-1-tetrahydrofolate synthase, cytoplasmic, putative	Tc00.1047053508207.240
440157	lyase activity	0.0056485	hydroxymethylglutaryl-CoA lyase, putative,3-hydroxy-3-methylglutarate-CoA lyase, putative	Tc00.1047053508027.129
440176	lyase activity	0.00410363	GDP-mannose 4,6 dehydratase, putative	Tc00.1047053437575.9
440917	lyase activity	0.0173913	pterin-4-alpha-carbinolamine dehydratase, putative	Tc00.1047053503613.40
441429	lyase activity	0.00838425	S-adenosylmethionine decarboxylase proenzyme, putative	Tc00.1047053504257.60
441804	lyase activity	0.0109015	S-adenosylmethionine decarboxylase proenzyme, putative	Tc00.1047053504257.30
442743	lyase activity	0.0135637	enolase, putative	Tc00.1047053511529.90
443162	lyase activity	0.0114938	cystathionine beta-synthase,cysteine synthase,serine sulfhydrylase (CBS)	Tc00.1047053509149.9
443611	lyase activity	0.0216667	ubiquinone biosynthesis protein-like protein, putative	Tc00.1047053506753.170
443852	lyase activity	0.0100312	adenylosuccinate lyase, putative	Tc00.1047053510337.30
444295	lyase activity	0.00817857	fructose-bisphosphate aldolase, glycosomal, putative	Tc00.1047053504163.40
444654	lyase activity	0.0123675	fumarate hydratase, putative	Tc00.1047053510329.270
445003	lyase activity	0.0190865	C-1-tetrahydrofolate synthase, cytoplasmic, putative	Tc00.1047053511517.60
457044	lyase activity	0.00717703	glutamine-dependent carbamoyl-phosphate synthetase, putative,GATase-CPSase, putative,carbamoyl-phosphate synthase (ammonia), putative (PYR1A-B)	Tc00.1047053507059.80
431063	motor activity	0.0106332	dynein heavy chain, putative	Tc00.1047053508257.170
431111	motor activity	0.0092168	dynein heavy chain, putative	Tc00.1047053509585.10
431837	motor activity	0.00767196	dynein heavy chain, putative	Tc00.1047053505231.10
431887	motor activity	0.0123549	kinesin, putative	Tc00.1047053507087.40
432339	motor activity	0.0111111	hypothetical protein, conserved	Tc00.1047053509073.20
432381	motor activity	0.0119095	dynein intermediate chain, putative	Tc00.1047053507669.70
432747	motor activity	0.0141311	kinesin, putative	Tc00.1047053504047.30
433265	motor activity	0.0170426	dynein intermediate chain, putative	Tc00.1047053511109.30
433335	motor activity	0.0162018	kinesin, putative	Tc00.1047053510101.280
433555	motor activity	0.014096	kinesin, putative	Tc00.1047053506503.90
433558	motor activity	0.0233706	kinesin, putative	Tc00.1047053506503.80
433783	motor activity	0.0107168	hypothetical protein, conserved	Tc00.1047053510741.124
433969	motor activity	0.0130727	dynein heavy chain, putative	Tc00.1047053508879.30
433971	motor activity	0.00885122	outer arm dynein-like, putative	Tc00.1047053509683.70
434074	motor activity	0.019812	kinesin, putative	Tc00.1047053510611.30
434231	motor activity	0.0207303	kinesin, putative	Tc00.1047053510613.20
434341	motor activity	0.0164033	paraflagellar rod protein, putative	Tc00.1047053506789.210
434952	motor activity	0.00935323	radial spoke protein 3, putative	Tc00.1047053506721.20
435082	motor activity	0.0122004	kinesin, putative	Tc00.1047053510303.80
435215	motor activity	0.0115152	dynein light chain, putative	Tc00.1047053511633.40
435323	motor activity	0.0110987	dynein heavy chain, cytosolic, putative	Tc00.1047053511819.59
435341	motor activity	0.00409455	flagellar radial spoke component, putative	Tc00.1047053504089.50
435385	motor activity	0.0130522	hypothetical protein, conserved	Tc00.1047053503811.70
435828	motor activity	0.00474834	dynein light chain, putative	Tc00.1047053506359.80
435836	motor activity	0.00649351	flagellar protofilament ribbon protein, putative	Tc00.1047053503689.30
436336	motor activity	0.022022	FG-GAP repeat protein, putative	Tc00.1047053503805.9
436511	motor activity	0.00811262	kinesin-like protein, putative	Tc00.1047053511253.31
436752	motor activity	0.0106178	kinesin heavy chain, putative	Tc00.1047053503805.3
436786	motor activity	0.0137961	kinesin, putative	Tc00.1047053509023.50
436807	motor activity	0.00972117	C-terminal motor kinesin, putative	Tc00.1047053511289.119
437397	motor activity	0.0073955	dynein heavy chain, putative	Tc00.1047053508275.9
437548	motor activity	0.0121669	kinesin, putative	Tc00.1047053506333.19
437693	motor activity	0.0120467	flagellar radial spoke protein-like, putative	Tc00.1047053510149.120
438109	motor activity	0.0123073	MCAK-like kinesin, putative	Tc00.1047053506885.450
438264	motor activity	0.0155434	33 kDa inner dynein arm light chain, axonemal, putative	Tc00.1047053507049.170
438529	motor activity	0.00764071	dynein heavy chain, putative	Tc00.1047053511871.4
438827	motor activity	0.0101333	hypothetical protein, conserved	Tc00.1047053507013.30
439042	motor activity	0.0135695	axoneme central apparatus protein, putative	Tc00.1047053509005.10
439206	motor activity	0.014593	kinesin, putative	Tc00.1047053508837.147
439217	motor activity	0.00684628	paraxonemal rod protein PAR2, putative	Tc00.1047053434931.10
439375	motor activity	0.0109659	kinesin, putative	Tc00.1047053506811.10
439380	motor activity	0.0106081	kinesin, putative	Tc00.1047053508043.40
439426	motor activity	0.0237441	flagellum-adhesion glycoprotein, putative	Tc00.1047053503571.10
439642	motor activity	0.0156379	kinesin, putative	Tc00.1047053511753.30
439664	motor activity	0.0122382	paraflagellar rod protein, putative	Tc00.1047053509099.30
439737	motor activity	0.0129477	hypothetical protein, conserved	Tc00.1047053506205.10
440041	motor activity	0.0104141	high mobility group protein, putative	Tc00.1047053507951.114
440087	motor activity	0.00975293	dynein light chain, putative	Tc00.1047053508645.30
440154	motor activity	0.0223268	kinesin, putative	Tc00.1047053506635.120
440894	motor activity	0.00888889	dynein light chain, putative	Tc00.1047053507093.44
441072	motor activity	0.0116782	MCAK-like kinesin, putative	Tc00.1047053503999.20
441086	motor activity	0.0152625	ARP2/3 complex subunit, putative	Tc00.1047053510963.70
441344	motor activity	0.00389864	dynein light chain, putative	Tc00.1047053510287.10
441583	motor activity	0.0120736	myosin IB heavy chain, putative	Tc00.1047053507739.110
441589	motor activity	0.0157278	mitotic centromere-associated kinesin (MCAK), putative	Tc00.1047053508141.70
441656	motor activity	0.00823106	MCAK-like kinesin, putative	Tc00.1047053506895.40
441733	motor activity	0.014584	paraflagellar rod component, putative	Tc00.1047053506755.20
441801	motor activity	0.00728155	kinesin, putative	Tc00.1047053504027.4
442155	motor activity	0.0379242	ARP2/3 complex subunit, putative	Tc00.1047053511635.30
442566	motor activity	0.0130389	hypothetical protein, conserved	Tc00.1047053506025.20
442934	motor activity	0.00350407	dynein heavy chain, putative	Tc00.1047053510437.10
443389	motor activity	0.012009	dynein light chain, putative	Tc00.1047053506357.29
443488	motor activity	0.00879121	dynein light chain, putative	Tc00.1047053508205.39
443658	motor activity	0.00968291	FG-GAP repeat protein, putative,intergrin alpha chain protein, putative	Tc00.1047053506515.10
443706	motor activity	0.0204757	calcium-binding protein, putative	Tc00.1047053509391.10
443724	motor activity	0.0197406	kinesin, putative	Tc00.1047053510323.120
444261	motor activity	0.00651399	kinesin, putative	Tc00.1047053509045.29
444359	motor activity	0.0185404	kinesin, putative	Tc00.1047053508579.30
444442	motor activity	0.0111111	hypothetical protein, conserved	Tc00.1047053511287.20
444461	motor activity	0.013478	kinesin, putative	Tc00.1047053506241.60
444562	motor activity	0.0105992	kinesin, putative	Tc00.1047053509967.189
444594	motor activity	0.0117415	dynein arm light chain, putative	Tc00.1047053509967.170
444725	motor activity	0.00215507	basal body component, putative	Tc00.1047053511901.10
444753	motor activity	0.0169312	flagellum transition zone component, putative	Tc00.1047053511041.50
444903	motor activity	0.00862155	hypothetical protein, conserved	Tc00.1047053409117.10
445268	motor activity	0.0141445	kinesin, putative	Tc00.1047053510527.9
431295	nucleic acid binding	0.0183892	hypothetical protein, conserved	Tc00.1047053503795.10
432874	nucleic acid binding	0.0136411	hypothetical protein, conserved	Tc00.1047053511817.20
433008	nucleic acid binding	0.0090945	RNA-binding protein, putative	Tc00.1047053508895.50
433266	nucleic acid binding	0.0187469	hypothetical protein, conserved	Tc00.1047053511109.60
433705	nucleic acid binding	0.0177349	hypothetical protein, conserved	Tc00.1047053508893.20
433892	nucleic acid binding	0.0155768	hypothetical protein, conserved	Tc00.1047053510729.220
434095	nucleic acid binding	0.00958084	hypothetical protein, conserved	Tc00.1047053506211.170
434276	nucleic acid binding	0.0166247	hypothetical protein, conserved	Tc00.1047053509073.80
434343	nucleic acid binding	0.0160227	hypothetical protein, conserved	Tc00.1047053508387.70
434486	nucleic acid binding	0.0210152	hypothetical protein, conserved	Tc00.1047053506145.24
434625	nucleic acid binding	0.0183474	transcription modulator/accessory protein, putative	Tc00.1047053506773.70
434658	nucleic acid binding	0.0137865	hypothetical protein, conserved	Tc00.1047053507093.63
434672	nucleic acid binding	0.00748299	hypothetical protein, conserved	Tc00.1047053506517.149
434934	nucleic acid binding	0.0255784	zinc finger protein, putative	Tc00.1047053506941.139
434966	nucleic acid binding	0.0181328	hypothetical protein, conserved	Tc00.1047053510741.40
435206	nucleic acid binding	0.0221571	hypothetical protein, conserved	Tc00.1047053506859.80
435261	nucleic acid binding	0.0189394	hypothetical protein, conserved	Tc00.1047053510743.20
435338	nucleic acid binding	0.011692	hypothetical protein, conserved	Tc00.1047053504089.60
435339	nucleic acid binding	0.0116761	hypothetical protein, conserved	Tc00.1047053504089.70
435624	nucleic acid binding	0.0151874	hypothetical protein, conserved	Tc00.1047053506773.30
436221	nucleic acid binding	0.01829	hypothetical protein, conserved	Tc00.1047053507787.140
436273	nucleic acid binding	0	transcription activator, putative	Tc00.1047053507265.15
436333	nucleic acid binding	0.00884521	hypothetical protein, conserved	Tc00.1047053503805.10
436384	nucleic acid binding	0.0148681	nucleotide-binding protein, putative	Tc00.1047053503579.100
436580	nucleic acid binding	0.0235824	DNA polymerase sigma-like protein, putative	Tc00.1047053507517.20
436914	nucleic acid binding	0.0286797	hypothetical protein, conserved	Tc00.1047053510359.160
437164	nucleic acid binding	0.0202136	hypothetical protein, conserved	Tc00.1047053509757.40
437810	nucleic acid binding	0.00629514	hypothetical protein, conserved	Tc00.1047053508355.330
437859	nucleic acid binding	0.0110229	hypothetical protein, conserved	Tc00.1047053511589.110
438045	nucleic acid binding	0.00789978	hypothetical protein, conserved	Tc00.1047053506933.107
438273	nucleic acid binding	0.0159758	exosome component CSL4, putative (CSL4)	Tc00.1047053509767.180
438643	nucleic acid binding	0.0306878	hypothetical protein, conserved	Tc00.1047053510249.14
439012	nucleic acid binding	0.0175414	hypothetical protein, conserved	Tc00.1047053511151.20
439115	nucleic acid binding	0.0103376	hypothetical protein, conserved	Tc00.1047053510729.210
439425	nucleic acid binding	0.0185319	hypothetical protein, conserved	Tc00.1047053509561.39
439705	nucleic acid binding	0.0100631	hypothetical protein, conserved	Tc00.1047053510297.10
439785	nucleic acid binding	0.0106814	zinc finger protein 2, putative	Tc00.1047053401469.10
439939	nucleic acid binding	0.0179291	hypothetical protein, conserved	Tc00.1047053507009.60
440018	nucleic acid binding	0.0158839	hypothetical protein, conserved	Tc00.1047053511039.39
440376	nucleic acid binding	0.0176834	hypothetical protein	Tc00.1047053508089.71
440621	nucleic acid binding	0.011276	Zn-finger protein, putative	Tc00.1047053507017.140
440908	nucleic acid binding	0.0102651	hypothetical protein, conserved	Tc00.1047053506777.20
441356	nucleic acid binding	0.00277524	transcription activator, putative	Tc00.1047053510257.139
441455	nucleic acid binding	0.0115016	nucleotide-binding protein, putative	Tc00.1047053511911.150
441458	nucleic acid binding	0.0181048	hypothetical protein, conserved	Tc00.1047053506941.50
441546	nucleic acid binding	0.00786164	hypothetical protein, conserved	Tc00.1047053507011.50
441593	nucleic acid binding	0.0183979	hypothetical protein, conserved	Tc00.1047053505123.20
441772	nucleic acid binding	0.0228931	hypothetical protein, conserved	Tc00.1047053507305.40
442200	nucleic acid binding	0.0287187	universal minicircle sequence binding protein (UMSBP), putative	Tc00.1047053503781.90
442263	nucleic acid binding	0.0162624	hypothetical protein, conserved	Tc00.1047053510155.200
442306	nucleic acid binding	0.00661692	hypothetical protein, conserved	Tc00.1047053509231.39
442312	nucleic acid binding	0.0107276	hypothetical protein, conserved	Tc00.1047053511867.10
442319	nucleic acid binding	0.00913978	zinc finger-domain protein, putative	Tc00.1047053506945.210
442471	nucleic acid binding	0.0186047	hypothetical protein, conserved	Tc00.1047053506679.260
442565	nucleic acid binding	0.0135673	hypothetical protein, conserved	Tc00.1047053506025.10
443160	nucleic acid binding	0.023478	hypothetical protein, conserved	Tc00.1047053509149.20
443296	nucleic acid binding	0.0118134	hypothetical protein, conserved	Tc00.1047053509065.130
443405	nucleic acid binding	0.0238397	hypothetical protein, conserved	Tc00.1047053503779.50
443646	nucleic acid binding	0.012381	hypothetical protein, conserved	Tc00.1047053506931.4
443807	nucleic acid binding	0.0218279	hypothetical protein, conserved	Tc00.1047053509935.20
444063	nucleic acid binding	0.0267829	hypothetical protein, conserved	Tc00.1047053510725.60
444139	nucleic acid binding	0.0220386	hypothetical protein, conserved	Tc00.1047053508209.39
444463	nucleic acid binding	0.0147103	RNA polymerase II, putative	Tc00.1047053511145.80
444528	nucleic acid binding	0.0159817	hypothetical protein, conserved	Tc00.1047053511263.50
444534	nucleic acid binding	0.0202997	hypothetical protein, conserved	Tc00.1047053511263.40
444556	nucleic acid binding	0.0148402	hypothetical protein, conserved	Tc00.1047053511263.30
444820	nucleic acid binding	0.0164628	hypothetical protein, conserved	Tc00.1047053510303.90
444822	nucleic acid binding	0.0147094	RNA-binding protein, putative	Tc00.1047053511153.100
445176	nucleic acid binding	0.0187651	hypothetical protein, conserved	Tc00.1047053506739.99
445745	nucleic acid binding	0.0170913	hypothetical protein	Tc00.1047053509581.50
454261	nucleic acid binding	0.0222166	hypothetical protein, conserved	Tc00.1047053506755.140
431402	oxidoreductase activity	0.0144033	glutaredoxin, putative	Tc00.1047053506475.116
431847	oxidoreductase activity	0.00938241	ribonucleoside-diphosphate reductase large chain, putative	Tc00.1047053506933.20
432575	oxidoreductase activity	0.0206256	oxidoreductase, putative	Tc00.1047053508715.10
432863	oxidoreductase activity	0.0133154	NADH-dependent fumarate reductase, putative	Tc00.1047053439653.10
433290	oxidoreductase activity	0.00383772	NADH-dependent fumarate reductase, putative	Tc00.1047053508535.10
433340	oxidoreductase activity	0.0123415	ribonucleoside-diphosphate reductase small chain, putative	Tc00.1047053511555.80
434230	oxidoreductase activity	0.0125598	hypothetical protein, conserved	Tc00.1047053478671.9
434248	oxidoreductase activity	0.0150725	cytochrome c, putative	Tc00.1047053508959.4
434461	oxidoreductase activity	0.00968596	cytochrome c oxidase assembly factor, putative,electron transport protein SCO1/2, putative	Tc00.1047053506477.10
434928	oxidoreductase activity	0.0135117	malic enzyme, putative	Tc00.1047053508647.280
434929	oxidoreductase activity	0.010927	malic enzyme, putative	Tc00.1047053505183.20
435072	oxidoreductase activity	0.00656716	cytochrome c oxidase subunit IV, putative	Tc00.1047053506529.360
435251	oxidoreductase activity	0.0117006	C-14 sterol reductase, putative	Tc00.1047053507969.60
435880	oxidoreductase activity	0.00873908	NAD(P)-dependent oxidoreductase, putative	Tc00.1047053506567.70
436116	oxidoreductase activity	0.011345	malate dehydrogenase, putative	Tc00.1047053506195.110
436175	oxidoreductase activity	0.0111655	3-keto-dihydrosphingosine reductase	Tc00.1047053506959.64
436307	oxidoreductase activity	0.012766	protein disulfide isomerase, putative	Tc00.1047053507611.370
436582	oxidoreductase activity	0.00766284	NADH-ubiquinone oxidoreductase 20 kDa subunit, mitochondrial precursor, putative	Tc00.1047053503893.80
436702	oxidoreductase activity	0.0122344	2-hydroxy-3-oxopropionate reductase, putative	Tc00.1047053507017.40
436980	oxidoreductase activity	0.0198735	glycerol-3-phosphate dehydrogenase (FAD-dependent), putative	Tc00.1047053507949.130
437079	oxidoreductase activity	0.00761905	cytochrome c oxidase copper chaperone, putative	Tc00.1047053506691.64
437261	oxidoreductase activity	0.0136564	hypothetical protein, conserved	Tc00.1047053511625.4
437530	oxidoreductase activity	0.0162537	nuclear receptor binding factor, putative	Tc00.1047053510609.50
438105	oxidoreductase activity	0.0170498	glyceraldehyde-3-phosphate dehydrogenase, putative	Tc00.1047053506885.413
438155	oxidoreductase activity	0.0133203	NADH dehydrogenase, putative	Tc00.1047053508717.20
438276	oxidoreductase activity	0.0184352	hypothetical protein, conserved	Tc00.1047053509767.170
438305	oxidoreductase activity	0.0185475	aldehyde dehydrogenase family, putative	Tc00.1047053507023.120
438478	oxidoreductase activity	0.00979326	2-oxoglutarate dehydrogenase subunit, putative	Tc00.1047053408345.20
438492	oxidoreductase activity	0.0205761	trypanothione synthetase, putative	Tc00.1047053509099.50
438668	oxidoreductase activity	0.01	hypothetical protein, conserved	Tc00.1047053506469.120
438839	oxidoreductase activity	0.0143776	2-oxoisovalerate dehydrogenase alpha subunit, putative	Tc00.1047053506853.50
438888	oxidoreductase activity	0.000765027	succinate dehydrogenase flavoprotein, putative	Tc00.1047053506399.89
439017	oxidoreductase activity	0.00430464	glycerol-3-phosphate dehydrogenase, putative	Tc00.1047053508241.10
439028	oxidoreductase activity	0.0136876	dihydrolipoamide dehydrogenase, putative	Tc00.1047053507757.60
439144	oxidoreductase activity	0.0164103	oxidoreductase, putative	Tc00.1047053505943.20
439602	oxidoreductase activity	0.0119585	hypothetical protein, conserved	Tc00.1047053510763.30
439846	oxidoreductase activity	0.0148497	delta-4 fatty acid desaturase, putative;with=GeneDB:Tb927.10.7100,delta-4 fatty acid desaturase, putative;with=GeneDB:Tb927.10.7100	Tc00.1047053510181.20
439899	oxidoreductase activity	0.0254425	short-chain dehydrogenase, putative	Tc00.1047053509749.39
440183	oxidoreductase activity	0.0220557	glycosomal malate dehydrogenase, putative	Tc00.1047053506503.69
440281	oxidoreductase activity	0.0158005	2-oxoglutarate dehydrogenase E1 component, putative	Tc00.1047053510717.30
440328	oxidoreductase activity	0.0142459	hypothetical protein, conserved	Tc00.1047053507057.40
440500	oxidoreductase activity	0.0173469	hypothetical protein, conserved	Tc00.1047053510719.270
440542	oxidoreductase activity	0.00996885	thymine-7-hydroxylase, putative;with=GeneDB:Tb927.7.7500	Tc00.1047053508409.160
440872	oxidoreductase activity	0.0144033	thioredoxin, putative	Tc00.1047053511577.83
441078	oxidoreductase activity	0.0119779	squalene monooxygenase, putative	Tc00.1047053509589.20
441213	oxidoreductase activity	0.011265	short chain dehydrogenase/reductase, putative	Tc00.1047053506797.100
441359	oxidoreductase activity	0.0174119	hypothetical protein, conserved	Tc00.1047053509213.100
441434	oxidoreductase activity	0.0111621	3-hydroxy-3-methylglutaryl-CoA reductase, putative	Tc00.1047053509167.20
441491	oxidoreductase activity	0.0128278	aldehyde dehydrogenase, putative	Tc00.1047053506943.4
441889	oxidoreductase activity	0.00927628	iron superoxide dismutase, putative	Tc00.1047053507061.30
442006	oxidoreductase activity	0.0110063	glutamate dehydrogenase, putative	Tc00.1047053505843.10
442011	oxidoreductase activity	0.0139252	glutamate dehydrogenase, putative	Tc00.1047053509445.39
442045	oxidoreductase activity	0.0109804	aldo/keto reductase, putative	Tc00.1047053511627.120
442114	oxidoreductase activity	0.0164794	peptide methionine sulfoxide reductase, putative,peptide Met(O) reductase, putative,methionine-S-sulfoxide reductase, putative	Tc00.1047053510855.10
442385	oxidoreductase activity	0.0629231	lathosterol oxidase, putative	Tc00.1047053507853.10
442503	oxidoreductase activity	0.00872428	pyrroline-5-carboxylate reductase, putative (P5CR)	Tc00.1047053509207.90
442946	oxidoreductase activity	0.0176844	cytosolic malate dehydrogenase, putative	Tc00.1047053506937.10
443256	oxidoreductase activity	0.00644972	pyruvate dehydrogenase E1 component alpha subunit, putative	Tc00.1047053511261.160
443456	oxidoreductase activity	0.0167819	lanosterol 14-alpha-demethylase, putative (CYP51)	Tc00.1047053506297.260
443662	oxidoreductase activity	0.00897925	NADH-ubiquinone oxidoreductase, mitochondrial, putative	Tc00.1047053511323.50
443837	oxidoreductase activity	0.011419	choline dehydrogenase, putative	Tc00.1047053511141.20
444067	oxidoreductase activity	0.0149677	iron superoxide dismutase, putative	Tc00.1047053511715.10
444216	oxidoreductase activity	0.0128316	oxidoreductase-like protein, putative	Tc00.1047053508813.50
444252	oxidoreductase activity	0.00717022	fatty acid desaturase, putative,sphingolipid delta 4 desaturase, putative	Tc00.1047053508503.10
444329	oxidoreductase activity	0.0115709	acyl-CoA dehydrogenase, mitochondrial precursor, putative	Tc00.1047053508975.10
444431	oxidoreductase activity	0.00822123	pyruvate dehydrogenase (lipoamide) kinase, putative	Tc00.1047053509875.170
444599	oxidoreductase activity	0.0116392	dihydrofolate reductase-thymidylate synthase	Tc00.1047053509153.90
444656	oxidoreductase activity	0.00927536	cytochrome c oxidase assembly protein, putative	Tc00.1047053510943.130
444682	oxidoreductase activity	0.00936266	NAD/FAD dependent dehydrogenase, putative	Tc00.1047053505843.40
444712	oxidoreductase activity	0.0131885	hypothetical protein, conserved	Tc00.1047053508413.20
444735	oxidoreductase activity	0.00659002	fatty acid desaturase, putative	Tc00.1047053511073.10
444746	oxidoreductase activity	0.0191349	hypothetical protein, conserved	Tc00.1047053511041.20
445045	oxidoreductase activity	0.0173438	glycine dehydrogenase [decarboxylating], putative	Tc00.1047053422507.10
445876	oxidoreductase activity	0.0120337	2-oxoisovalerate dehydrogenase beta subunit, mitochondrial precursor, putative	Tc00.1047053506295.160
445914	oxidoreductase activity	0.0155332	hypothetical protein, conserved	Tc00.1047053508277.60
456052	oxidoreductase activity	0.0183481	fatty acid desaturase, putative	Tc00.1047053508737.70
430883	protein binding	0.0174699	hypothetical protein, conserved	Tc00.1047053506357.150
431162	protein binding	0.0279146	hypothetical protein	Tc00.1047053506363.10
431254	protein binding	0.0201772	hypothetical protein, conserved	Tc00.1047053508717.56
431379	protein binding	0.0221483	hypothetical protein, conserved	Tc00.1047053506135.30
431638	protein binding	0.0170854	leucine-rich repeat protein (LRRP), putative	Tc00.1047053507603.140
431943	protein binding	0.0144258	hypothetical protein, conserved	Tc00.1047053508209.159
432188	protein binding	0.0230214	hypothetical protein, conserved	Tc00.1047053511305.20
432235	protein binding	0.0181861	hypothetical protein, conserved	Tc00.1047053506529.590
432333	protein binding	0.0162417	hypothetical protein, conserved	Tc00.1047053506529.250
432335	protein binding	0.0176255	chaperone DNAJ protein, putative	Tc00.1047053506529.260
432737	protein binding	0.0174993	hypothetical protein, conserved	Tc00.1047053508515.120
433203	protein binding	0.0197999	hypothetical protein, conserved	Tc00.1047053504867.50
433336	protein binding	0.0204488	hypothetical protein, conserved	Tc00.1047053510101.290
433376	protein binding	0.0127458	hypothetical protein, conserved	Tc00.1047053509127.20
433610	protein binding	0.0232987	cell cycle sequence binding phosphoprotein (RBP33), putative	Tc00.1047053508541.190
433746	protein binding	0.017552	hypothetical protein, conserved	Tc00.1047053507669.14
433792	protein binding	0.0072104	heat shock protein, putative	Tc00.1047053506301.11
433965	protein binding	0.0133547	protein kinase C substrate protein, heavy chain, putative	Tc00.1047053508215.9
434007	protein binding	0.0187207	hypothetical protein, conserved	Tc00.1047053506811.20
434275	protein binding	0.0207463	hypothetical protein, conserved	Tc00.1047053509073.100
434323	protein binding	0.0157299	TPR-repeat-containing chaperone protein DNAJ, putative	Tc00.1047053510297.30
434356	protein binding	0.0233918	hypothetical protein, conserved	Tc00.1047053508777.110
434395	protein binding	0.016	hypothetical protein, conserved	Tc00.1047053504103.50
434518	protein binding	0.0239782	hypothetical protein, conserved	Tc00.1047053507077.30
434731	protein binding	0.0161572	hypothetical protein, conserved	Tc00.1047053507389.79
434737	protein binding	0.0201613	mu-adaptin 4, putative,adaptor complex AP-4 medium subunit, putative	Tc00.1047053505073.30
434821	protein binding	0.012039	zinc-finger protein ZPR1, putative	Tc00.1047053509179.180
434825	protein binding	0.0225634	hypothetical protein, conserved	Tc00.1047053507527.20
434875	protein binding	0.0189435	chaperone DNAJ protein, putative	Tc00.1047053511423.170
435076	protein binding	0.0163399	hypothetical protein, conserved	Tc00.1047053506529.320
435118	protein binding	0.0176062	chromatin binding protein, putative	Tc00.1047053506773.180
435121	protein binding	0.0209143	hypothetical protein, conserved	Tc00.1047053506773.160
435153	protein binding	0.0123622	hypothetical protein	Tc00.1047053511545.110
435253	protein binding	0.012553	actin 2, putative	Tc00.1047053507129.10
435316	protein binding	0.00670302	hypothetical protein, conserved	Tc00.1047053506579.110
435325	protein binding	0.0102643	Mu-adaptin 1, putative,adaptor complex AP-1 medium subunit, putative	Tc00.1047053510533.40
435479	protein binding	0.0201633	hypothetical protein, conserved	Tc00.1047053508489.10
435509	protein binding	0.0240317	formin, putative	Tc00.1047053511313.30
435719	protein binding	0.016366	hypothetical protein, conserved	Tc00.1047053506605.194
435733	protein binding	0.0300033	hypothetical protein	Tc00.1047053506735.40
435886	protein binding	0.0128374	cullin 2, putative	Tc00.1047053511803.10
436080	protein binding	0.0192462	hypothetical protein, conserved	Tc00.1047053503813.20
436287	protein binding	0.0163907	hypothetical protein, conserved	Tc00.1047053511217.160
436341	protein binding	0.0258541	hypothetical protein, conserved	Tc00.1047053507841.30
436521	protein binding	0.0184906	hypothetical protein, conserved	Tc00.1047053506733.90
436606	protein binding	0.0105932	hypothetical protein, conserved	Tc00.1047053509965.120
436608	protein binding	0.0170792	hypothetical protein, conserved	Tc00.1047053509965.90
436625	protein binding	0.0126807	hypothetical protein, conserved	Tc00.1047053506211.230
436641	protein binding	0.0128522	hypothetical protein, conserved	Tc00.1047053508307.20
436701	protein binding	0.0121728	leucine-rich repeat protein, putative	Tc00.1047053505807.150
436889	protein binding	0.0205222	hypothetical protein, conserved	Tc00.1047053510347.50
436979	protein binding	0.0156294	hypothetical protein, conserved	Tc00.1047053511423.140
437098	protein binding	0.0118519	hypothetical protein, conserved	Tc00.1047053509965.420
437132	protein binding	0.012365	activated protein kinase C receptor, putative,guanine nucleotide-binding protein beta subunit-like protein, putative	Tc00.1047053511211.130
437272	protein binding	0.00765027	hypothetical protein, conserved	Tc00.1047053503885.70
437363	protein binding	0.00749193	glucose-regulated protein 78, putative	Tc00.1047053506585.40
437527	protein binding	0.0103627	hypothetical protein, conserved	Tc00.1047053510609.20
437562	protein binding	0.0185003	hypothetical protein	Tc00.1047053505987.20
437723	protein binding	0.0108108	hypothetical protein, conserved	Tc00.1047053507993.150
437839	protein binding	0.0207207	hypothetical protein, conserved	Tc00.1047053510289.70
438029	protein binding	0.0228155	hypothetical protein, conserved	Tc00.1047053508347.90
438092	protein binding	0.0159132	hypothetical protein	Tc00.1047053503899.70
438112	protein binding	0.0157989	hypothetical protein, conserved	Tc00.1047053503595.10
438152	protein binding	0.0188722	formin, putative	Tc00.1047053506203.80
438290	protein binding	0.00874891	tubulin binding cofactor A-like protein, putative	Tc00.1047053508707.224
438319	protein binding	0.0199774	hypothetical protein	Tc00.1047053510751.30
438372	protein binding	0.0157464	hypothetical protein, conserved	Tc00.1047053509823.10
438589	protein binding	0.016254	hypothetical protein, conserved	Tc00.1047053507711.190
438603	protein binding	0.0081919	heat shock protein HslVU, ATPase subunit HslU, putative,ATP-dependent hsl protease ATP-binding subunit hslU, putative	Tc00.1047053509023.110
438635	protein binding	0.00730046	hypothetical protein, conserved	Tc00.1047053511539.9
438667	protein binding	0.0188669	hypothetical protein	Tc00.1047053510347.10
438699	protein binding	0.010513	hypothetical protein, conserved	Tc00.1047053510407.80
438985	protein binding	0.0180902	leucine-rich repeat protein 1 (LRRP1), putative	Tc00.1047053510127.70
439007	protein binding	0.0235043	hypothetical protein, conserved	Tc00.1047053508241.80
439008	protein binding	0.0158576	hypothetical protein, conserved	Tc00.1047053508241.70
439279	protein binding	0.00509259	actin, putative	Tc00.1047053503841.40
439449	protein binding	0.0194597	hypothetical protein, conserved	Tc00.1047053508145.40
439537	protein binding	0.0163813	hypothetical protein, conserved	Tc00.1047053510531.30
439609	protein binding	0.0215856	hypothetical protein	Tc00.1047053504427.180
439635	protein binding	0.0150605	epsilon-adaptin, putative,AP-1/4 adapter complex gamma/epsilon subunit, putative	Tc00.1047053511751.200
439717	protein binding	0.0203159	hypothetical protein, conserved	Tc00.1047053509599.170
439724	protein binding	0.00708151	Heat shock protein 83, putative	Tc00.1047053509643.139
439819	protein binding	0.0172004	hypothetical protein, conserved	Tc00.1047053506885.370
439967	protein binding	0.0135364	hypothetical protein, conserved	Tc00.1047053507993.10
440019	protein binding	0.0149206	hypothetical protein, conserved	Tc00.1047053508723.24
440122	protein binding	0.0225401	hypothetical protein, conserved	Tc00.1047053511181.110
440265	protein binding	0.021823	hypothetical protein	Tc00.1047053511303.130
440292	protein binding	0.0124775	heat shock 70 kDa protein, putative	Tc00.1047053506729.9
440366	protein binding	0.0127557	hypothetical protein, conserved	Tc00.1047053508089.60
440459	protein binding	0.00784189	leucine-rich repeat protein, putative	Tc00.1047053511573.10
440955	protein binding	0.0260091	hypothetical protein	Tc00.1047053506945.150
440964	protein binding	0.0196987	hypothetical protein, conserved	Tc00.1047053510737.100
441048	protein binding	0.0170934	heat shock protein 70 (hsp70), putative	Tc00.1047053510155.70
441348	protein binding	0.0197472	hypothetical protein	Tc00.1047053510287.40
441407	protein binding	0.0150566	leucine-rich repeat protein, putative	Tc00.1047053503671.30
441598	protein binding	0.0137987	hypothetical protein, conserved	Tc00.1047053508921.10
441599	protein binding	0.0205159	ribonuclease inhibitor, putative	Tc00.1047053508679.20
441629	protein binding	0.0104678	hypothetical protein, conserved	Tc00.1047053511557.60
441851	protein binding	0.00863309	prefoldin subunit, putative	Tc00.1047053507867.70
441895	protein binding	0.00967147	cell cycle sequence binding phosphoprotein (RBP45), putative	Tc00.1047053506777.50
441925	protein binding	0.0167686	hypothetical protein, conserved	Tc00.1047053503809.130
441932	protein binding	0.0129417	syntaxin, putative	Tc00.1047053507795.50
442159	protein binding	0.0331261	kinetoplast DNA-associated protein, putative	Tc00.1047053504625.70
442190	protein binding	0.0193481	hypothetical protein, conserved	Tc00.1047053503637.20
442528	protein binding	0.015987	hypothetical protein, conserved	Tc00.1047053511467.4
442925	protein binding	0.0211248	f-actin capping protein beta subunit, putative	Tc00.1047053506363.60
443050	protein binding	0.0328742	heat shock protein 70 (hsp70), putative	Tc00.1047053511211.170
443056	protein binding	0.00536	heat shock protein 70 (hsp70), putative	Tc00.1047053511211.160
443117	protein binding	0.0184028	hypothetical protein, conserved	Tc00.1047053510173.120
443199	protein binding	0.0547843	hypothetical protein, conserved	Tc00.1047053506401.330
443248	protein binding	0.0113245	heat shock protein, putative	Tc00.1047053507831.60
443424	protein binding	0.0137104	hypothetical protein, conserved	Tc00.1047053511733.120
443427	protein binding	0.011245	small glutamine-rich tetratricopeptide repeat protein, putative;with=GeneDB:LinJ30_V3.2740 (SGT)	Tc00.1047053511737.10
443428	protein binding	0.00251822	chaperonin HSP60/CNP60, putative	Tc00.1047053511735.10
443493	protein binding	0.00719079	hypothetical protein, conserved	Tc00.1047053503833.10
443627	protein binding	0.0188017	hypothetical protein, conserved	Tc00.1047053506931.30
443696	protein binding	0.0112167	chaperonin HSP60, mitochondrial precursor, putative	Tc00.1047053510187.551
443761	protein binding	0.00666667	heat shock protein HslVU, ATPase subunit HslU, putative	Tc00.1047053510819.60
443772	protein binding	0.012675	hypothetical protein, conserved	Tc00.1047053506739.10
443792	protein binding	0.0146903	hypothetical protein, conserved	Tc00.1047053412943.9
443920	protein binding	0.0279355	acetylornithine deacetylase, putative	Tc00.1047053510837.9
443966	protein binding	0.0159315	hypothetical protein, conserved	Tc00.1047053510101.250
443970	protein binding	0.012914	hypothetical protein, conserved	Tc00.1047053510101.200
444172	protein binding	0.0140264	calreticulin, putative	Tc00.1047053509011.40
444229	protein binding	0.0191053	hypothetical protein	Tc00.1047053506929.54
444263	protein binding	0.0124242	co-chaperone GrpE, putative	Tc00.1047053509045.20
444299	protein binding	0.0120654	hypothetical protein, conserved	Tc00.1047053504163.100
444433	protein binding	0.0215443	hypothetical protein, conserved	Tc00.1047053506213.70
444437	protein binding	0.01417	hypothetical protein, conserved	Tc00.1047053503449.40
444554	protein binding	0.0141504	hypothetical protein, conserved	Tc00.1047053509803.50
444651	protein binding	0.0189647	DnaJ chaperone protein, putative	Tc00.1047053508179.10
444752	protein binding	0.0197837	hypothetical protein, conserved	Tc00.1047053511041.30
444756	protein binding	0.00803515	DnaJ chaperone protein, putative,heat shock protein 40 kDa, putative (TcJ6)	Tc00.1047053511043.30
444797	protein binding	0.0128037	hypothetical protein, conserved	Tc00.1047053510241.10
444798	protein binding	0.00996625	hypothetical protein, conserved	Tc00.1047053504255.50
444840	protein binding	0.0128425	hypothetical protein, conserved	Tc00.1047053507559.100
446170	protein binding	0.0164259	DnaJ chaperone protein, putative	Tc00.1047053506473.20
446292	protein binding	0.015138	hypothetical protein, conserved	Tc00.1047053508613.60
455998	protein binding	0.0164251	hypothetical protein, conserved	Tc00.1047053510431.310
456072	protein binding	0.0110769	heat shock protein 70, putative	Tc00.1047053511211.220
No_Assmby_ID	protein binding	0.00957096	actin-related protein 2, putative	Tc00.1047053511361.40
No_Assmby_ID	protein binding	0.0143742	G-actin binding protein, putative,CAP/Srv2p, putative	Tc00.1047053504137.80
431066	protein folding	0.0204623	chaperone DNAJ protein, putative	Tc00.1047053506289.74
431321	protein folding	0.0180466	hypothetical protein, conserved	Tc00.1047053506287.90
431649	protein folding	0.0209594	hypothetical protein, conserved	Tc00.1047053508569.120
431803	protein folding	0.0137441	hypothetical protein, conserved	Tc00.1047053510055.140
431816	protein folding	0.0171512	hypothetical protein, conserved	Tc00.1047053503733.10
432382	protein folding	0.010842	hypothetical protein, conserved	Tc00.1047053503721.10
432661	protein folding	0.0208857	hypothetical protein, conserved	Tc00.1047053511429.20
433630	protein folding	0.0214559	hypothetical protein, conserved	Tc00.1047053506435.50
434271	protein folding	0.0140784	hypothetical protein, conserved	Tc00.1047053506605.180
434388	protein folding	0.0132616	hypothetical protein, conserved	Tc00.1047053507807.20
434503	protein folding	0.00810324	lipophosphoglycan biosynthetic protein, putative	Tc00.1047053506591.4
434624	protein folding	0.0150794	chaperone DNAJ protein, putative	Tc00.1047053509911.100
435128	protein folding	0.0189804	prefoldin, putative	Tc00.1047053506287.140
435205	protein folding	0.0180195	prefoldin, putative	Tc00.1047053511815.60
435925	protein folding	0.010047	chaperone DNAJ protein, putative	Tc00.1047053510743.100
436024	protein folding	0.0204068	chaperone DNAJ protein, putative	Tc00.1047053511261.100
436029	protein folding	0.0224806	chaperone DNAJ protein, putative	Tc00.1047053511261.20
436217	protein folding	0.0217486	chaperone DNAJ protein, putative	Tc00.1047053507625.110
437027	protein folding	0.013125	heat shock protein-like protein, putative	Tc00.1047053508443.20
437169	protein folding	0.014346	heat shock protein DNAJ, putative	Tc00.1047053509437.40
437236	protein folding	0.0136621	chaperone DNAJ protein, putative	Tc00.1047053511025.100
437266	protein folding	0.00944444	hypothetical protein, conserved	Tc00.1047053511903.240
437492	protein folding	0.0124653	chaperone DNAJ protein, putative	Tc00.1047053510759.134
438101	protein folding	0.0143405	hypothetical protein, conserved	Tc00.1047053506885.440
438142	protein folding	0.0122863	DnaJ chaperone protein, putative	Tc00.1047053506203.50
438158	protein folding	0.00698993	ATP-dependent chaperone, putative	Tc00.1047053508717.33
438356	protein folding	0.012908	DNA-J protein, putative	Tc00.1047053507023.190
438392	protein folding	0.00973451	DnaJ chaperone protein, putative	Tc00.1047053504157.50
438454	protein folding	0.0134941	chaperone DNAJ protein, putative	Tc00.1047053503843.40
438638	protein folding	0.0145022	chaperone DNAJ protein, putative	Tc00.1047053508707.330
438775	protein folding	0.0186633	hypothetical protein, conserved	Tc00.1047053510091.50
439106	protein folding	0.0126662	hypothetical protein, conserved	Tc00.1047053506887.90
439313	protein folding	0.0160338	hypothetical protein, conserved	Tc00.1047053509569.150
439473	protein folding	0.0117994	peptidyl-prolyl cis-trans isomerase, putative	Tc00.1047053508323.84
439816	protein folding	0.00738654	40 kDa cyclophilin, putative,PPIase, putative,rotamase, putative,peptidyl-prolyl cis-trans isomerase, putative (CYP40)	Tc00.1047053506885.400
439960	protein folding	0.0120956	hypothetical protein, conserved	Tc00.1047053507993.30
440415	protein folding	0.0141414	hypothetical protein, conserved	Tc00.1047053506513.24
440424	protein folding	0.0162351	hypothetical protein, conserved	Tc00.1047053508919.90
440566	protein folding	0.0112398	DNA-J protein, putative	Tc00.1047053504203.60
441276	protein folding	0.0207424	DnaJ chaperone protein, putative	Tc00.1047053503981.40
441498	protein folding	0.0175377	hypothetical protein, conserved	Tc00.1047053511291.70
442042	protein folding	0.0304672	heat shock protein DNAJ, putative	Tc00.1047053511627.110
442048	protein folding	0.0123021	hypothetical protein, conserved	Tc00.1047053507801.60
442450	protein folding	0.01104	ATP-dependent chaperone, putative	Tc00.1047053509553.20
442685	protein folding	0.0177778	peptidyl-prolyl cis-trans isomerase, putative	Tc00.1047053508169.69
443492	protein folding	0.0101873	hypothetical protein, conserved	Tc00.1047053511287.130
443581	protein folding	0.0123245	peptidylprolyl isomerase-like, putative	Tc00.1047053511353.10
443956	protein folding	0.0154692	DnaJ chaperone protein, putative	Tc00.1047053508661.30
444460	protein folding	0.0165028	peroxin 14, putative	Tc00.1047053511145.40
444498	protein folding	0.00669427	heat shock protein DNAJ, putative	Tc00.1047053510165.10
444781	protein folding	0.0089175	chaperone DNAJ protein, putative	Tc00.1047053510575.200
444801	protein folding	0.0221476	heat shock protein, putative	Tc00.1047053510579.60
444938	protein folding	0.0115626	hypothetical protein, conserved	Tc00.1047053510223.9
445016	protein folding	0.0130342	DNA-J protein, putative	Tc00.1047053507029.20
446252	protein folding	0.0132737	prefoldin subunit 2, putative	Tc00.1047053511483.40
434853	retrotransposon	0.0356164	retrotransposon hot spot (RHS) protein, putative	Tc00.1047053510845.10
445968	retrotransposon	0.0104683	retrotransposon hot spot (RHS) protein, putative	Tc00.1047053506047.20
441718	retrotransposon	0.0240964	retrotransposon hot spot (RHS) protein, putative	Tc00.1047053509329.9
430795	retrotransposon	0	retrotransposon hot spot (RHS) protein, putative	Tc00.1047053509717.176
445420	retrotransposon	0.0378531	retrotransposon hot spot (RHS) protein, putative	Tc00.1047053511667.20
445891	retrotransposon	0.0222502	retrotransposon hot spot (RHS) protein, putative	Tc00.1047053509295.80
431460	RNA binding	0.0553999	nucleolar RNA-binding protein, putative	Tc00.1047053507649.70
432705	RNA binding	0.0223276	hypothetical protein, conserved	Tc00.1047053510089.60
432855	RNA binding	0.0157275	hypothetical protein, conserved	Tc00.1047053511281.30
433966	RNA binding	0.00828157	hypothetical protein, conserved	Tc00.1047053508215.10
434920	RNA binding	0.0253478	hypothetical protein, conserved	Tc00.1047053510155.110
435243	RNA binding	0.00907029	RNA-binding protein, putative	Tc00.1047053508943.30
435302	RNA binding	0.00897926	hypothetical protein, conserved	Tc00.1047053510877.150
435408	RNA binding	0.0123164	hypothetical protein, conserved	Tc00.1047053511131.98
435492	RNA binding	0.017094	RNA-binding protein 5, putative	Tc00.1047053511127.10
435493	RNA binding	0.00634921	RNA-binding protein, putative	Tc00.1047053511481.55
435762	RNA binding	0.0116953	RNA-binding protein, putative	Tc00.1047053506825.10
435777	RNA binding	0.0148768	hypothetical protein, conserved	Tc00.1047053508299.89
435945	RNA binding	0.0222222	RNA-binding protein, putative	Tc00.1047053507711.40
436281	RNA binding	0.0263566	hypothetical protein, conserved	Tc00.1047053508981.20
436300	RNA binding	0.0150144	hypothetical protein, conserved	Tc00.1047053510265.40
436376	RNA binding	0.00913242	peter pan protein, putative	Tc00.1047053508181.130
436548	RNA binding	0.00993266	RNA-binding protein, putative	Tc00.1047053510507.50
436725	RNA binding	0.0531164	RNA-binding protein, putative	Tc00.1047053507025.50
436762	RNA binding	0.0157808	RNA-binding protein, putative	Tc00.1047053503683.11
436770	RNA binding	0.0174142	RNA binding protein, putative	Tc00.1047053507529.10
436772	RNA binding	0.0158875	RNA-binding protein, putative	Tc00.1047053503685.5
437290	RNA binding	0.00447154	U1A small nuclear ribonucleoprotein, putative	Tc00.1047053507611.300
437482	RNA binding	0.00447628	hypothetical protein, conserved	Tc00.1047053511871.110
437567	RNA binding	0.016656	hypothetical protein, conserved	Tc00.1047053510143.120
437573	RNA binding	0.00610687	RNA-binding protein, putative	Tc00.1047053508409.270
437725	RNA binding	0.0131466	RNA-binding protein, putative	Tc00.1047053507993.140
437780	RNA binding	0.012207	RNA-binding protein, putative	Tc00.1047053509937.60
437892	RNA binding	0.0186837	hypothetical protein, conserved	Tc00.1047053508213.20
437899	RNA binding	0.00922432	hypothetical protein, conserved	Tc00.1047053508213.40
437963	RNA binding	0.015494	hypothetical protein, conserved	Tc00.1047053507649.100
437990	RNA binding	0.0143791	hypothetical protein, conserved	Tc00.1047053507993.380
438132	RNA binding	0.0133059	U5 snRNP-specific 40 kDa protein, putative	Tc00.1047053508831.70
438616	RNA binding	0.0237752	RNA-binding protein, putative	Tc00.1047053506625.70
438860	RNA binding	0.0104432	hypothetical protein, conserved	Tc00.1047053510123.60
438996	RNA binding	0.00847458	RNA-binding protein, putative	Tc00.1047053509715.23
439084	RNA binding	0.0144474	RNA-binding protein, putative	Tc00.1047053507089.70
439152	RNA binding	0.0124521	RNA-binding protein, putative	Tc00.1047053511741.40
439321	RNA binding	0.0218767	RNA-binding protein, putative	Tc00.1047053509569.120
439331	RNA binding	0.0185631	hypothetical protein, conserved	Tc00.1047053511647.40
439424	RNA binding	0.0182759	hypothetical protein, conserved	Tc00.1047053509561.110
439444	RNA binding	0.0161064	RNA-binding protein, putative	Tc00.1047053506565.8
439448	RNA binding	0.0135253	RNA-binding protein, putative	Tc00.1047053506565.12
439513	RNA binding	0.0153229	hypothetical protein, conserved	Tc00.1047053506503.120
439527	RNA binding	0.011799	hypothetical protein, conserved	Tc00.1047053508641.180
439679	RNA binding	0.0172575	RNA-binding protein, putative	Tc00.1047053510689.60
439693	RNA binding	0.0111338	RNA-binding protein, putative	Tc00.1047053508707.80
439781	RNA binding	0.00137365	pumilio/PUF RNA binding protein 7, putative (PUF7)	Tc00.1047053508445.99
440486	RNA binding	0.00550639	mitochondrial RNA binding protein, putative	Tc00.1047053510509.50
440533	RNA binding	0.0151717	hypothetical protein, conserved	Tc00.1047053506399.40
441082	RNA binding	0.0170562	hypothetical protein, conserved	Tc00.1047053503999.90
441184	RNA binding	0.017009	RNA binding protein, putative	Tc00.1047053510657.160
441208	RNA binding	0.0126102	hypothetical protein, conserved	Tc00.1047053506797.120
441331	RNA binding	0.0119048	nucleolar RNA-binding protein, putative	Tc00.1047053510289.6
441428	RNA binding	0.0087146	hypothetical protein, conserved	Tc00.1047053509167.30
441529	RNA binding	0.0204881	hypothetical protein, conserved	Tc00.1047053506413.70
441794	RNA binding	0.00102249	RNA-binding protein, putative	Tc00.1047053508349.39
441872	RNA binding	0.00568942	RNA-binding protein, putative	Tc00.1047053509053.179
442132	RNA binding	0.00324779	elongation initiation factor 2 alpha subunit, putative	Tc00.1047053506693.4
442142	RNA binding	0.0288707	RNA-binding protein 6, putative	Tc00.1047053508153.680
442728	RNA binding	0.0105601	hypothetical protein, conserved	Tc00.1047053509551.60
442785	RNA binding	0.0131771	RNA-binding protein, putative	Tc00.1047053511621.50
442812	RNA binding	0.0123257	hypothetical protein, conserved	Tc00.1047053503419.54
444732	RNA binding	0.00264741	RNA-binding protein, putative	Tc00.1047053510755.120
444924	RNA binding	0.00636436	pumilio/PUF RNA binding protein 5, putative (PUF5)	Tc00.1047053507521.110
444952	RNA binding	0.0119658	mitochondrial RNA binding protein 1, putative	Tc00.1047053509831.36
445223	RNA binding	0.0211294	pumilio/PUF RNA binding protein 4, putative (PUF4)	Tc00.1047053509399.190
432161	RNA metabolic process	0.0169654	U6 snRNA-associated Sm-like protein LSm7p	Tc00.1047053503479.49
432196	RNA metabolic process	0.0183715	hypothetical protein, conserved	Tc00.1047053510609.130
432530	RNA metabolic process	0.0208876	hypothetical protein, conserved	Tc00.1047053508879.190
433117	RNA metabolic process	0.00740741	small nuclear ribonucleoprotein, putative	Tc00.1047053510531.54
433440	RNA metabolic process	0.00873362	fibrillarin, putative	Tc00.1047053509715.40
433463	RNA metabolic process	0.00668912	cleavage and polyadenylation specificity factor, putative	Tc00.1047053506871.140
434048	RNA metabolic process	0.00928074	RNA editing 3' terminal uridylyl transferase 1, putative	Tc00.1047053511249.4
434478	RNA metabolic process	0.013172	spliceosomal U5 snRNP-specific protein, putative	Tc00.1047053508045.79
434631	RNA metabolic process	0.0157407	pumilio-repeat, RNA-binding protein, putative	Tc00.1047053508799.70
434761	RNA metabolic process	0.00772059	cleavage and polyadenylation specificity factor 30 kDa subunit, putative	Tc00.1047053511555.40
434841	RNA metabolic process	0.0119403	ribosomal RNA processing protein 45, putative,3' exoribonuclease, putative,exosome complex exonuclease, putative (RRP45)	Tc00.1047053511825.260
434908	RNA metabolic process	0.021047	histone deacetylase, putative	Tc00.1047053506821.140
435009	RNA metabolic process	0.0138199	RNA editing complex protein MP90, putative,nuclease, putative	Tc00.1047053504247.40
435116	RNA metabolic process	0.0129222	hypothetical protein, conserved	Tc00.1047053504643.20
435308	RNA metabolic process	0.00988554	U5 small nuclear ribonucleoprotein component, putative	Tc00.1047053510031.9
435960	RNA metabolic process	0.0210166	RNA-editing complex protein MP81, putative	Tc00.1047053503515.20
436039	RNA metabolic process	0.021148	histone deacetylase, putative	Tc00.1047053503653.50
436046	RNA metabolic process	0.0142968	ribosomal RNA processing protein 41B, putative,3' exoribonuclease, putative (RRP41B)	Tc00.1047053505037.20
436309	RNA metabolic process	0.00992357	RNA editing complex protein MP63, putative	Tc00.1047053506247.30
436348	RNA metabolic process	0.0147343	exosome-associated protein 4, putative,3' exoribonuclease, putative (EAP4)	Tc00.1047053508269.60
436387	RNA metabolic process	0.0201692	pseudouridylate synthase I, putative	Tc00.1047053503579.110
436498	RNA metabolic process	0.018509	MP44, putative	Tc00.1047053506925.390
436562	RNA metabolic process	0.00496511	pumilio/PUF RNA binding protein 6, putative (PUF6)	Tc00.1047053510125.10
436755	RNA metabolic process	0.0120852	rRNA biogenesis protein, putative	Tc00.1047053503803.10
437163	RNA metabolic process	0.00628382	pumilio/PUF RNA binding protein 1, putative (PUF1)	Tc00.1047053397937.10
437361	RNA metabolic process	0.0190998	hypothetical protein, conserved	Tc00.1047053506931.64
437646	RNA metabolic process	0.0116101	splicing factor TSR1, putative	Tc00.1047053509607.30
437661	RNA metabolic process	0.0104248	MP99, putative	Tc00.1047053508153.1100
437868	RNA metabolic process	0.0152982	RNA pseudouridylate synthase, putative	Tc00.1047053509171.29
437874	RNA metabolic process	0.0120611	splicing factor 3a, putative	Tc00.1047053509171.90
437955	RNA metabolic process	0.0147157	U4/U6 small nuclear ribonuclear protein, putative	Tc00.1047053506855.340
438186	RNA metabolic process	0.0133568	histone acetyltransferase, putative	Tc00.1047053509203.60
438390	RNA metabolic process	0.00852999	heterogeneous nuclear ribonucleoprotein H/F, putative	Tc00.1047053504157.10
438559	RNA metabolic process	0.0105727	mitochondrial RNA-binding protein 2, putative,MRP2, putative,gBP25, putative	Tc00.1047053510359.270
438945	RNA metabolic process	0.0129293	U1 small nuclear ribonucleoprotein, putative	Tc00.1047053508837.140
439005	RNA metabolic process	0.0144771	ribosomal RNA processing protein 41A, putative,3' exoribonuclease, putative,exosome complex exonuclease, putative (RRP41A)	Tc00.1047053510105.20
439036	RNA metabolic process	0.0109433	pumilio/PUF RNA binding protein 9, putative (PUF9)	Tc00.1047053503869.40
439082	RNA metabolic process	0.0155317	exosome-associated protein 2, putative,3' exoribonuclease, putative (EAP2)	Tc00.1047053507089.80
439119	RNA metabolic process	0.0159016	small nuclear RNA gene activation protein (SNAP) 50, putative	Tc00.1047053506887.60
439171	RNA metabolic process	0.0118246	RNA-editing complex protein, putative	Tc00.1047053509611.110
439507	RNA metabolic process	0.00937005	U3 snoRNA-associated protein UTP11, putative	Tc00.1047053511293.40
439601	RNA metabolic process	0.0115646	rRNA processing protein, putative	Tc00.1047053509671.120
439618	RNA metabolic process	0.0104328	5'-3' exonuclease XRNC, putative	Tc00.1047053509331.9
439632	RNA metabolic process	0.0152033	pseudouridine synthase A-like protein, putative	Tc00.1047053507023.30
439637	RNA metabolic process	0.0156122	hypothetical protein, conserved	Tc00.1047053511751.250
439708	RNA metabolic process	0.0167181	MP24, putative	Tc00.1047053510295.20
439709	RNA metabolic process	0.00685871	RNA editing complex protein MP18, putative	Tc00.1047053510295.30
440007	RNA metabolic process	0.00944559	RNA editing 3' terminal uridylyl transferase 2, putative,RNA editing complex protein MP57, putative (RET2)	Tc00.1047053507517.130
440044	RNA metabolic process	0.0115942	U2 small nuclear ribonucleoprotein B, putative	Tc00.1047053504431.90
440452	RNA metabolic process	0.0068043	nucleolar protein, putative	Tc00.1047053503773.50
440868	RNA metabolic process	0.00964052	pseudouridylate synthase-like protein, putative	Tc00.1047053504797.30
440940	RNA metabolic process	0.00456349	small nuclear ribonucleoprotein SmD2, putative	Tc00.1047053511189.80
441683	RNA metabolic process	0.0117886	anti-silencing protein ASF 1, putative	Tc00.1047053505999.30
442076	RNA metabolic process	0.0102971	U2 splicing auxiliary factor, putative (u2af26)	Tc00.1047053503577.20
442163	RNA metabolic process	0.0125196	trans-splicing factor, putative	Tc00.1047053504625.10
442368	RNA metabolic process	0.0151055	hypothetical protein, conserved	Tc00.1047053509767.40
442473	RNA metabolic process	0.0141519	RNA editing complex protein MP61, putative	Tc00.1047053504097.10
442705	RNA metabolic process	0.0136873	hypothetical protein, conserved	Tc00.1047053509455.60
442713	RNA metabolic process	0.0106667	small nuclear ribonucleoprotein Sm-F, putative	Tc00.1047053509551.64
442915	RNA metabolic process	0.0143014	exosome complex exonuclease, putative,ribosomal RNA processing protein 4, putative	Tc00.1047053508859.109
443205	RNA metabolic process	0.0146199	U6 snRNA-associated Sm-like protein LSm4, putative	Tc00.1047053457339.10
443241	RNA metabolic process	0.0152904	pumilio/PUF RNA binding protein 2, putative (PUF2)	Tc00.1047053511261.120
443277	RNA metabolic process	0.00536398	small nuclear ribonucleoprotein Sm-E, putative	Tc00.1047053511499.59
443300	RNA metabolic process	0.0141243	U6 snRNA-associated Sm-like protein LSm5p	Tc00.1047053509065.124
443494	RNA metabolic process	0.0101497	ribosome biogenesis protein, putative	Tc00.1047053503833.69
443497	RNA metabolic process	0.0168919	fibrillarin, putative	Tc00.1047053506211.250
444375	RNA metabolic process	0.00666667	5'-3' exonuclease XRNA, putative	Tc00.1047053506351.9
444473	RNA metabolic process	0.00720021	centromere/microtubule binding protein cbf5, putative	Tc00.1047053504069.90
444490	RNA metabolic process	0.0092329	pumilio/PUF RNA binding protein 3, putative (PUF3)	Tc00.1047053468005.9
444934	RNA metabolic process	0.0171946	hypothetical protein, conserved	Tc00.1047053508355.360
445322	RNA metabolic process	0.0154059	RNA editing complex protein MP46, putative	Tc00.1047053507773.30
445866	RNA metabolic process	0.0157935	histone acetyltransferase-like protein, putative	Tc00.1047053506743.120
431238	signal transducer activity	0.0157568	phosphatidylinositol 4-kinase alpha, putative	Tc00.1047053507531.19
431414	signal transducer activity	0.02187	hypothetical protein, conserved	Tc00.1047053508741.390
431634	signal transducer activity	0.0217747	phosphatidylinositol-4-phosphate 5-kinase-like, putative	Tc00.1047053506957.140
432060	signal transducer activity	0.00443568	receptor-type adenylate cyclase, putative	Tc00.1047053506717.20
432238	signal transducer activity	0.0129376	small GTPase, putative	Tc00.1047053509247.20
432639	signal transducer activity	0.0126848	ras-related protein Rab21, putative	Tc00.1047053511191.19
432798	signal transducer activity	0.0200121	inositol polyphosphate kinase-like protein, putative	Tc00.1047053504213.90
433268	signal transducer activity	0.0166883	hypothetical protein, conserved	Tc00.1047053511109.70
433410	signal transducer activity	0.00823366	receptor-type adenylate cyclase, putative	Tc00.1047053511705.10
433911	signal transducer activity	0.0155449	ADP-ribosylation factor-like protein, putative	Tc00.1047053506009.100
434823	signal transducer activity	0.00883157	myo-inositol-1(or 4)-monophosphatase 1, putative	Tc00.1047053509179.140
435350	signal transducer activity	0.00605061	ras-related rab-4, putative	Tc00.1047053510911.30
435788	signal transducer activity	0.014733	small GTP-binding protein Rab11, putative,Rab11 GTPase, putative (TcRab11)	Tc00.1047053506151.30
435830	signal transducer activity	0.0114943	small GTP-binding protein Rab7, putative	Tc00.1047053503689.10
435834	signal transducer activity	0.00848485	rab1 small GTP-binding protein, putative	Tc00.1047053503689.4
435985	signal transducer activity	0.010925	vesicular transport protein (CDC48 homologue), putative	Tc00.1047053506629.80
435999	signal transducer activity	0.0226645	ADP-ribosylation factor, putative,small GTPase, putative	Tc00.1047053508839.60
436045	signal transducer activity	0.0170316	small GTP-binding protein RAB6, putative	Tc00.1047053505037.50
436092	signal transducer activity	0.00732008	phosphoinositide-specific phospholipase C, putative	Tc00.1047053504149.160
436459	signal transducer activity	0.0128342	ADP-ribosylation factor-like 2, arl2, putative (ARL2)	Tc00.1047053506295.80
437248	signal transducer activity	0.0103175	ADP-ribosylation factor GTPase activating protein 1, putative	Tc00.1047053507507.20
437446	signal transducer activity	0.0171336	cAMP phosphodiesterase A, putative;with=GeneDB:LinJ18_V3.1100 (PDEA)	Tc00.1047053511269.40
437448	signal transducer activity	0.00422316	ras-related protein rab-5, putative	Tc00.1047053509805.60
437560	signal transducer activity	0.0118708	phosphatidylinositol 4-kinase, putative	Tc00.1047053508695.20
437563	signal transducer activity	0.00932122	hypothetical protein	Tc00.1047053505987.60
437633	signal transducer activity	0.0132288	phosphatidylinositol 3-kinase, putative	Tc00.1047053511067.4
437645	signal transducer activity	0.0104265	small GTP-binding protein Rab1, putative	Tc00.1047053503715.30
437764	signal transducer activity	0.0116232	hypothetical protein, conserved	Tc00.1047053506605.80
437766	signal transducer activity	0.0177905	hypothetical protein	Tc00.1047053506605.100
437860	signal transducer activity	0.0178755	ADP-ribosylation factor GTPase activating protein, putative	Tc00.1047053511589.70
438284	signal transducer activity	0.0202526	hypothetical protein, conserved	Tc00.1047053504159.90
438309	signal transducer activity	0.0191304	small GTP-binding protein Rab28, putative	Tc00.1047053507023.110
438475	signal transducer activity	0.00899556	phosphatidylinositol (3,5) kinase, putative	Tc00.1047053503793.20
438580	signal transducer activity	0.0107906	ras-related protein rab-2a, putative	Tc00.1047053511711.80
438583	signal transducer activity	0.0113624	phosphatidylinositol 3-kinase catalytic subunit, putative	Tc00.1047053511709.19
439201	signal transducer activity	0.0260063	hypothetical protein, conserved	Tc00.1047053507277.10
439300	signal transducer activity	0.0186676	phosphatidylinositol-4-phosphate 5-kinase, putative	Tc00.1047053509715.120
439409	signal transducer activity	0.0109428	ADP-ribosylation factor 1, putative (ARF1)	Tc00.1047053510755.50
439638	signal transducer activity	0.012218	hypothetical protein, conserved	Tc00.1047053511753.9
439654	signal transducer activity	0.0167639	Putrescine-cadaverine transporter (POT1.1)	Tc00.1047053504213.110
439930	signal transducer activity	0.0103943	ADP-ribosylation factor-like protein, putative	Tc00.1047053511511.170
440013	signal transducer activity	0.012631	small GTP-binding protein, putative	Tc00.1047053508207.200
440034	signal transducer activity	0.00670391	ADP-ribosylation factor 3, putative	Tc00.1047053507951.170
440421	signal transducer activity	0.00802792	ADP-ribosylation factor, putative (ARL-1)	Tc00.1047053506513.60
440462	signal transducer activity	0.0178182	hypothetical protein, conserved	Tc00.1047053511717.20
440637	signal transducer activity	0.0144576	protein kinase, putative,serine/threonine protein kinase, putative	Tc00.1047053510121.150
441079	signal transducer activity	0.00512821	ras-family member, GTP-binding protein, putative	Tc00.1047053503999.70
441190	signal transducer activity	0.00949384	phosphoinositide-binding protein, putative	Tc00.1047053510657.30
441346	signal transducer activity	0.0117298	phosphatidylinositol-4-phosphate 5-kinase, putative	Tc00.1047053510289.30
441625	signal transducer activity	0.0159258	ras-related GTP-binding protein, putative	Tc00.1047053505171.50
441936	signal transducer activity	0.00809179	small GTP-binding protein, putative	Tc00.1047053510647.60
442017	signal transducer activity	0.00841424	hypothetical protein, conserved	Tc00.1047053509213.50
442021	signal transducer activity	0.0188034	hypothetical protein, conserved	Tc00.1047053509213.30
442453	signal transducer activity	0.0029017	cAMP specific phosphodiesterase, putative	Tc00.1047053508277.100
442454	signal transducer activity	0.00983035	cAMP specific phosphodiesterase, putative	Tc00.1047053509943.20
442467	signal transducer activity	0.0169199	presenilin-like aspartic peptidase, putative,presenilin-like aspartic peptidase, clan AD, family A22A, putative	Tc00.1047053508277.50
442585	signal transducer activity	0.0135164	phosphatidylinositol 3-related kinase, putative	Tc00.1047053511717.209
442595	signal transducer activity	0.0230896	hypothetical protein, conserved	Tc00.1047053506223.10
442702	signal transducer activity	0.0134557	GTP-binding nuclear protein rtb2, putative	Tc00.1047053509455.80
442719	signal transducer activity	0.0151246	amino acid permease, putative	Tc00.1047053509551.20
442968	signal transducer activity	0.0138577	small GTPase, putative	Tc00.1047053508721.10
443076	signal transducer activity	0.0114035	XPA-interacting protein, putative	Tc00.1047053504011.40
443393	signal transducer activity	0.0152681	hypothetical protein, conserved	Tc00.1047053506247.460
443482	signal transducer activity	0.00704111	small GTP-binding protein, putative	Tc00.1047053509539.50
443869	signal transducer activity	0.0060307	ADP-ribosylation factor, putative	Tc00.1047053508197.20
443976	signal transducer activity	0.0177167	inositol-1,4,5-trisphosphate (IP3) 5-phosphatase, putative	Tc00.1047053510101.130
444173	signal transducer activity	0.0343604	expression site-associated gene (ESAG-like) protein, putative,expression site-associated gene 3 (ESAG3-like) protein, putative	Tc00.1047053506243.110
444468	signal transducer activity	0.00689655	hypothetical protein, conserved	Tc00.1047053510769.140
444565	signal transducer activity	0.00799159	PAS-domain containing phosphoglycerate kinase, putative	Tc00.1047053506945.20
444659	signal transducer activity	0.0170465	ATPase, putative	Tc00.1047053508231.130
444738	signal transducer activity	0.0144297	notchless homolog, putative	Tc00.1047053511075.20
444883	signal transducer activity	0.0166667	hypothetical protein, conserved	Tc00.1047053508579.10
445424	signal transducer activity	0.0136986	small GTP-binding protein Rab18, putative	Tc00.1047053508837.74
432337	structural molecule activity	0.0091002	outer dynein arm docking complex protein;with=GeneDB:Linj32_V3.3050 (DC2)	Tc00.1047053509073.40
433359	structural molecule activity	0.0173913	60S ribosomal protein L23a, putative	Tc00.1047053509151.140
433444	structural molecule activity	0.0124498	hypothetical protein, conserved	Tc00.1047053510105.70
433972	structural molecule activity	0.0125448	hypothetical protein, conserved	Tc00.1047053511051.20
434035	structural molecule activity	0.010591	hypothetical protein, conserved	Tc00.1047053503819.10
434049	structural molecule activity	0.00585496	50S ribosomal protein L16, putative	Tc00.1047053506657.79
434252	structural molecule activity	0.0122192	hypothetical protein, conserved	Tc00.1047053511621.259
434272	structural molecule activity	0.00991637	60S ribosomal protein, putative	Tc00.1047053511239.140
434610	structural molecule activity	0.00874317	hypothetical protein, conserved	Tc00.1047053510989.40
435685	structural molecule activity	0.00933421	structural maintenance of chromosome 3 protein, putative	Tc00.1047053507813.10
435696	structural molecule activity	0.0150679	structural maintenance of chromosome (SMC) family protein, putative	Tc00.1047053507011.60
436288	structural molecule activity	0.00965524	ribosomal protein L39, putative	Tc00.1047053506573.81
436618	structural molecule activity	0.028028	ribosomal protein S25, putative	Tc00.1047053509233.190
436863	structural molecule activity	0.0193184	hypothetical protein, conserved	Tc00.1047053510317.7
436970	structural molecule activity	0.013569	zeta tubulin, putative	Tc00.1047053507949.110
437258	structural molecule activity	0.014147	transcription initiation protein, putative	Tc00.1047053511625.10
437417	structural molecule activity	0.0157686	cytoskeleton-associated protein CAP5.5, putative	Tc00.1047053511333.4
437719	structural molecule activity	0.0138421	60S ribosomal protein L7, putative	Tc00.1047053507993.130
437739	structural molecule activity	0.00849934	40S ribosomal protein S6, putative	Tc00.1047053510769.49
437756	structural molecule activity	0.0129794	60S acidic ribosomal protein P2, putative	Tc00.1047053505977.26
437785	structural molecule activity	0.0140011	hypothetical protein, conserved	Tc00.1047053407477.40
437796	structural molecule activity	0.0122283	hypothetical protein, conserved	Tc00.1047053509053.40
437919	structural molecule activity	0.00917082	structural maintenance of chromosome protein 4, putative (SMC4)	Tc00.1047053508779.90
437943	structural molecule activity	0.0144772	actin-like protein, putative	Tc00.1047053506405.30
437953	structural molecule activity	0.00740741	ribosomal protein L14, putative	Tc00.1047053508257.104
437986	structural molecule activity	0.00152749	histone H2A, putative	Tc00.1047053507979.4
438370	structural molecule activity	0.0206928	delta tubulin, putative	Tc00.1047053503969.10
438511	structural molecule activity	0.0182919	60S acidic ribosomal protein P2, putative	Tc00.1047053510309.40
438788	structural molecule activity	0.0192002	nucleosome assembly protein, putative	Tc00.1047053507963.79
438914	structural molecule activity	0.0128361	ARP2/3 complex subunit, putative	Tc00.1047053504215.40
439205	structural molecule activity	0.0152165	hypothetical protein, conserved	Tc00.1047053447705.9
439231	structural molecule activity	0.0151329	I/6 autoantigen, putative	Tc00.1047053511825.80
439265	structural molecule activity	0.00893438	ribosomal protein L11, putative	Tc00.1047053511621.70
439272	structural molecule activity	0.0161923	hypothetical protein, conserved	Tc00.1047053511621.100
439320	structural molecule activity	0.0192503	ARP2/3 complex subunit, putative	Tc00.1047053506865.10
439453	structural molecule activity	0.0252438	ribosomal protein L38, putative	Tc00.1047053503881.39
439514	structural molecule activity	0.0186264	histone H3 variant, putative	Tc00.1047053506503.150
439755	structural molecule activity	0.0200657	60S ribosomal protein L7, putative	Tc00.1047053507519.110
439769	structural molecule activity	0.0114996	actin-like protein, putative	Tc00.1047053506733.50
439828	structural molecule activity	0.0299204	ribosomal protein L27, putative	Tc00.1047053511545.40
439842	structural molecule activity	0.0159711	chromatin assembly factor 1 subunit B, putative	Tc00.1047053503431.100
439907	structural molecule activity	0.022467	ribosomal protein L29, putative	Tc00.1047053510719.30
440059	structural molecule activity	0.0107143	ribosomal protein S19, putative	Tc00.1047053510879.20
440109	structural molecule activity	0.0219973	60S ribosomal protein L35, putative	Tc00.1047053509979.90
440242	structural molecule activity	0.0159395	actin-like protein, putative	Tc00.1047053509747.70
440299	structural molecule activity	0.0110503	40S ribosomal protein S16, putative	Tc00.1047053503899.30
440352	structural molecule activity	0.016285	60S ribosomal protein L22, putative	Tc00.1047053510719.160
440558	structural molecule activity	0.0055281	ribosomal protein S26, putative	Tc00.1047053503801.20
440933	structural molecule activity	0.0185861	40S ribosomal protein S13, putative	Tc00.1047053510973.30
440959	structural molecule activity	0.0203115	60S ribosomal subunit protein L31, putative	Tc00.1047053510737.70
441124	structural molecule activity	0.0297657	nucleoporin (NUP54/57), putative	Tc00.1047053510597.40
441255	structural molecule activity	0.0221297	40S ribosomal protein S15A, putative	Tc00.1047053509381.20
441258	structural molecule activity	0.0086758	40S ribosomal protein S15A, putative	Tc00.1047053508041.30
441384	structural molecule activity	0.00676968	50S ribosomal protein L17, putative	Tc00.1047053506743.30
441505	structural molecule activity	0.0162909	nucleobase transporter, putative	Tc00.1047053511051.30
441525	structural molecule activity	0.0366601	40S ribosomal protein S33, putative	Tc00.1047053506413.20
441526	structural molecule activity	0.0261273	40S ribosomal protein S33, putative	Tc00.1047053511237.60
441694	structural molecule activity	0.00523297	60S ribosomal protein L5, putative	Tc00.1047053509671.80
441756	structural molecule activity	0.0121212	hypothetical protein, conserved	Tc00.1047053508127.9
441886	structural molecule activity	0.011601	ribosomal protein L2, putative	Tc00.1047053509775.49
441935	structural molecule activity	0.00806376	mitochondrial ribosomal protein L3, putative	Tc00.1047053507795.100
442004	structural molecule activity	0.0163399	nucleosome assembly protein-like protein, putative	Tc00.1047053505983.20
442063	structural molecule activity	0.00426929	ribosomal protein L13, putative	Tc00.1047053506405.110
442067	structural molecule activity	0.00791667	ribosomal protein L21E (60S), putative	Tc00.1047053507251.20
442075	structural molecule activity	0.0291434	ribosomal protein L38, putative	Tc00.1047053510943.26
442116	structural molecule activity	0.0195195	40S ribosomal protein S21, putative	Tc00.1047053510101.430
442125	structural molecule activity	0.0291836	40S ribosomal protein S21, putative	Tc00.1047053510101.420
442134	structural molecule activity	0.0108111	actin-like protein, putative	Tc00.1047053508153.600
442290	structural molecule activity	0.0169661	actin-like protein, putative	Tc00.1047053508951.29
442460	structural molecule activity	0.00734908	ribosomal protein S6, putative,NPH2/RS6-like protein, putative	Tc00.1047053509943.30
442475	structural molecule activity	0.0134576	ribosomal protein L24, putative	Tc00.1047053506679.230
442477	structural molecule activity	0.0047619	ribosomal protein L24, putative	Tc00.1047053503611.20
442514	structural molecule activity	0.0057652	60S ribosomal protein L30, putative	Tc00.1047053503453.30
442517	structural molecule activity	0.080074	60S ribosomal protein L30, putative	Tc00.1047053503453.40
442554	structural molecule activity	0	ribosomal protein S29, putative	Tc00.1047053511805.15
442568	structural molecule activity	0.0300009	ribosomal protein S29, putative	Tc00.1047053509201.15
442626	structural molecule activity	0.0173101	ribosomal protein L3, putative	Tc00.1047053510879.120
442854	structural molecule activity	0.0074607	actin-related protein 3, putative	Tc00.1047053508277.260
442856	structural molecule activity	0.00404226	actin, putative	Tc00.1047053404073.20
443138	structural molecule activity	0.0114597	40S ribosomal protein S8, putative	Tc00.1047053511069.10
443144	structural molecule activity	0.0178134	60S ribosomal protein L26, putative	Tc00.1047053511903.130
443145	structural molecule activity	0.0155093	60S ribosomal protein L26, putative	Tc00.1047053511067.20
443198	structural molecule activity	0.0280903	60S ribosomal protein L7a, putative	Tc00.1047053506401.320
443305	structural molecule activity	0.0374571	histone H4, putative	Tc00.1047053510351.11
443360	structural molecule activity	0.013998	60S ribosomal protein L10a, putative	Tc00.1047053511277.160
443362	structural molecule activity	0.0142885	60S ribosomal protein L34, putative	Tc00.1047053507831.90
443404	structural molecule activity	0.0119473	40S ribosomal protein S8, putative	Tc00.1047053508231.200
443523	structural molecule activity	0.0307637	40S ribosomal protein SA, putative	Tc00.1047053442383.9
443719	structural molecule activity	0.0117951	60S ribosomal protein L13, putative	Tc00.1047053508153.290
443753	structural molecule activity	0.0199071	40S ribosomal protein S11, putative	Tc00.1047053508405.40
443885	structural molecule activity	0.0232748	40S ribosomal protein S3A, putative	Tc00.1047053511001.9
443899	structural molecule activity	0.0086072	40S ribosomal protein S12, putative	Tc00.1047053503395.50
443958	structural molecule activity	0.0150508	ubiquitin/ribosomal protein S27a, putative	Tc00.1047053510409.39
443963	structural molecule activity	0.0135438	40S ribosomal protein S5, putative	Tc00.1047053510101.170
443984	structural molecule activity	0.0107639	60S ribosomal protein L24, putative	Tc00.1047053510101.240
444289	structural molecule activity	0.0218973	40S ribosomal protein S9, putative	Tc00.1047053504163.30
444405	structural molecule activity	0.00765306	60S ribosomal protein L5, putative	Tc00.1047053510765.70
444407	structural molecule activity	0.0224965	ribosomal protein L36, putative	Tc00.1047053509671.64
444416	structural molecule activity	0.00542005	ribosomal protein L15, putative	Tc00.1047053510767.10
444428	structural molecule activity	0.0152801	60S ribosomal protein L17, putative	Tc00.1047053506213.80
444456	structural molecule activity	0.0141051	60S ribosomal protein L17, putative	Tc00.1047053503449.10
444457	structural molecule activity	0.0142988	40S ribosomal protein S2, putative	Tc00.1047053503833.40
444462	structural molecule activity	0.0214306	60S ribosomal protein L32, putative	Tc00.1047053506241.100
444572	structural molecule activity	0.00868846	60S ribosomal protein L9, putative	Tc00.1047053506835.30
444576	structural molecule activity	0.00760971	epsilon tubulin, putative	Tc00.1047053509967.160
444577	structural molecule activity	0.00969977	40S ribosomal protein S23, putative	Tc00.1047053504181.20
444582	structural molecule activity	0.0158947	40S ribosomal protein S23, putative	Tc00.1047053504181.30
444699	structural molecule activity	0.0194394	60S ribosomal protein L6, putative	Tc00.1047053507709.50
444729	structural molecule activity	0.00762338	60S ribosomal protein L12, putative	Tc00.1047053510755.129
444760	structural molecule activity	0.00725815	40S ribosomal protein S12, putative	Tc00.1047053508551.20
444785	structural molecule activity	0.0116672	60S ribosomal protein L10, putative	Tc00.1047053510579.80
444794	structural molecule activity	0.0149698	hypothetical protein, conserved	Tc00.1047053504255.10
444855	structural molecule activity	0.0120922	histone H2B variant, putative	Tc00.1047053506779.150
445033	structural molecule activity	0.01766	profilin, putative	Tc00.1047053510911.10
445163	structural molecule activity	0.0242424	histone H3, putative	Tc00.1047053505931.40
445218	structural molecule activity	0.0180796	60S ribosomal protein L13a, putative	Tc00.1047053506315.50
445243	structural molecule activity	0.00684986	hypothetical protein, conserved	Tc00.1047053511817.90
445346	structural molecule activity	0.0218864	60S ribosomal protein L37, putative	Tc00.1047053507773.34
445955	structural molecule activity	0.0146189	condensin subunit 1, putative	Tc00.1047053509941.110
454291	structural molecule activity	0.0170068	60S ribosomal protein L37a, putative	Tc00.1047053504069.56
454361	structural molecule activity	0.0278411	60S ribosomal protein L28, putative	Tc00.1047053510101.40
456870	structural molecule activity	0.00768595	60S acidic ribosomal protein P2, putative	Tc00.1047053506595.100
456983	structural molecule activity	0.0267403	histone H3, putative	Tc00.1047053509471.77
No_Assmby_ID	structural molecule activity	0.0139963	ARP2/3 complex subunit, putative	Tc00.1047053509127.104
433857	transcription regulator activity	0.0204918	transcription elongation factor, putative	Tc00.1047053507857.10
434224	transcription regulator activity	0.0186437	hypothetical protein, conserved	Tc00.1047053510799.30
435619	transcription regulator activity	0.0135371	hypothetical protein, conserved	Tc00.1047053507811.40
436415	transcription regulator activity	0.00458979	hypothetical protein, conserved	Tc00.1047053507933.10
436986	transcription regulator activity	0.0110187	CCR4 associated factor, putative	Tc00.1047053511827.60
438164	transcription regulator activity	0.00754561	branch point binding protein, putative	Tc00.1047053508717.40
438328	transcription regulator activity	0.0135296	ribonuclease, putative	Tc00.1047053510751.10
438761	transcription regulator activity	0.0127088	hypothetical protein, conserved	Tc00.1047053510165.30
438936	transcription regulator activity	0.0247934	NAD-dependent deacetylase, putative,transcriptional regulator, Sir2 family protein, putative,nicotinic acid mononucleotide 5,6-dimethylbenzimidazole (cobb) protein, putative	Tc00.1047053447255.20
439238	transcription regulator activity	0.0153325	hypothetical protein, conserved	Tc00.1047053508323.120
440066	transcription regulator activity	0.0170723	hypothetical protein, conserved	Tc00.1047053504103.70
441019	transcription regulator activity	0.00615258	hypothetical protein, conserved	Tc00.1047053480653.10
441027	transcription regulator activity	0.0107857	transcription elongation factor s-II, putative	Tc00.1047053511115.40
441622	transcription regulator activity	0.0169294	hypothetical protein	Tc00.1047053507603.90
441634	transcription regulator activity	0.0188209	hypothetical protein, conserved	Tc00.1047053511559.40
441869	transcription regulator activity	0.016765	p22 protein precursor, putative	Tc00.1047053509965.290
441943	transcription regulator activity	0.0116174	nuclear transcription factor, putative	Tc00.1047053510645.20
443176	transcription regulator activity	0.0168118	hypothetical protein, conserved	Tc00.1047053509007.40
443353	transcription regulator activity	0.0138126	basic transcription factor 3a, putative	Tc00.1047053504017.10
444787	transcription regulator activity	0.00729587	nascent polypeptide associated complex subunit, putative	Tc00.1047053510241.60
445228	transcription regulator activity	0.0201729	hypothetical protein, conserved	Tc00.1047053510073.70
431202	transferase activity	0.0409273	trans-sialidase, putative	Tc00.1047053503993.10
431244	transferase activity	0.0171621	tRNA nucleotidyltransferase, putative	Tc00.1047053508349.20
431639	transferase activity	0.0202809	dolichyl-P-Man:GDP-Man5GlcNAc2-PP-dolichyl alpha-1,2-mannosyltransferase, putative (ALG9)	Tc00.1047053507603.150
432061	transferase activity	0.0194845	fatty acid elongase, putative	Tc00.1047053506717.10
432115	transferase activity	0.00698541	hypothetical protein, conserved	Tc00.1047053510431.70
432132	transferase activity	0.0215054	protein farnesyltransferase, putative	Tc00.1047053507747.220
432410	transferase activity	0.00259909	hypothetical protein, conserved	Tc00.1047053507629.10
432682	transferase activity	0.0134933	hypothetical protein, conserved	Tc00.1047053407477.69
433170	transferase activity	0.0255973	prenyltransferase, putative	Tc00.1047053510903.60
433175	transferase activity	0.0117187	oligosaccharyl transferase subunit, putative	Tc00.1047053427355.10
433194	transferase activity	0.0186619	methionyl-tRNA formyltransferase, putative	Tc00.1047053509267.100
433238	transferase activity	0.0185185	hypothetical protein, conserved	Tc00.1047053503965.10
433283	transferase activity	0.023183	hypothetical protein, conserved	Tc00.1047053505999.4
433292	transferase activity	0.0236096	aspartate aminotransferase, putative	Tc00.1047053503679.10
433341	transferase activity	0.0219672	acyl-CoA binding protein, putative	Tc00.1047053506621.60
433374	transferase activity	0.0144642	hypothetical protein, conserved	Tc00.1047053509127.40
433422	transferase activity	0.0159247	alkyl-dihydroxyacetone phosphate synthase, putative	Tc00.1047053503815.10
433745	transferase activity	0.00834939	hypothetical protein, conserved	Tc00.1047053507667.20
433872	transferase activity	0.0136865	N-myristoyl transferase, putative	Tc00.1047053506525.80
433948	transferase activity	0.0217918	hypothetical protein, conserved	Tc00.1047053503923.30
434031	transferase activity	0.0179333	phospholipid:diacylglycerol acyltransferase, putative	Tc00.1047053506757.10
434091	transferase activity	0.0222798	acetyltransferase, putative	Tc00.1047053509805.200
434092	transferase activity	0.0124441	cholinephosphate cytidylyltransferase A, putative	Tc00.1047053511267.30
434113	transferase activity	0.0107612	ribosomal RNA methyltransferase, putative	Tc00.1047053504427.90
434263	transferase activity	0.0146621	ubiquinone biosynthesis methyltransferase, putative	Tc00.1047053503823.160
434320	transferase activity	0.0179729	phosphatidylcholine:ceramide cholinephosphotransferase 2, putative	Tc00.1047053506885.124
434408	transferase activity	0.0147371	diacylglycerol acyltransferase, putative	Tc00.1047053507467.90
434487	transferase activity	0.0162009	O-6 methyl-guanine alkyl transferase, putative	Tc00.1047053508347.20
434498	transferase activity	0.0126468	hypothetical protein, conserved	Tc00.1047053507941.30
434513	transferase activity	0.005967	alanine aminotransferase, putative,glutamic--alanine transaminase, putative,glutamic--pyruvic transaminase, putative	Tc00.1047053510889.120
434663	transferase activity	0.0133405	dihydrolipoamide branched chain transacylase, putative	Tc00.1047053507601.70
434826	transferase activity	0.0176002	hypothetical protein, conserved	Tc00.1047053507527.10
434828	transferase activity	0.0114129	2-oxoglutarate dehydrogenase, E2 component, dihydrolipoamide succinyltransferase, putative	Tc00.1047053506025.60
434877	transferase activity	0.018113	cytidine triphosphate synthase, putative	Tc00.1047053506479.120
434975	transferase activity	0.00955773	glycine synthase, putative;with=GeneDB:LinJ36_V3.3990 (GCVT1)	Tc00.1047053511231.50
435154	transferase activity	0.0147938	hypothetical protein, conserved	Tc00.1047053426897.4
435257	transferase activity	0.0220126	prenyl protein specific carboxyl methyltransferase, putative	Tc00.1047053510743.40
435454	transferase activity	0.0172291	dihydroxyacetone phosphate acyltransferase, putative;with=GeneDB:LmjF34.1090 (DAT)	Tc00.1047053506435.270
435461	transferase activity	0.0267913	hypothetical protein, conserved	Tc00.1047053510667.50
435511	transferase activity	0.0148814	hypothetical protein, conserved	Tc00.1047053511755.50
435633	transferase activity	0.0267501	GPI alpha-mannosyltransferase III (GPI10)	Tc00.1047053503527.40
435688	transferase activity	0.0174085	hypothetical protein, conserved	Tc00.1047053511649.90
435741	transferase activity	0.0259921	actyltransferase-like protein	Tc00.1047053506181.104
435826	transferase activity	0.0132505	UTP-glucose-1-phosphate uridylyltransferase 2, putative	Tc00.1047053506359.60
435859	transferase activity	0.020803	UDP-N-acetylglucosamine-dolichyl-phosphate N-acetylglucosaminephosphotransferase, putative	Tc00.1047053510283.140
435958	transferase activity	0.0123615	ribosomal RNA methyltransferase, putative	Tc00.1047053503515.7
435986	transferase activity	0.0087994	cysteine desulfurase, putative	Tc00.1047053509831.10
436171	transferase activity	0.012985	serine palmitoyltransferase, putative	Tc00.1047053503453.100
436179	transferase activity	0.0173948	hypothetical protein, conserved	Tc00.1047053508175.210
436276	transferase activity	0.00962001	UDP-GlcNAc:PI a1-6 GlcNAc-transferase	Tc00.1047053509215.16
436314	transferase activity	0.0161443	fatty acyl CoA synthetase 2, putative	Tc00.1047053504177.20
436316	transferase activity	0.00698188	fatty acyl CoA synthetase 2, putative	Tc00.1047053506261.10
436317	transferase activity	0.0052381	fatty acyl CoA syntetase 1, putative	Tc00.1047053510151.10
436413	transferase activity	0.0170885	hypoxanthine-guanine phosphoribosyltransferase, putative	Tc00.1047053509693.70
436416	transferase activity	0.0103448	hypoxanthine-guanine phosphoribosyltransferase, putative	Tc00.1047053509693.80
436465	transferase activity	0.0119966	protoheme IX farnesyltransferase, putative	Tc00.1047053509601.59
436540	transferase activity	0.0132638	3-ketoacyl-CoA thiolase, putative	Tc00.1047053509463.30
436566	transferase activity	0.0180641	N-acetyltransferase subunit Nat1, putative	Tc00.1047053510301.80
436645	transferase activity	0.0132045	hypothetical protein, conserved	Tc00.1047053509877.20
436678	transferase activity	0.0160876	hypothetical protein, conserved	Tc00.1047053506467.29
436767	transferase activity	0.0032993	carnitine/choline acetyltransferase, putative	Tc00.1047053503685.30
436777	transferase activity	0.0112713	hypothetical protein, conserved	Tc00.1047053503835.30
436870	transferase activity	0.0159722	poly(A) polymerase, putative	Tc00.1047053510317.34
436975	transferase activity	0.0164609	RNA polymerase subunit, putative	Tc00.1047053511423.104
437034	transferase activity	0.0164822	1-acyl-sn-glycerol-3-phosphate acyltransferase, putative	Tc00.1047053509157.60
437165	transferase activity	0.0144184	leucine carboxyl methyltransferase, putative	Tc00.1047053508625.120
437170	transferase activity	0.0203972	hypothetical protein, conserved	Tc00.1047053509233.40
437220	transferase activity	0.019746	hypothetical protein, conserved	Tc00.1047053509297.10
437291	transferase activity	0.0166863	acetyltransferase, putative	Tc00.1047053507611.290
437324	transferase activity	0.0177674	hypothetical protein, conserved	Tc00.1047053506265.180
437447	transferase activity	0.0143713	methyltransferase, putative	Tc00.1047053509805.40
437517	transferase activity	0.0189268	arginine N-methyltransferase, putative	Tc00.1047053506529.50
437593	transferase activity	0.0176385	diacylglycerol acyltransferase, putative	Tc00.1047053507467.70
437656	transferase activity	0.0141623	arginine N-methyltransferase, putative	Tc00.1047053508153.1110
437781	transferase activity	0.0221402	diphthine synthase, putative	Tc00.1047053407477.30
438135	transferase activity	0.020727	acetyltransferase, putative	Tc00.1047053508831.120
438165	transferase activity	0.0159318	selenophosphate synthetase, putative	Tc00.1047053508717.36
438242	transferase activity	0.0175657	hypothetical protein, conserved	Tc00.1047053506801.110
438344	transferase activity	0.0113028	queuine tRNA-ribosyltransferase, putative	Tc00.1047053511751.30
438412	transferase activity	0.0165173	hypothetical protein, conserved	Tc00.1047053510663.80
438576	transferase activity	0.0111111	hypothetical protein, conserved	Tc00.1047053511711.50
438698	transferase activity	0.015562	serine hydroxymethyltransferase, putative	Tc00.1047053510407.90
438779	transferase activity	0.0138225	diacylglycerol acyltransferase, putative	Tc00.1047053510091.7
438816	transferase activity	0.0192012	hypothetical protein, conserved	Tc00.1047053510659.130
438822	transferase activity	0.0117659	hypothetical protein, conserved	Tc00.1047053510745.20
438830	transferase activity	0.0158295	aminotransferase, putative	Tc00.1047053508465.10
438912	transferase activity	0.0186542	dolichyl-P-Man:GDP-ManGlcNAc2-PP-dolichyl beta-1,4-mannosyltransferase, putative	Tc00.1047053504215.20
438982	transferase activity	0.0139147	nucleolar protein, putative	Tc00.1047053509951.10
439009	transferase activity	0.01869	phosphoadenosine phosphosulfate reductase-like protein, putative	Tc00.1047053511151.50
439141	transferase activity	0.0145222	hypothetical protein, conserved	Tc00.1047053505943.40
439168	transferase activity	0.0164561	hypothetical protein, conserved	Tc00.1047053510857.10
439247	transferase activity	0.0116366	fatty acid elongase, putative	Tc00.1047053511245.130
439248	transferase activity	0.020017	hypothetical protein, conserved	Tc00.1047053506661.80
439254	transferase activity	0.0141975	fatty acid elongase, putative	Tc00.1047053511245.160
439257	transferase activity	0.0180159	fatty acid elongase, putative	Tc00.1047053511245.140
439259	transferase activity	0.013849	fatty acid elongase, putative	Tc00.1047053511245.150
439269	transferase activity	0.0233078	dolichyl-P-Man:GDP-Man7GlcNAc2-PP-dolichyl alpha-1,6-mannosyltransferase, putative	Tc00.1047053511621.60
439283	transferase activity	0.015551	rRNA dimethyltransferase, putative	Tc00.1047053511463.10
439310	transferase activity	0.0169173	hypothetical protein, conserved	Tc00.1047053510105.150
439311	transferase activity	0.0150631	dihydrolipoamide acetyltransferase precursor, putative	Tc00.1047053509717.20
439324	transferase activity	0.0242248	nucleoside phosphorylase, putative	Tc00.1047053508989.9
439345	transferase activity	0.00806697	S-adenosylhomocysteine hydrolase, putative	Tc00.1047053511589.200
439416	transferase activity	0.0112599	GDP-mannose pyrophosphorylase	Tc00.1047053503589.10
439524	transferase activity	0.0265993	UDP-Gal or UDP-GlcNAc-dependent glycosyltransferase, putative	Tc00.1047053503487.50
439568	transferase activity	0.0122855	succinyl-coA:3-ketoacid-coenzyme A transferase, mitochondrial precursor, putative	Tc00.1047053506301.50
439586	transferase activity	0.012806	Adenine phosphoribosyltransferase, putative	Tc00.1047053508207.74
439764	transferase activity	0.0251002	silent information regulator 2, putative (SIR2RP1)	Tc00.1047053508207.150
439765	transferase activity	0.0189931	N(2), N(2)-dimethylguanosine tRNA methyltransferase, putative	Tc00.1047053506733.60
439767	transferase activity	0.00772947	glycosyl transferase-like protein, putative	Tc00.1047053506733.70
439791	transferase activity	0.0190119	hypothetical protein, conserved	Tc00.1047053503989.20
439876	transferase activity	0.0100402	transaldolase, putative	Tc00.1047053503477.20
440015	transferase activity	0.00198777	ethanolamine phosphotransferase, putative	Tc00.1047053511039.3
440180	transferase activity	0.0141851	hypothetical protein, conserved	Tc00.1047053506503.60
440264	transferase activity	0.00684932	hypothetical protein, conserved	Tc00.1047053511763.19
440287	transferase activity	0.0153065	glycosyl transferase-like protein, putative	Tc00.1047053503675.10
440323	transferase activity	0.0167407	arginine N-methyltransferase, type I (PRMT6)	Tc00.1047053506947.80
440330	transferase activity	0.0408484	UDP-Gal or UDP-GlcNAc-dependent glycosyltransferase, putative	Tc00.1047053511339.10
440333	transferase activity	0.0146515	hypothetical protein, conserved	Tc00.1047053511337.39
440345	transferase activity	0.0321888	UDP-Gal or UDP-GlcNAc-dependent glycosyltransferase, putative	Tc00.1047053511339.30
440405	transferase activity	0.0109179	ribosomal RNA adenine dimethylase family protein, putative	Tc00.1047053505807.220
440508	transferase activity	0.0135959	uracil phosphoribosyltransferase, putative	Tc00.1047053507739.40
440563	transferase activity	0.0186291	tRNA-dihydrouridine synthase 2, putative	Tc00.1047053504203.29
440587	transferase activity	0.00797064	FtsJ cell division protein, putative	Tc00.1047053511619.5
440866	transferase activity	0.0117085	S-adenosyl-methyltransferase mraW-like protein, putative	Tc00.1047053504003.70
440870	transferase activity	0.020237	N-acetyltransferase, putative	Tc00.1047053511577.86
440941	transferase activity	0.00540084	S-adenosylmethionine synthetase, putative (METK1)	Tc00.1047053506945.160
441090	transferase activity	0.0124204	mRNA capping methyltransferase, putative	Tc00.1047053508625.70
441114	transferase activity	0.0189342	methylthioadenosine phosphorylase, putative	Tc00.1047053508387.20
441128	transferase activity	0.00897119	squalene synthase, putative	Tc00.1047053507897.20
441179	transferase activity	0.013024	3-demethylubiquinone-9 3-methyltransferase, putative	Tc00.1047053506147.60
441235	transferase activity	0.0155102	tyrosyl or methionyl-tRNA synthetase, putative	Tc00.1047053511217.200
441277	transferase activity	0.0206714	hypothetical protein, conserved	Tc00.1047053503981.60
441342	transferase activity	0.011065	dolicholphosphate-mannose synthase, putative	Tc00.1047053510287.20
441419	transferase activity	0.0195604	acyltransferase, putative	Tc00.1047053508153.100
441471	transferase activity	0.0154553	tRNA modification enzyme, putative	Tc00.1047053506941.20
441532	transferase activity	0.0163104	CDP-diacylglycerol synthetase, putative	Tc00.1047053506411.39
441539	transferase activity	0.00849916	acyl transferase-like protein, putative	Tc00.1047053507011.120
441655	transferase activity	0.0131674	hypothetical protein, conserved	Tc00.1047053506893.90
441850	transferase activity	0.0223433	methyltransferase, putative	Tc00.1047053509885.60
441877	transferase activity	0.0161149	DREV methyltransferase, putative	Tc00.1047053509053.170
441997	transferase activity	0.00867769	tRNA (guanine-N(7)-)-methyltransferase, putative,methyltransferase, putative	Tc00.1047053506883.80
442002	transferase activity	0.00981462	solanesyl-diphosphate synthase, putative	Tc00.1047053427091.10
442056	transferase activity	0.00444313	serine-palmitoyl-CoA transferase, putative	Tc00.1047053503929.79
442078	transferase activity	0.0141911	fatty acyl CoA synthetase, putative	Tc00.1047053503575.50
442082	transferase activity	0.00566449	acetyltransferase, putative	Tc00.1047053504867.40
442192	transferase activity	0.00654256	sterol 24-c-methyltransferase, putative	Tc00.1047053504191.10
442197	transferase activity	0.0156281	phosphatidylinositol N-acetylglucosaminyltransferase subunit C, putative	Tc00.1047053503781.20
442204	transferase activity	0.015407	tRNA pseudouridine synthase A, putative	Tc00.1047053507639.50
442268	transferase activity	0.0131004	hypothetical protein, conserved	Tc00.1047053511585.180
442486	transferase activity	0.0227273	N-acetyltransferase, putative	Tc00.1047053506859.4
442532	transferase activity	0.00857035	hypothetical protein, conserved	Tc00.1047053509777.140
442624	transferase activity	0.0185642	serine acetyltransferase, putative (SAT)	Tc00.1047053510879.80
442669	transferase activity	0.0180502	dolicholphosphate-mannose synthase, putative;with=GeneDB:LmjF36.0220 (DPMS)	Tc00.1047053508169.60
442928	transferase activity	0.0319889	trans-sialidase, putative	Tc00.1047053508857.30
443139	transferase activity	0.0134372	transketolase, putative	Tc00.1047053511069.4
443158	transferase activity	0.00847953	hypothetical protein, conserved	Tc00.1047053510381.30
443177	transferase activity	0.0159363	proliferator-activated receptor-interacting protein (PRIP) interacting protein (PIMT), putative	Tc00.1047053506905.4
443229	transferase activity	0.0304867	poly(ADP-ribose) polymerase, putative	Tc00.1047053509721.60
443232	transferase activity	0.0129163	hypothetical protein, conserved	Tc00.1047053510173.30
443381	transferase activity	0.00972516	citrate synthase, putative	Tc00.1047053509801.30
443384	transferase activity	0.0127137	ethanolamine phosphotransferase, putative	Tc00.1047053503681.20
443389	transferase activity	0.00848485	DNA-directed RNA polymerases II, putative	Tc00.1047053506357.90
443389	transferase activity	0.0135846	DNA-directed RNA polymerase II, putative	Tc00.1047053506357.100
443402	transferase activity	0.0199756	protein-l-isoaspartate o-methyltransferase, putative	Tc00.1047053506247.410
443522	transferase activity	0.0126446	hypothetical protein, conserved	Tc00.1047053509825.40
443650	transferase activity	0.00258398	trans-sialidase, putative	Tc00.1047053510055.10
443652	transferase activity	0.0133333	hypothetical protein, conserved	Tc00.1047053510053.70
443667	transferase activity	0.00345837	trans-sialidase, putative	Tc00.1047053506515.29
443733	transferase activity	0.00941291	hypothetical protein, conserved	Tc00.1047053508153.230
443841	transferase activity	0.0157001	hypothetical protein, conserved	Tc00.1047053506363.130
443868	transferase activity	0.0111004	spermidine synthase, putative	Tc00.1047053504033.130
443901	transferase activity	0.0116126	hypothetical protein, conserved	Tc00.1047053504147.40
443929	transferase activity	0.0180125	dihydrouridine synthase (Dus), putative	Tc00.1047053504173.50
444088	transferase activity	0.0160993	hypothetical protein, conserved	Tc00.1047053507997.40
444244	transferase activity	0.0252525	trans-sialidase, putative	Tc00.1047053506895.80
444598	transferase activity	0.0139683	arginine N-methyltransferase, type III, putative;with=GeneDB:Tb927.7.5490 (PRMT7)	Tc00.1047053509153.100
444616	transferase activity	0.0216923	protein farnesyltransferase alpha subunit, putative	Tc00.1047053507257.70
444623	transferase activity	0.0162346	glycerol-3-phosphate acyltransferase, putative	Tc00.1047053504867.90
444737	transferase activity	0.00415059	2-amino-3-ketobutyrate coenzyme A ligase, putative	Tc00.1047053511899.40
445046	transferase activity	0.0171091	Adenine phosphoribosyltransferase, putative	Tc00.1047053508207.70
445668	transferase activity	0.0287486	trans-sialidase, putative	Tc00.1047053401569.10
445888	transferase activity	0.00558659	trans-sialidase, putative	Tc00.1047053509817.50
445924	transferase activity	0.0204692	mannosyltransferase, putative	Tc00.1047053503909.100
446112	transferase activity	0.0213904	N-acetyltransferase complex ARD1 subunit, putative	Tc00.1047053509719.9
456064	transferase activity	0.0189229	hypothetical protein, conserved	Tc00.1047053509207.50
432675	translation regulator activity	0.0167051	translation initiation factor IF-2, putative	Tc00.1047053504035.90
434522	translation regulator activity	0.0157172	eukaryotic translation initiation factor 5, putative	Tc00.1047053504105.20
435381	translation regulator activity	0.0104265	hypothetical protein, conserved	Tc00.1047053503811.60
435389	translation regulator activity	0.0167705	GTP-binding protein, putative	Tc00.1047053503697.90
436013	translation regulator activity	0.0137622	translation elongation factor EF-2, putative	Tc00.1047053504077.40
436326	translation regulator activity	0.0156179	translation initiation factor, putative	Tc00.1047053503955.70
436484	translation regulator activity	0.0109115	translation initiation factor IF-2, putative	Tc00.1047053511111.10
437289	translation regulator activity	0.0101254	eukaryotic translation initiation factor 3 subunit 8, putative	Tc00.1047053507723.130
437387	translation regulator activity	0.0116389	translation initiation factor IF-2, putative	Tc00.1047053510533.120
437586	translation regulator activity	0.00636132	eukaryotic translation initiation factor eIF-4E, putative	Tc00.1047053506127.170
437708	translation regulator activity	0.0103486	eukaryotic translation initiation factor, putative	Tc00.1047053508699.40
438172	translation regulator activity	0.0183924	hypothetical protein, conserved	Tc00.1047053504171.30
438375	translation regulator activity	0.0221626	translation initiation factor 2 subunit, putative	Tc00.1047053508269.30
438561	translation regulator activity	0.0109185	eukaryotic translation initiation factor 2 subunit, putative	Tc00.1047053510359.310
439315	translation regulator activity	0.0111538	translation initiation factor eif-2b beta subunit, putative,eIF-2B GDP-GTP exchange factor, putative	Tc00.1047053509569.50
439348	translation regulator activity	0.00939423	eukaryotic translation initiation factor 3 subunit, putative	Tc00.1047053511589.230
439520	translation regulator activity	0.0103582	Protein translation factor SUI1 homolog, putative	Tc00.1047053508641.184
440532	translation regulator activity	0.00501253	IgE-dependent histamine-releasing factor, putative	Tc00.1047053510065.30
441393	translation regulator activity	0.00793651	eukaryotic translation initiation factor 1A, putative	Tc00.1047053503945.10
441624	translation regulator activity	0.00877193	translation initiation factor EIF-2b alpha subunit, putative	Tc00.1047053509429.90
442673	translation regulator activity	0.00584749	elongation factor 2, putative	Tc00.1047053508169.9
442695	translation regulator activity	0.0186792	peptide chain release factor 1, putative	Tc00.1047053509455.120
443100	translation regulator activity	0.00950836	elongation factor 1-alpha (ef-1-alpha), putative	Tc00.1047053508949.4
443578	translation regulator activity	0.00632391	eukaryotic translation initiation factor 4E (eIF4E) interacting protein, putative	Tc00.1047053511353.40
443946	translation regulator activity	0.00576662	Mitochondrial elongation factor G, putative	Tc00.1047053506583.60
444222	translation regulator activity	0.0140187	elongation factor G2-like protein, putative	Tc00.1047053508601.130
444870	translation regulator activity	0.0185861	eukaryotic translation initiation factor 4e, putative	Tc00.1047053510777.29
444931	translation regulator activity	0.0151435	translation initiation factor eIF2B subunit-like protein, putative	Tc00.1047053510223.5
445188	translation regulator activity	0.0194178	25 kDa translation elongation factor 1-beta (EF-1-beta)	Tc00.1047053507671.30
431211	transporter activity	0.0235757	hypothetical protein, conserved	Tc00.1047053506633.30
431259	transporter activity	0.0174084	beta-adaptin 3, putative,AP-3 adapter complex beta subunit, putative	Tc00.1047053506673.60
431454	transporter activity	0.0179166	ABC transporter, putative	Tc00.1047053504881.50
431622	transporter activity	0.0119579	coatomer gamma subunit, putative	Tc00.1047053511211.20
431704	transporter activity	0.0173509	ABC transporter, putative	Tc00.1047053508809.30
431762	transporter activity	0.0200947	hypothetical protein, conserved	Tc00.1047053510885.70
431776	transporter activity	0.0041211	ABC transporter, putative	Tc00.1047053506579.10
431786	transporter activity	0.0276091	hypothetical protein, conserved	Tc00.1047053506529.150
432190	transporter activity	0.00963892	membrane transporter protein, putative	Tc00.1047053511307.3
432407	transporter activity	0.0190688	endomembrane protein, putative	Tc00.1047053507099.140
432537	transporter activity	0.0117895	ATP synthase, putative	Tc00.1047053508781.20
432646	transporter activity	0.0172611	membrane transporter protein, putative	Tc00.1047053510667.14
432687	transporter activity	0.0152306	tRNA exportin, putative	Tc00.1047053509395.30
432934	transporter activity	0.0037296	phospholipid-translocating ATPase, putative	Tc00.1047053511003.10
433073	transporter activity	0.0215764	hypothetical protein, conserved	Tc00.1047053503893.130
433237	transporter activity	0.01868	syntaxin, putative	Tc00.1047053508955.10
433296	transporter activity	0.0193492	hypothetical protein, conserved	Tc00.1047053510531.50
433418	transporter activity	0.0129046	hypothetical protein, conserved	Tc00.1047053511153.110
433563	transporter activity	0.013249	hypothetical protein, conserved	Tc00.1047053508119.160
433598	transporter activity	0.0134186	hypothetical protein, conserved	Tc00.1047053511303.160
433704	transporter activity	0.0139203	transporter, putative,major facilitator superfamily protein (MFS), putative	Tc00.1047053507993.310
433871	transporter activity	0.00179211	clathrin assembly sigma-adaptin protein complex 4, putative	Tc00.1047053506525.104
433880	transporter activity	0.00760097	P-type H -ATPase, putative	Tc00.1047053509809.39
433915	transporter activity	0.0202875	hypothetical protein	Tc00.1047053506009.60
434059	transporter activity	0.00507012	vesicle-associated membrane protein, putative	Tc00.1047053510759.60
434097	transporter activity	0.00918188	ADP,ATP carrier protein 1, mitochondrial precursor, putative,ADP/ATP translocase 1, putative	Tc00.1047053511289.70
434346	transporter activity	0.0137961	vacuolar-type proton translocating pyrophosphatase 1 (PPase1)	Tc00.1047053511385.30
434458	transporter activity	0.0088451	vesicle-fusing ATPase, putative,vesicular-fusion protein nsf, putative,N-ethylmaleimide sensitive fusion protein, putative	Tc00.1047053508995.40
434547	transporter activity	0.012134	plasma membrane Ca2 ATPase	Tc00.1047053508543.90
434626	transporter activity	0.0167108	amino acid permease/transporter, putative	Tc00.1047053506773.90
434628	transporter activity	0.0137095	nucleoside transporter-like, putative	Tc00.1047053506773.50
434680	transporter activity	0.0278736	hypothetical protein, conserved	Tc00.1047053506579.80
434830	transporter activity	0.0147409	dolichyl-P-Man:GDP-Man5GlcNAc2-PP-dolichyl alpha-1,2-mannosyltranslocase, putative	Tc00.1047053507527.4
434860	transporter activity	0.0119614	ATP-binding cassette transporter ABCA1, putative (ABCA1)	Tc00.1047053503573.9
434871	transporter activity	0.0177334	hypothetical protein, conserved	Tc00.1047053506195.240
434906	transporter activity	0.0183411	aquaporin-like protein, putative	Tc00.1047053504159.50
434907	transporter activity	0.0134777	aquaporin-like protein, putative	Tc00.1047053506821.180
435034	transporter activity	0.00794369	cop-coated vesicle membrane protein p24 precursor, putative,ER--golgi transport protein p24, putative	Tc00.1047053511711.90
435051	transporter activity	0.0150538	mitochondrial carrier protein, putative	Tc00.1047053508737.150
435380	transporter activity	0.0120334	peroxisomal targeting signal type 2 receptor, putative	Tc00.1047053503811.40
435463	transporter activity	0.0138702	mitochondrial carrier protein, putative	Tc00.1047053506525.130
435474	transporter activity	0.0111689	CAS/CSE/importin domain protein, putative	Tc00.1047053506835.80
435621	transporter activity	0.014408	delta-adaptin, putative,adaptor complex protein AP-3 delta subunit 1, putative	Tc00.1047053507811.20
435693	transporter activity	0.0189189	hypothetical protein, conserved	Tc00.1047053507011.10
435825	transporter activity	0.0213041	mitochondrial carrier protein, putative	Tc00.1047053503521.39
435875	transporter activity	0.0160455	ABC transporter, putative	Tc00.1047053507049.50
435987	transporter activity	0.0183882	vesicular-fusion ATPase-like protein, putative	Tc00.1047053506629.60
436007	transporter activity	0.00760626	reiske iron-sulfur protein precursor, putative	Tc00.1047053510759.120
436062	transporter activity	0.017284	SNARE domain-containing protein, putative	Tc00.1047053506715.50
436098	transporter activity	0.0196564	hypothetical protein, conserved	Tc00.1047053509393.10
436155	transporter activity	0.0167615	ABC transporter, putative	Tc00.1047053509331.200
436193	transporter activity	0.0140607	beta-adaptin 4, putative	Tc00.1047053504137.60
436293	transporter activity	0.0132576	coatomer delta subunit, putative	Tc00.1047053506573.91
436455	transporter activity	0.0145775	Trk system potassium uptake protein (HKT1)	Tc00.1047053511469.60
436460	transporter activity	0.0142512	coatomer zeta subunit, putative	Tc00.1047053506295.90
436461	transporter activity	0.0113405	hypothetical protein, conserved	Tc00.1047053511469.40
436470	transporter activity	0.0105082	vacuolar proton translocating ATPase subunit A, putative	Tc00.1047053509767.70
436522	transporter activity	0.0151427	hypothetical protein, conserved	Tc00.1047053509229.110
436545	transporter activity	0.0155569	hypothetical protein, conserved	Tc00.1047053509461.90
436573	transporter activity	0.038235	hypothetical protein, conserved	Tc00.1047053503579.50
436615	transporter activity	0.0058354	ATPase beta subunit, putative	Tc00.1047053467287.30
436801	transporter activity	0.00452675	vesicle-associated membrane protein, putative	Tc00.1047053511649.130
436924	transporter activity	0.0119632	ATP synthase, putative	Tc00.1047053508851.59
437134	transporter activity	0.0181818	hypothetical protein, conserved	Tc00.1047053509901.100
437167	transporter activity	0.0152018	hypothetical protein, conserved	Tc00.1047053509233.60
437173	transporter activity	0.0167175	hypothetical protein, conserved	Tc00.1047053509233.50
437188	transporter activity	0.0234393	amino acid transporter, putative	Tc00.1047053508557.20
437318	transporter activity	0.0175793	protein transport protein Sec24C, putative	Tc00.1047053509453.70
437391	transporter activity	0.00467033	sodium/sulphate symporter, putative	Tc00.1047053511671.149
437538	transporter activity	0.0114105	hypothetical protein, conserved	Tc00.1047053509741.40
437542	transporter activity	0.0125483	membrane transporter protein, putative	Tc00.1047053507625.140
437545	transporter activity	0.0128682	hypothetical protein, conserved	Tc00.1047053507787.30
437687	transporter activity	0.0164636	phosphate transporter, putative	Tc00.1047053510149.110
437694	transporter activity	0.0140871	ABC transporter, putative	Tc00.1047053510149.80
437800	transporter activity	0.0108855	hypothetical protein, conserved	Tc00.1047053508355.350
437840	transporter activity	0.00336591	vacuolar protein sorting-associated protein, putative	Tc00.1047053503791.49
437911	transporter activity	0.0101587	nuclear transport factor 2, putative	Tc00.1047053509567.40
437915	transporter activity	0.0102981	vesicule-associated membrane protein, putative	Tc00.1047053508779.30
437993	transporter activity	0.0120054	syntaxin 5, putative	Tc00.1047053506525.40
437994	transporter activity	0.0124045	protein transport protein Sec13, putative	Tc00.1047053511283.20
438216	transporter activity	0.0047336	arginine permease (AAAP411)	Tc00.1047053511411.30
438314	transporter activity	0.0236593	hypothetical protein, conserved	Tc00.1047053511751.160
438332	transporter activity	0.0133401	hypothetical protein, conserved	Tc00.1047053509805.190
438411	transporter activity	0.0187157	mitochondrial carrier protein, putative	Tc00.1047053510663.64
438413	transporter activity	0.0170304	transport protein particle (TRAPP) subunit, putative	Tc00.1047053510663.57
438428	transporter activity	0.0136516	chloride channel protein, putative	Tc00.1047053507089.200
[truncated: 159 more rows]
