# Supplementary material for: A genomic scale map of genetic diversity in Trypanosoma cruzi
Source: BMC Genomics. 2012 Dec 27;13:736. doi: 10.1186/1471-2164-13-736 (PMC3545726; doi:10.1186/1471-2164-13-736)
Supplement: Additional file 8 — Table S5. KEGG pathway mapping of alignments used for the detection of SNPs in this work. [file 1471-2164-13-736-S8.xls]

## Sheet: Table Legend
Columns in the Table	Description
Alignment ID	TcSNP alignment/assembly ID
KEGG Pathway	Name of KEGG Pathway map where the gene is included
	Nucleotide diversity
Product	Description/Annotation of the Protein Product
Reference Identifier	Locus Identifier of the reference gene (CL-Brener genome)
Ackermann AA, Panunzi LG, Cosentino RO, Sanchez DO, and Agüero F.
Additional File 8 – KEGG pathways mapped to TcSNP alignments

## Sheet: Table-S5
Alignment ID	KEEG Pathway	p	Product	Reference identifier
431115	Carbohydrate Metabolism	0.0202927	6-phosphofructo-2-kinase/fructose-2, 6-biphosphatase, putative	Tc00.1047053508153.950
431448	Benzoate degradation via CoA ligation	0.0142771	protein kinase	Tc00.1047053506839.10
431448	Carbohydrate Metabolism	0.0142771	protein kinase	Tc00.1047053506839.10
431448	Phosphatidylinositol signaling system	0.0142771	protein kinase	Tc00.1047053506839.10
431639	Glycan Biosynthesis and Metabolism	0.0202809	dolichyl-P-Man:GDP-Man5GlcNAc2-PP-dolichyl alpha-1,2-mannosyltransferase, putative	Tc00.1047053509429.220
431847	Purine metabolism	0.00938241	ribonucleoside-diphosphate reductase large chain, putative	Tc00.1047053506933.20
431847	Pyrimidine metabolism	0.00938241	ribonucleoside-diphosphate reductase large chain, putative	Tc00.1047053506933.20
432090	Glycan Biosynthesis and Metabolism	0.0157183	lysosomal alpha-mannosidase precursor, putative	Tc00.1047053506195.120
432110	Benzoate degradation via CoA ligation	0.00550796	mitogen-activated protein kinase 3	Tc00.1047053509553.60
432110	Carbohydrate Metabolism	0.00550796	mitogen-activated protein kinase 3	Tc00.1047053509553.60
432110	Phosphatidylinositol signaling system	0.00550796	mitogen-activated protein kinase 3	Tc00.1047053509553.60
432131	Metabolism of Cofactors and Vitamins	0.0258004	tartrate-resistant acid phosphatase type 5 precursor, putative,tartrate-resistant acid ATPase, putative	Tc00.1047053503723.60
432161	Transcription	0.0169654	U6 snRNA-associated Sm-like protein LSm7p	Tc00.1047053506855.209
432260	Carbohydrate Metabolism	0.0138391	malonyl-CoA decarboxylase, mitochondrial precursor, putative	Tc00.1047053509605.10
432260	Metabolism of Other Amino Acids	0.0138391	malonyl-CoA decarboxylase, mitochondrial precursor, putative	Tc00.1047053509605.10
432445	Carbohydrate Metabolism	0.0129089	UDP-glucose/GDP-mannose dehydrogenase family, NAD binding domain, putative	Tc00.1047053509715.90
432502	Benzoate degradation via CoA ligation	0.0104096	protein kinase, putative	Tc00.1047053509027.70
432502	Carbohydrate Metabolism	0.0104096	protein kinase, putative	Tc00.1047053509027.70
432502	Phosphatidylinositol signaling system	0.0104096	protein kinase, putative	Tc00.1047053509027.70
432503	Benzoate degradation via CoA ligation	0.0263576	protein kinase, putative	Tc00.1047053509027.60
432503	Carbohydrate Metabolism	0.0263576	protein kinase, putative	Tc00.1047053509027.60
432503	Phosphatidylinositol signaling system	0.0263576	protein kinase, putative	Tc00.1047053509027.60
432537	Oxidative phosphorylation	0.0117895	ATP synthase, putative	Tc00.1047053506855.80
432591	Amino Acid Metabolism	0.0117916	3-methylcrotonyl-CoA carboxylase	Tc00.1047053504835.20
432710	Purine metabolism	0.0128885	DNA polymerase epsilon catalytic subunit, putative	Tc00.1047053510733.60
432710	Pyrimidine metabolism	0.0128885	DNA polymerase epsilon catalytic subunit, putative	Tc00.1047053510733.60
432778	Pyrimidine metabolism	0.0236742	thymidylate kinase	Tc00.1047053509663.30
432856	Biosynthesis of steroids	0.0166667	diphosphomevalonate decarboxylase	Tc00.1047053511281.40
432924	Amino Acid Metabolism	0.0164689	arginase, putative	Tc00.1047053507031.90
432973	Lipid Metabolism	0.0250284	phosphatidic acid phosphatase, putative	Tc00.1047053511277.370
433117	Transcription	0.00740741	small nuclear ribonucleoprotein	Tc00.1047053510531.54
433141	Transcription	0.0135895	pre-mRNA splicing factor ATP-dependent RNA helicase, putative	Tc00.1047053503911.20
433214	Carbohydrate Metabolism	0.0112384	phosphoacetylglucosamine mutase	Tc00.1047053503733.70
433237	SNARE interactions in vesicular transport	0.01868	syntaxin, putative	Tc00.1047053508059.40
433292	Amino Acid Metabolism	0.0236096	aspartate aminotransferase	Tc00.1047053503679.10
433292	Biosynthesis of Secondary Metabolites	0.0236096	aspartate aminotransferase	Tc00.1047053503679.10
433292	Energy Metabolism	0.0236096	aspartate aminotransferase	Tc00.1047053503679.10
433292	Glycan Biosynthesis and Metabolism	0.0236096	aspartate aminotransferase	Tc00.1047053503679.10
433358	Pyrimidine metabolism	0.0231913	deoxyuridine triphosphatase, putative,dUTP diphosphatase, putative	Tc00.1047053508175.160
433359	Ribosome	0.0173913	60S ribosomal protein L23a, putative	Tc00.1047053508175.146
433422	Lipid Metabolism	0.0159247	alkyl-dihydroxyacetone phosphate synthase	Tc00.1047053503815.10
433443	Metabolism of Cofactors and Vitamins	0.0157679	folylpolyglutamate synthase, putative	Tc00.1047053509715.70
433596	Proteasome	0.0111663	proteasome regulatory non-ATPase subunit	Tc00.1047053511365.70
433666	Carbohydrate Metabolism	0.0191214	NUDIX hydrolase, putative	Tc00.1047053511499.30
433666	Metabolism of Cofactors and Vitamins	0.0191214	NUDIX hydrolase, putative	Tc00.1047053511499.30
433675	Amino Acid Metabolism	0.00948425	short chain 3-hydroxyacyl-CoA dehydrogenase, putative	Tc00.1047053509717.90
433675	Carbohydrate Metabolism	0.00948425	short chain 3-hydroxyacyl-CoA dehydrogenase, putative	Tc00.1047053509717.90
433675	Lipid Metabolism	0.00948425	short chain 3-hydroxyacyl-CoA dehydrogenase, putative	Tc00.1047053509717.90
433675	Xenobiotics Biodegradation and Metabolism	0.00948425	short chain 3-hydroxyacyl-CoA dehydrogenase, putative	Tc00.1047053509717.90
433748	Carbohydrate Metabolism	0.0106315	fumarate hydratase, putative	Tc00.1047053509879.40
433748	Energy Metabolism	0.0106315	fumarate hydratase, putative	Tc00.1047053509879.40
433977	Amino Acid Metabolism	0.0143706	adenylosuccinate synthetase, putative	Tc00.1047053509683.80
433977	Purine metabolism	0.0143706	adenylosuccinate synthetase, putative	Tc00.1047053509683.80
433980	Carbohydrate Metabolism	0.01	hydroxyacylglutathione hydrolase, putative,glyoxalase II, putative	Tc00.1047053509429.290
433982	Proteasome	0.00869087	proteasome regulatory ATPase subunit 3, putative	Tc00.1047053509429.270
433995	Oxidative phosphorylation	0.0105159	(H )-ATPase G subunit, putative	Tc00.1047053510993.10
434010	Metabolism of Other Amino Acids	0.0119638	5-oxoprolinase, putative	Tc00.1047053509803.40
434015	Biosynthesis of secondary metabolites	0.00921409	guanosine monophosphate reductase, putative	Tc00.1047053508909.20
434018	Transcription	0.0166897	hypothetical protein	Tc00.1047053508909.40
434031	Lipid Metabolism	0.0179333	phospholipid:diacylglycerol acyltransferase, putative	Tc00.1047053510359.340
434049	Ribosome	0.00585496	50S ribosomal protein L16	Tc00.1047053506657.79
434059	SNARE interactions in vesicular transport	0.00507012	vesicle-associated membrane protein, putative	Tc00.1047053506999.150
434263	Metabolism of Cofactors and Vitamins	0.0146621	ubiquinone biosynthesis methyltransferase	Tc00.1047053503823.160
434343	Transcription	0.0160227	hypothetical protein, conserved	Tc00.1047053506789.230
434346	Oxidative phosphorylation	0.0137961	vacuolar-type proton translocating pyrophosphatase 1, putative	Tc00.1047053511385.30
434395	SNARE interactions in vesicular transport	0.016	hypothetical protein, conserved	Tc00.1047053503847.40
434470	Amino Acid Metabolism	0.00372439	arginine kinase, putative	Tc00.1047053507241.30
434478	Transcription	0.013172	spliceosomal U5 snRNP-specific protein	Tc00.1047053508045.79
434513	Amino Acid Metabolism	0.005967	alanine aminotransferase, putative,glutamic--alanine transaminase, putative,glutamic--pyruvic transaminase, putative	Tc00.1047053506529.430
434513	Energy Metabolism	0.005967	alanine aminotransferase, putative,glutamic--alanine transaminase, putative,glutamic--pyruvic transaminase, putative	Tc00.1047053506529.430
434521	Purine metabolism	0.0016302	DNA-directed RNA polymerase III largest subunit, putative	Tc00.1047053504105.30
434521	Pyrimidine metabolism	0.0016302	DNA-directed RNA polymerase III largest subunit, putative	Tc00.1047053504105.30
434521	Transcription	0.0016302	DNA-directed RNA polymerase III largest subunit, putative	Tc00.1047053504105.30
434617	Carbohydrate Metabolism	0.0129171	RNA helicase	Tc00.1047053509625.10
434617	Metabolism of Cofactors and Vitamins	0.0129171	RNA helicase	Tc00.1047053509625.10
434633	Benzoate degradation via CoA ligation	0.0203435	protein kinase	Tc00.1047053508799.110
434633	Carbohydrate Metabolism	0.0203435	protein kinase	Tc00.1047053508799.110
434633	Phosphatidylinositol signaling system	0.0203435	protein kinase	Tc00.1047053508799.110
434663	Biosynthesis of secondary metabolites	0.0133405	dihydrolipoamide branched chain transacylase	Tc00.1047053507601.70
434689	Proteasome	0.0103035	26S protease regulatory subunit	Tc00.1047053510265.20
434773	Amino Acid Metabolism	0.0146146	cysteine synthase	Tc00.1047053507793.20
434773	Energy Metabolism	0.0146146	cysteine synthase	Tc00.1047053507793.20
434773	Metabolism of Other Amino Acids	0.0146146	cysteine synthase	Tc00.1047053507793.20
434823	Biosynthesis of Secondary Metabolites	0.00883157	myo-inositol-1(or 4)-monophosphatase 1	Tc00.1047053509179.140
434823	Carbohydrate Metabolism	0.00883157	myo-inositol-1(or 4)-monophosphatase 1	Tc00.1047053509179.140
434823	Phosphatidylinositol signaling system	0.00883157	myo-inositol-1(or 4)-monophosphatase 1	Tc00.1047053509179.140
434828	Amino Acid Metabolism	0.0114129	2-oxoglutarate dehydrogenase, E2 component, dihydrolipoamide succinyltransferase, putative	Tc00.1047053503935.20
434828	Carbohydrate Metabolism	0.0114129	2-oxoglutarate dehydrogenase, E2 component, dihydrolipoamide succinyltransferase, putative	Tc00.1047053503935.20
434830	Glycan Biosynthesis and Metabolism	0.0147409	dolichyl-P-Man:GDP-Man5GlcNAc2-PP-dolichyl alpha-1,2-mannosyltranslocase, putative	Tc00.1047053503935.10
434876	Pyrimidine metabolism	0.00744905	cytidine triphosphate synthase, putative,CTP synthase, putative	Tc00.1047053506479.130
434877	Amino Acid Metabolism	0.018113	homocysteine S-methyltransferase	Tc00.1047053506479.120
434928	Carbohydrate Metabolism	0.0135117	malic enzyme, putative	Tc00.1047053505183.30
434929	Carbohydrate Metabolism	0.010927	malic enzyme	Tc00.1047053505183.20
434962	Glycan Biosynthesis and Metabolism	0.00762066	cystathione gamma lyase, putative	Tc00.1047053510741.10
434975	Amino Acid Metabolism	0.00955773	glycine cleavage T-protein	Tc00.1047053511231.50
434975	Energy Metabolism	0.00955773	glycine cleavage T-protein	Tc00.1047053511231.50
434975	Metabolism of Cofactors and Vitamins	0.00955773	glycine cleavage T-protein	Tc00.1047053511231.50
435021	Amino Acid Metabolism	0.0140321	mercaptopyruvate sulfurtransferase, putative	Tc00.1047053508173.40
435060	Carbohydrate Metabolism	0.0052682	phosphatidylinositol 3-kinase	Tc00.1047053509989.10
435060	Phosphatidylinositol signaling system	0.0052682	phosphatidylinositol 3-kinase	Tc00.1047053509989.10
435084	Pentose phosphate pathway	0.0101818	deoxyribose-phosphate aldolase, putative	Tc00.1047053510303.50
435178	Lipid Metabolism	0.0139018	isovaleryl-coA dehydrogenase, putative	Tc00.1047053506629.220
435178	Xenobiotics Biodegradation and Metabolism	0.0139018	isovaleryl-coA dehydrogenase, putative	Tc00.1047053506629.220
435196	Benzoate degradation via CoA ligation	0.0171039	protein kinase, putative	Tc00.1047053505071.60
435196	Carbohydrate Metabolism	0.0171039	protein kinase, putative	Tc00.1047053505071.60
435196	Phosphatidylinositol signaling system	0.0171039	protein kinase, putative	Tc00.1047053505071.60
435251	Biosynthesis of steroids	0.0117006	C-14 sterol reductase	Tc00.1047053507969.60
435281	Amino Acid Metabolism	0.015401	glutamate dehydrogenase, putative	Tc00.1047053508111.30
435281	Energy Metabolism	0.015401	glutamate dehydrogenase, putative	Tc00.1047053508111.30
435403	Pyrimidine metabolism	0.0216173	thymidine kinase, putative	Tc00.1047053506855.260
435497	Glycan Biosynthesis and Metabolism	0.0187088	N-acetylglucosaminyl-phosphatidylinositol- deacetylase, putative	Tc00.1047053511481.40
435618	Carbohydrate Metabolism	0.0143369	phosphoglycerate mutase protein, putative	Tc00.1047053511649.150
435620	Transcription	0.00902201	ATP-dependent DEAD/H RNA helicase	Tc00.1047053507811.30
435627	Amino Acid Metabolism	0.0141829	3-methylcrotonoyl-CoA carboxylase beta subunit, putative	Tc00.1047053508799.170
435772	Amino Acid Metabolism	0.0140994	threonyl-tRNA synthetase	Tc00.1047053508299.80
435772	Aminoacyl-tRNA biosynthesis	0.0140994	threonyl-tRNA synthetase	Tc00.1047053508299.80
435779	Oxidative phosphorylation	0.00796178	mitochondrial processing peptidase, beta subunit, putative	Tc00.1047053511181.50
435826	Carbohydrate Metabolism	0.0132505	UTP-glucose-1-phosphate uridylyltransferase 2, putative	Tc00.1047053503521.50
435880	Carbohydrate Metabolism	0.00873908	NAD(P)-dependent oxidoreductase, putative	Tc00.1047053507049.60
435880	Lipid Metabolism	0.00873908	NAD(P)-dependent oxidoreductase, putative	Tc00.1047053507049.60
435920	Lipid Metabolism	0.0171342	phospholipase A1, putative	Tc00.1047053510659.250
435921	Carbohydrate Metabolism	0.00468384	lactoylglutathione lyase-like protein, putative	Tc00.1047053510659.240
436001	Purine metabolism	0.010147	DNA-directed rna polymerase I largest subunit, putative	Tc00.1047053511381.40
436001	Pyrimidine metabolism	0.010147	DNA-directed rna polymerase I largest subunit, putative	Tc00.1047053511381.40
436001	Transcription	0.010147	DNA-directed rna polymerase I largest subunit, putative	Tc00.1047053511381.40
436007	Oxidative phosphorylation	0.00760626	reiske iron-sulfur protein precursor, putative	Tc00.1047053506999.90
436030	Oxidative phosphorylation	0.0119314	electron transfer protein, putative	Tc00.1047053509809.10
436062	SNARE interactions in vesicular transport	0.017284	hypothetical protein	Tc00.1047053506469.130
436116	Carbohydrate Metabolism	0.011345	malate dehydrogenase	Tc00.1047053506195.110
436116	Energy Metabolism	0.011345	malate dehydrogenase	Tc00.1047053506195.110
436117	Purine metabolism	0.0158295	adenylate kinase, putative	Tc00.1047053506195.80
436118	Biosynthesis of secondary metabolites	0.0134606	adenylate kinase, putative	Tc00.1047053506195.90
436152	Carbohydrate Metabolism	0.0150481	aldose 1-epimerase-like protein, putative	Tc00.1047053509331.180
436171	Lipid Metabolism	0.012985	serine palmitoyltransferase	Tc00.1047053503453.100
436208	Biosynthesis of steroids	0.0165871	sterol C-24 reductase, putative	Tc00.1047053506577.120
436220	Amino Acid Metabolism	0.0128706	gamma-glutamylcysteine synthetase, putative	Tc00.1047053507787.100
436220	Metabolism of Other Amino Acids	0.0128706	gamma-glutamylcysteine synthetase, putative	Tc00.1047053507787.100
436231	Biosynthesis of Secondary Metabolites	0.0143631	cytochrome P450	Tc00.1047053509719.40
436231	Xenobiotics Biodegradation and Metabolism	0.0143631	cytochrome P450	Tc00.1047053509719.40
436276	Glycan Biosynthesis and Metabolism	0.00962001	N-acetylglucosaminyl-phosphatidylinositol biosynthetic protein	Tc00.1047053509215.16
436284	Amino Acid Metabolism	0.0125253	trifunctional enzyme alpha subunit, mitochondrial precursor-like protein, putative	Tc00.1047053509701.10
436284	Benzoate degradation via CoA ligation	0.0125253	trifunctional enzyme alpha subunit, mitochondrial precursor-like protein, putative	Tc00.1047053509701.10
436284	Biosynthesis of Secondary Metabolites	0.0125253	trifunctional enzyme alpha subunit, mitochondrial precursor-like protein, putative	Tc00.1047053509701.10
436284	Carbohydrate Metabolism	0.0125253	trifunctional enzyme alpha subunit, mitochondrial precursor-like protein, putative	Tc00.1047053509701.10
436284	Lipid Metabolism	0.0125253	trifunctional enzyme alpha subunit, mitochondrial precursor-like protein, putative	Tc00.1047053509701.10
436284	Metabolism of Other Amino Acids	0.0125253	trifunctional enzyme alpha subunit, mitochondrial precursor-like protein, putative	Tc00.1047053509701.10
436284	Xenobiotics Biodegradation and Metabolism	0.0125253	trifunctional enzyme alpha subunit, mitochondrial precursor-like protein, putative	Tc00.1047053509701.10
436288	Ribosome	0.00965524	ribosomal protein L39	Tc00.1047053506573.81
436314	Lipid Metabolism	0.0161443	fatty acyl CoA synthetase 2	Tc00.1047053504177.20
436316	Lipid Metabolism	0.00698188	fatty acyl CoA synthetase 2, putative	Tc00.1047053511581.10
436317	Lipid Metabolism	0.0052381	fatty acyl CoA syntetase 1	Tc00.1047053510151.10
436371	Oxidative phosphorylation	0.0160449	inorganic pyrophosphatase, putative	Tc00.1047053508153.820
436387	Pyrimidine metabolism	0.0201692	pseudouridylate synthase I, putative	Tc00.1047053507517.100
436413	Purine metabolism	0.0170885	hypoxanthine-guanine phosphoribosyltransferase, putative	Tc00.1047053509693.70
436461	Oxidative phosphorylation	0.0113405	hypothetical protein, conserved	Tc00.1047053506295.100
436465	Metabolism of Cofactors and Vitamins	0.0119966	protoheme IX farnesyltransferase, putative	Tc00.1047053509767.59
436465	Oxidative phosphorylation	0.0119966	protoheme IX farnesyltransferase, putative	Tc00.1047053509767.59
436470	Oxidative phosphorylation	0.0105082	vacuolar proton translocating ATPase subunit A, putative	Tc00.1047053509601.70
436540	Amino Acid Metabolism	0.0132638	3-ketoacyl-CoA thiolase	Tc00.1047053509463.30
436540	Lipid Metabolism	0.0132638	3-ketoacyl-CoA thiolase	Tc00.1047053509463.30
436582	Oxidative phosphorylation	0.00766284	NADH-ubiquinone oxidoreductase 20 kDa subunit, mitochondrial precursor, putative	Tc00.1047053508507.59
436603	Carbohydrate Metabolism	0.0127632	UDP-galactose 4-epimerase, putative	Tc00.1047053506303.50
436615	Oxidative phosphorylation	0.0058354	ATPase beta subunit	Tc00.1047053467287.30
436618	Ribosome	0.028028	ribosomal protein S25, putative	Tc00.1047053504105.94
436625	SNARE interactions in vesicular transport	0.0126807	hypothetical protein, conserved	Tc00.1047053511287.170
436698	Aminoacyl-tRNA biosynthesis	0.0173737	lysyl-tRNA synthetase	Tc00.1047053503815.20
436760	Biosynthesis of secondary metabolites	0.0168552	cytoplasmic l-asparaginase i-like protein, putative	Tc00.1047053510823.80
436792	Amino Acid Metabolism	0.0117793	phenylalanyl-tRNA synthetase	Tc00.1047053508271.10
436792	Aminoacyl-tRNA biosynthesis	0.0117793	phenylalanyl-tRNA synthetase	Tc00.1047053508271.10
436801	SNARE interactions in vesicular transport	0.00452675	vesicle-associated membrane protein	Tc00.1047053511649.130
436833	Purine metabolism	0.0105832	AMP deaminase, putative,adenosine monophosphate deaminase-like protein, putative	Tc00.1047053508273.10
436855	Amino Acid Metabolism	0.0104005	isoleucyl-tRNA synthetase	Tc00.1047053509797.40
436855	Aminoacyl-tRNA biosynthesis	0.0104005	isoleucyl-tRNA synthetase	Tc00.1047053509797.40
436924	Oxidative phosphorylation	0.0119632	ATP synthase	Tc00.1047053508851.59
436980	Lipid Metabolism	0.0198735	glycerol-3-phosphate dehydrogenase (FAD-dependent)	Tc00.1047053507949.130
437019	Metabolism of Cofactors and Vitamins	0.0106481	lipoic acid synthetase, mitochondrial precursor, putative	Tc00.1047053511291.30
437034	Lipid Metabolism	0.0164822	1-acyl-sn-glycerol-3-phosphate acyltransferase, putative	Tc00.1047053509157.60
437056	Purine metabolism	0.0114583	RNA polymerase-like protein	Tc00.1047053506871.80
437056	Pyrimidine metabolism	0.0114583	RNA polymerase-like protein	Tc00.1047053506871.80
437056	Transcription	0.0114583	RNA polymerase-like protein	Tc00.1047053506871.80
437062	Metabolism of Cofactors and Vitamins	0.0130354	riboflavin kinase	Tc00.1047053510661.174
437079	Oxidative phosphorylation	0.00761905	cytochrome c oxidase copper chaperone, putative	Tc00.1047053508153.994
437110	Lipid Metabolism	0.0141306	phosphatidylglycerophosphate synthase-like protein, putative	Tc00.1047053505071.100
437157	Purine metabolism	0.013267	hypothetical protein	Tc00.1047053508355.104
437157	Pyrimidine metabolism	0.013267	hypothetical protein	Tc00.1047053508355.104
437157	Transcription	0.013267	hypothetical protein	Tc00.1047053508355.104
437160	Carbohydrate Metabolism	0.0124362	L-ribulokinase, putative	Tc00.1047053508625.150
437232	Amino Acid Metabolism	0.0123199	dihydrolipoyl dehydrogenase	Tc00.1047053511025.110
437232	Carbohydrate Metabolism	0.0123199	dihydrolipoyl dehydrogenase	Tc00.1047053511025.110
437250	Proteasome	0.00952958	proteasome regulatory non-ATPase subunit	Tc00.1047053511725.10
437316	Transcription	0.00909844	DNA-directed RNA polymerase subunit, putative	Tc00.1047053511881.14
437336	Purine metabolism	0.0185185	DNA-directed RNA polymerase ii 8.2 Kd polypeptide, putative	Tc00.1047053509683.24
437336	Pyrimidine metabolism	0.0185185	DNA-directed RNA polymerase ii 8.2 Kd polypeptide, putative	Tc00.1047053509683.24
437336	Transcription	0.0185185	DNA-directed RNA polymerase ii 8.2 Kd polypeptide, putative	Tc00.1047053509683.24
437517	Amino Acid Metabolism	0.0189268	arginine N-methyltransferase, putative	Tc00.1047053508593.110
437517	Lipid Metabolism	0.0189268	arginine N-methyltransferase, putative	Tc00.1047053508593.110
437517	Metabolism of Other Amino Acids	0.0189268	arginine N-methyltransferase, putative	Tc00.1047053508593.110
437517	Xenobiotics Biodegradation and Metabolism	0.0189268	arginine N-methyltransferase, putative	Tc00.1047053508593.110
437615	Amino Acid Metabolism	0.0209217	cysteinyl-tRNA synthetase, putative	Tc00.1047053507297.20
437615	Aminoacyl-tRNA biosynthesis	0.0209217	cysteinyl-tRNA synthetase, putative	Tc00.1047053507297.20
437633	Carbohydrate Metabolism	0.0132288	phosphatidylinositol 3-kinase vps34-like	Tc00.1047053511903.160
437633	Phosphatidylinositol signaling system	0.0132288	phosphatidylinositol 3-kinase vps34-like	Tc00.1047053511903.160
437664	Ribosome	0.010048	60S acidic ribosomal protein P0	Tc00.1047053508355.260
437681	Proteasome	0.0103025	proteasome regulatory non-ATPase subunit 8	Tc00.1047053511285.90
437698	SNARE interactions in vesicular transport	0.00874317	Golgi vesicular membrane trafficking protein, putative	Tc00.1047053506989.40
437739	Ribosome	0.00849934	40S ribosomal protein S6, putative	Tc00.1047053506241.170
437756	Ribosome	0.0129794	60S acidic ribosomal protein P2	Tc00.1047053505977.26
437773	Lipid Metabolism	0.0127521	phosphatidylserine synthase, putative	Tc00.1047053506795.40
437793	Purine metabolism	0.0119322	adenosine kinase	Tc00.1047053509051.40
437798	Biosynthesis of Secondary Metabolites	0.0118609	dTDP-glucose 4,6-dehydratase, putative	Tc00.1047053509051.30
437798	Carbohydrate Metabolism	0.0118609	dTDP-glucose 4,6-dehydratase, putative	Tc00.1047053509051.30
437815	Amino Acid Metabolism	0.0158428	glycerate kinase, putative;with=GeneDB:LmjF02.0500	Tc00.1047053508741.170
437815	Carbohydrate Metabolism	0.0158428	glycerate kinase, putative;with=GeneDB:LmjF02.0500	Tc00.1047053508741.170
437815	Lipid Metabolism	0.0158428	glycerate kinase, putative;with=GeneDB:LmjF02.0500	Tc00.1047053508741.170
437874	Transcription	0.0120611	splicing factor 3a, putative	Tc00.1047053507023.230
437915	SNARE interactions in vesicular transport	0.0102981	vesicule-associated membrane protein, putative	Tc00.1047053506855.140
437925	Biosynthesis of secondary metabolites	0.0177637	adenylate kinase	Tc00.1047053506855.180
437937	Lipid Metabolism	0.0140993	3-oxo-5-alpha-steroid 4-dehydrogenase, putative	Tc00.1047053457251.10
437946	Carbohydrate Metabolism	0.0102389	phosphomannomutase-like protein, putative	Tc00.1047053508257.70
437989	Carbohydrate Metabolism	0.0084	pyruvate kinase 2, putative	Tc00.1047053511281.60
437989	Energy Metabolism	0.0084	pyruvate kinase 2, putative	Tc00.1047053511281.60
437989	Purine metabolism	0.0084	pyruvate kinase 2, putative	Tc00.1047053511281.60
437993	SNARE interactions in vesicular transport	0.0120054	syntaxin 5, putative	Tc00.1047053511283.40
438061	Amino Acid Metabolism	0.0185877	aspartyl-tRNA synthetase, putative	Tc00.1047053509967.30
438061	Aminoacyl-tRNA biosynthesis	0.0185877	aspartyl-tRNA synthetase, putative	Tc00.1047053509967.30
438083	Amino Acid Metabolism	0.0119966	alanine racemase 2, putative	Tc00.1047053508303.10
438087	Lipid Metabolism	0.0116187	trypanothione/tryparedoxin dependent peroxidase 2, putative	Tc00.1047053503899.119
438089	Lipid Metabolism	0.0345809	glutathione peroxidase-like protein, putative	Tc00.1047053507515.10
438089	Metabolism of Other Amino Acids	0.0345809	glutathione peroxidase-like protein, putative	Tc00.1047053507515.10
438095	Lipid Metabolism	0.0473524	glutathione peroxidase-like protein	Tc00.1047053503899.110
438095	Metabolism of Other Amino Acids	0.0473524	glutathione peroxidase-like protein	Tc00.1047053503899.110
438097	Amino Acid Metabolism	0.00801527	asparagine synthetase a, putative	Tc00.1047053503625.10
438097	Energy Metabolism	0.00801527	asparagine synthetase a, putative	Tc00.1047053503625.10
438097	Metabolism of Other Amino Acids	0.00801527	asparagine synthetase a, putative	Tc00.1047053503625.10
438105	Biosynthesis of secondary metabolites	0.0170498	glyceraldehyde-3-phosphate dehydrogenase, putative	Tc00.1047053503687.20
438135	Carbohydrate Metabolism	0.020727	acetyltransferase, putative	Tc00.1047053511671.70
438154	Pentose phosphate pathway	0.0108554	phosphoribosylpyrophosphate synthetase, putative	Tc00.1047053506839.80
438154	Purine metabolism	0.0108554	phosphoribosylpyrophosphate synthetase, putative	Tc00.1047053506839.80
438155	Oxidative phosphorylation	0.0133203	NADH dehydrogenase, putative	Tc00.1047053506839.70
438165	Metabolism of Other Amino Acids	0.0159318	selenophosphate synthetase, putative	Tc00.1047053504079.6
438295	Biosynthesis of secondary metabolites	0.0113611	nucleoside diphosphate kinase	Tc00.1047053508707.200
438305	Amino Acid Metabolism	0.0185475	aldehyde dehydrogenase family	Tc00.1047053507023.120
438305	Biosynthesis of Secondary Metabolites	0.0185475	aldehyde dehydrogenase family	Tc00.1047053507023.120
438305	Carbohydrate Metabolism	0.0185475	aldehyde dehydrogenase family	Tc00.1047053507023.120
438305	Lipid Metabolism	0.0185475	aldehyde dehydrogenase family	Tc00.1047053507023.120
438305	Metabolism of Other Amino Acids	0.0185475	aldehyde dehydrogenase family	Tc00.1047053507023.120
438305	Xenobiotics Biodegradation and Metabolism	0.0185475	aldehyde dehydrogenase family	Tc00.1047053507023.120
438319	SNARE interactions in vesicular transport	0.0199774	hypothetical protein	Tc00.1047053510655.100
438338	Amino Acid Metabolism	0.0108508	prolyl-tRNA synthetase	Tc00.1047053503939.80
438338	Aminoacyl-tRNA biosynthesis	0.0108508	prolyl-tRNA synthetase	Tc00.1047053503939.80
438393	Lipid Metabolism	0.016938	beta-ketoacyl synthase family protein, putative	Tc00.1047053504157.20
438478	Biosynthesis of secondary metabolites	0.00979326	2-oxoglutarate dehydrogenase subunit, putative	Tc00.1047053510797.10
438497	Aminoacyl-tRNA biosynthesis	0.0116521	cyclophilin	Tc00.1047053505807.10
438511	Ribosome	0.0182919	60S acidic ribosomal protein P2, putative	Tc00.1047053510309.50
438513	Ribosome	0.0216795	60S acidic ribosomal protein P2, putative	Tc00.1047053510267.20
438583	Carbohydrate Metabolism	0.0113624	phosphatidylinositol kinase, putative	Tc00.1047053506425.80
438583	Phosphatidylinositol signaling system	0.0113624	phosphatidylinositol kinase, putative	Tc00.1047053506425.80
438625	Amino Acid Metabolism	0.0148515	glutaminyl-tRNA synthetase	Tc00.1047053508277.160
438625	Aminoacyl-tRNA biosynthesis	0.0148515	glutaminyl-tRNA synthetase	Tc00.1047053508277.160
438628	Biosynthesis of steroids	0.015842	phosphomevalonate kinase protein, putative	Tc00.1047053507913.20
438685	Xenobiotics Biodegradation and Metabolism	0.0131363	deaminase	Tc00.1047053509561.120
438698	Amino Acid Metabolism	0.015562	serine hydroxymethyltransferase, putative	Tc00.1047053509937.150
438698	Metabolism of Cofactors and Vitamins	0.015562	serine hydroxymethyltransferase, putative	Tc00.1047053509937.150
438698	Metabolism of Other Amino Acids	0.015562	serine hydroxymethyltransferase, putative	Tc00.1047053509937.150
438721	Amino Acid Metabolism	0.013245	pyrroline-5-carboxylate synthetase-like protein, putative	Tc00.1047053511023.10
438774	Transcription	0.0212987	U6 snRNA-associated Sm-like protein LSm8p	Tc00.1047053510421.314
438792	Xenobiotics Biodegradation and Metabolism	0.0157509	p-nitrophenylphosphatase, putative	Tc00.1047053511439.100
438799	Lipid Metabolism	0.0145951	3,2-trans-enoyl-CoA isomerase, mitochondrial precursor, putative	Tc00.1047053509261.30
438813	Pentose phosphate pathway	0.0133617	ribose-phosphate pyrophosphokinase, putative	Tc00.1047053511661.90
438813	Purine metabolism	0.0133617	ribose-phosphate pyrophosphokinase, putative	Tc00.1047053511661.90
438832	Amino Acid Metabolism	0.0189033	methyltransferase	Tc00.1047053506853.30
438832	Lipid Metabolism	0.0189033	methyltransferase	Tc00.1047053506853.30
438832	Metabolism of Other Amino Acids	0.0189033	methyltransferase	Tc00.1047053506853.30
438832	Xenobiotics Biodegradation and Metabolism	0.0189033	methyltransferase	Tc00.1047053506853.30
438839	Amino Acid Metabolism	0.0143776	2-oxoisovalerate dehydrogenase alpha subunit	Tc00.1047053506853.50
438851	SNARE interactions in vesicular transport	0.0108128	vesicle-associated membrane protein, putative,syntaxin-like protein, putative	Tc00.1047053511837.10
438888	Carbohydrate Metabolism	0.000765027	succinate dehydrogenase flavoprotein, putative	Tc00.1047053511909.40
438888	Oxidative phosphorylation	0.000765027	succinate dehydrogenase flavoprotein, putative	Tc00.1047053511909.40
438936	Xenobiotics Biodegradation and Metabolism	0.0247934	NAD-dependent deacetylase, putative,transcriptional regulator, Sir2 family protein, putative,nicotinic acid mononucleotide 5,6-dimethylbenzimidazole (cobb) protein, putative	Tc00.1047053506559.80
438996	Transcription	0.00847458	RNA-binding protein	Tc00.1047053509715.23
439002	Carbohydrate Metabolism	0.0129712	succinyl-CoA ligase [GDP-forming] beta-chain	Tc00.1047053507767.10
439002	Energy Metabolism	0.0129712	succinyl-CoA ligase [GDP-forming] beta-chain	Tc00.1047053507767.10
439017	Lipid Metabolism	0.00430464	glycerol-3-phosphate dehydrogenase, putative	Tc00.1047053511151.90
439030	Amino Acid Metabolism	0.0133293	dihydrolipoamide dehydrogenase, putative,acetoin dehydrogenase e3 component, putative	Tc00.1047053508933.20
439030	Carbohydrate Metabolism	0.0133293	dihydrolipoamide dehydrogenase, putative,acetoin dehydrogenase e3 component, putative	Tc00.1047053508933.20
439121	Proteasome	0.0126214	proteasome beta 3 subunit, putative	Tc00.1047053511153.140
439123	Metabolism of Cofactors and Vitamins	0.0134308	pantothenate kinase subunit, putative	Tc00.1047053511153.120
439130	Purine metabolism	0.0106136	DNA-direcetd RNA polymerase II, subunit 9, putative	Tc00.1047053511153.130
439130	Pyrimidine metabolism	0.0106136	DNA-direcetd RNA polymerase II, subunit 9, putative	Tc00.1047053511153.130
439130	Transcription	0.0106136	DNA-direcetd RNA polymerase II, subunit 9, putative	Tc00.1047053511153.130
439173	Metabolism of Cofactors and Vitamins	0.0197107	lipoate-protein ligase, putative,lipoyl ligase, putative,lipoyltransferase, putative,lipoate biosynthesis protein, putative	Tc00.1047053510857.50
439186	Pentose phosphate pathway	0.0222222	carbohydrate kinase, thermoresistant glucokinase, putative	Tc00.1047053508177.20
439269	Glycan Biosynthesis and Metabolism	0.0233078	dolichyl-P-Man:GDP-Man7GlcNAc2-PP-dolichyl alpha-1,6-mannosyltransferase, putative	Tc00.1047053509317.50
439285	Oxidative phosphorylation	0.0151288	vacuolar ATP synthase subunit d, putative	Tc00.1047053509017.30
439290	Ribosome	0.0181818	60S acidic ribosomal protein	Tc00.1047053510823.70
439311	Biosynthesis of secondary metabolites	0.0150631	dihydrolipoamide acetyltransferase precursor	Tc00.1047053509717.20
439344	Amino Acid Metabolism	0.00928624	glycyl-tRNA synthetase	Tc00.1047053511229.110
439344	Aminoacyl-tRNA biosynthesis	0.00928624	glycyl-tRNA synthetase	Tc00.1047053511229.110
439345	Amino Acid Metabolism	0.00806697	S-adenosylhomocysteine hydrolase, putative	Tc00.1047053511229.50
439345	Metabolism of Other Amino Acids	0.00806697	S-adenosylhomocysteine hydrolase, putative	Tc00.1047053511229.50
439416	Carbohydrate Metabolism	0.0112599	GDP-mannose pyrophosphorylase	Tc00.1047053510947.10
439453	Ribosome	0.0252438	ribosomal protein L38, putative	Tc00.1047053508119.144
439462	Amino Acid Metabolism	0.0132952	kynureninase, putative	Tc00.1047053503881.10
439464	Biosynthesis of secondary metabolites	0.0166813	GDP-mannose 4,6 dehydratase, putative	Tc00.1047053508119.120
439478	Biosynthesis of Secondary Metabolites	0.00663239	farnesyl pyrophosphate synthase	Tc00.1047053511823.70
439478	Biosynthesis of steroids	0.00663239	farnesyl pyrophosphate synthase	Tc00.1047053511823.70
439568	Amino Acid Metabolism	0.0122855	succinyl-coA:3-ketoacid-coenzyme A transferase, mitochondrial precursor	Tc00.1047053506301.50
439568	Carbohydrate Metabolism	0.0122855	succinyl-coA:3-ketoacid-coenzyme A transferase, mitochondrial precursor	Tc00.1047053506301.50
439568	Lipid Metabolism	0.0122855	succinyl-coA:3-ketoacid-coenzyme A transferase, mitochondrial precursor	Tc00.1047053506301.50
439586	Purine metabolism	0.012806	Adenine phosphoribosyltransferase, putative	Tc00.1047053507519.140
439604	Purine metabolism	0.0115472	DNA polymerase epsilon subunit B	Tc00.1047053509671.160
439604	Pyrimidine metabolism	0.0115472	DNA polymerase epsilon subunit B	Tc00.1047053509671.160
439613	Carbohydrate Metabolism	0.010609	acetyl-CoA synthetase	Tc00.1047053509331.30
439613	Energy Metabolism	0.010609	acetyl-CoA synthetase	Tc00.1047053509331.30
439619	Lipid Metabolism	0.0227794	3-oxo-5-alpha-steroid 4-dehydrogenase, putative	Tc00.1047053509331.70
439634	Metabolism of Cofactors and Vitamins	0.0153909	hypothetical protein, conserved	Tc00.1047053511751.210
439655	Proteasome	0.00882695	proteasome alpha 3 subunit, putative	Tc00.1047053506985.30
439665	Biosynthesis of secondary metabolites	0.00760456	glycosomal phosphoenolpyruvate carboxykinase	Tc00.1047053508441.20
439695	Proteasome	0.00907086	proteasome regulatory non-ATPase subunit 7	Tc00.1047053508707.90
439732	Amino Acid Metabolism	0.00147856	urocanate hydratase, putative	Tc00.1047053504045.110
439755	Ribosome	0.0200657	60S ribosomal protein L7, putative	Tc00.1047053508207.100
439764	Xenobiotics Biodegradation and Metabolism	0.0251002	silent information regulator 2, putative	Tc00.1047053507519.60
439814	Proteasome	0.00969456	proteasome alpha 1 subunit, putative	Tc00.1047053510729.70
439818	Biosynthesis of secondary metabolites	0.0137032	AMP deaminase, putative	Tc00.1047053506885.390
439828	Ribosome	0.0299204	ribosomal protein L27, putative	Tc00.1047053506817.30
439849	Biosynthesis of Secondary Metabolites	0.00449775	myo-inositol-1-phosphate synthase	Tc00.1047053507609.60
439849	Carbohydrate Metabolism	0.00449775	myo-inositol-1-phosphate synthase	Tc00.1047053507609.60
439854	Metabolism of Other Amino Acids	0.00807407	phosphoenolpyruvate mutase, putative	Tc00.1047053508851.189
439876	Pentose phosphate pathway	0.0100402	transaldolase, putative	Tc00.1047053507889.10
439892	Transcription	0.0100164	DNA-directed RNA polymerase I/III subunit	Tc00.1047053508601.30
439907	Ribosome	0.022467	ribosomal protein L29, putative	Tc00.1047053509749.36
439908	Metabolism of Cofactors and Vitamins	0.0196929	biotin/lipoate protein ligase	Tc00.1047053509749.10
439926	Pentose phosphate pathway	0.0118919	phosphoribosylpyrophosphate synthetase, putative	Tc00.1047053507773.60
439926	Purine metabolism	0.0118919	phosphoribosylpyrophosphate synthetase, putative	Tc00.1047053507773.60
439934	Lipid Metabolism	0.0153643	sphingosine 1-phosphate lyase, putative;with=GeneDB:LmjF30.2350	Tc00.1047053511511.150
439938	Carbohydrate Metabolism	0.0149665	galactokinase, putative	Tc00.1047053510667.120
439947	Biosynthesis of secondary metabolites	0.013796	ribulose-phosphate 3-epimerase, putative	Tc00.1047053507009.30
440001	Carbohydrate Metabolism	0.0163311	C-1-tetrahydrofolate synthase, cytoplasmic, putative	Tc00.1047053509509.20
440001	Metabolism of Cofactors and Vitamins	0.0163311	C-1-tetrahydrofolate synthase, cytoplasmic, putative	Tc00.1047053509509.20
440015	Lipid Metabolism	0.00198777	choline/ethanolamine phosphotransferase (CEPT), putative	Tc00.1047053509791.150
440015	Metabolism of Other Amino Acids	0.00198777	choline/ethanolamine phosphotransferase (CEPT), putative	Tc00.1047053509791.150
440038	Purine metabolism	0.0107922	guanine deaminase, putative	Tc00.1047053507951.150
440059	Ribosome	0.0107143	ribosomal protein S19	Tc00.1047053504013.100
440109	Ribosome	0.0219973	60S ribosomal protein L35, putative	Tc00.1047053510039.90
440157	Amino Acid Metabolism	0.0056485	hydroxymethylglutaryl-CoA lyase, putative,3-hydroxy-3-methylglutarate-CoA lyase, putative	Tc00.1047053508029.10
440157	Carbohydrate Metabolism	0.0056485	hydroxymethylglutaryl-CoA lyase, putative,3-hydroxy-3-methylglutarate-CoA lyase, putative	Tc00.1047053508029.10
440157	Lipid Metabolism	0.0056485	hydroxymethylglutaryl-CoA lyase, putative,3-hydroxy-3-methylglutarate-CoA lyase, putative	Tc00.1047053508029.10
440176	Carbohydrate Metabolism	0.00410363	GDP-mannose 4,6 dehydratase, putative	Tc00.1047053510027.10
440178	SNARE interactions in vesicular transport	0.0179739	SNARE protein	Tc00.1047053471901.20
440183	Carbohydrate Metabolism	0.0220557	glycosomal malate dehydrogenase, putative	Tc00.1047053511293.69
440183	Energy Metabolism	0.0220557	glycosomal malate dehydrogenase, putative	Tc00.1047053511293.69
440197	Carbohydrate Metabolism	0.0111159	ascorbate-dependent peroxidase, putative	Tc00.1047053506193.60
440221	Transcription	0.00891742	ATP-dependent DEAD/H RNA helicase	Tc00.1047053508973.50
440264	Amino Acid Metabolism	0.00684932	carnitine O-acetyltransferase, putative	Tc00.1047053511303.40
440281	Biosynthesis of secondary metabolites	0.0158005	2-oxoglutarate dehydrogenase E1 component, putative	Tc00.1047053506337.70
440299	Ribosome	0.0110503	40S ribosomal protein S16, putative	Tc00.1047053503899.20
440343	Biosynthesis of steroids	0.0166819	mevalonate kinase, putative	Tc00.1047053509237.10
440352	Ribosome	0.016285	60S ribosomal protein L22	Tc00.1047053510719.160
440460	Carbohydrate Metabolism	0.0131257	nucleoside phosphatase	Tc00.1047053422189.10
440460	Metabolism of Cofactors and Vitamins	0.0131257	nucleoside phosphatase	Tc00.1047053422189.10
440461	Amino Acid Metabolism	0.0167232	NAD synthase, putative	Tc00.1047053427789.30
440461	Metabolism of Cofactors and Vitamins	0.0167232	NAD synthase, putative	Tc00.1047053427789.30
440503	SNARE interactions in vesicular transport	0.0158996	golgi SNARE protein-like	Tc00.1047053506275.50
440508	Pyrimidine metabolism	0.0135959	uracil phosphoribosyltransferase, putative	Tc00.1047053506435.410
440542	Carbohydrate Metabolism	0.00996885	oxidoreductase	Tc00.1047053508409.160
440558	Ribosome	0.0055281	ribosomal protein S26, putative	Tc00.1047053508817.60
440647	Aminoacyl-tRNA biosynthesis	0.0211131	hypothetical protein, conserved,SLA/LP autoantigen-like protein, putative	Tc00.1047053506389.60
440866	Amino Acid Metabolism	0.0117085	S-adenosyl-methyltransferase mraW-like protein, putative	Tc00.1047053504003.70
440866	Lipid Metabolism	0.0117085	S-adenosyl-methyltransferase mraW-like protein, putative	Tc00.1047053504003.70
440866	Metabolism of Other Amino Acids	0.0117085	S-adenosyl-methyltransferase mraW-like protein, putative	Tc00.1047053504003.70
440866	Xenobiotics Biodegradation and Metabolism	0.0117085	S-adenosyl-methyltransferase mraW-like protein, putative	Tc00.1047053504003.70
440881	Purine metabolism	0.0189815	acidocalcisomal exopolyphosphatase, putative	Tc00.1047053504797.10
440907	Benzoate degradation via CoA ligation	0.0206061	protein kinase, putative,serine/threonine protein kinase, putative	Tc00.1047053511165.100
440907	Carbohydrate Metabolism	0.0206061	protein kinase, putative,serine/threonine protein kinase, putative	Tc00.1047053511165.100
440907	Phosphatidylinositol signaling system	0.0206061	protein kinase, putative,serine/threonine protein kinase, putative	Tc00.1047053511165.100
440913	Proteasome	0.012724	proteasome alpha 7 subunit, putative	Tc00.1047053511165.70
440933	Ribosome	0.0185861	40S ribosomal protein S13, putative	Tc00.1047053511291.90
440940	Transcription	0.00456349	small nuclear ribonucleoprotein SmD2	Tc00.1047053511189.80
440941	Amino Acid Metabolism	0.00540084	S-adenosylmethionine synthetase, putative	Tc00.1047053510445.50
440941	Metabolism of Other Amino Acids	0.00540084	S-adenosylmethionine synthetase, putative	Tc00.1047053510445.50
440959	Ribosome	0.0203115	60S ribosomal subunit protein L31	Tc00.1047053510737.70
441059	Transcription	0.0171958	hypothetical protein, conserved	Tc00.1047053511583.30
441078	Biosynthesis of Secondary Metabolites	0.0119779	squalene monooxygenase	Tc00.1047053509589.20
441078	Biosynthesis of steroids	0.0119779	squalene monooxygenase	Tc00.1047053509589.20
441114	Amino Acid Metabolism	0.0189342	methylthioadenosine phosphorylase, putative	Tc00.1047053506789.280
441128	Amino Acid Metabolism	0.00897119	farnesyltransferase	Tc00.1047053507897.20
441128	Biosynthesis of Secondary Metabolites	0.00897119	farnesyltransferase	Tc00.1047053507897.20
441128	Biosynthesis of steroids	0.00897119	farnesyltransferase	Tc00.1047053507897.20
441128	Metabolism of Other Amino Acids	0.00897119	farnesyltransferase	Tc00.1047053507897.20
441154	Lipid Metabolism	0.00821769	acyl-CoA dehydrogenase, putative	Tc00.1047053507001.80
441154	Xenobiotics Biodegradation and Metabolism	0.00821769	acyl-CoA dehydrogenase, putative	Tc00.1047053507001.80
441158	SNARE interactions in vesicular transport	0.0114411	syntaxin, putative	Tc00.1047053507001.70
441163	Carbohydrate Metabolism	0.0112296	galactokinase-like protein, putative	Tc00.1047053507001.110
441179	Biosynthesis of secondary metabolites	0.013024	3-demethylubiquinone-9 3-methyltransferase, putative	Tc00.1047053508461.30
441214	Lipid Metabolism	0.0135934	lysophospholipase	Tc00.1047053511907.50
441255	Ribosome	0.0221297	40S ribosomal protein S15A, putative	Tc00.1047053506297.330
441258	Ribosome	0.0086758	40S ribosomal protein S15a	Tc00.1047053508041.30
441263	Amino Acid Metabolism	0.0135682	dihydrolipoamide dehydrogenase, putative	Tc00.1047053506701.10
441263	Carbohydrate Metabolism	0.0135682	dihydrolipoamide dehydrogenase, putative	Tc00.1047053506701.10
441300	Oxidative phosphorylation	0.0132235	NADH-ubiquinone oxidoreductase, mitochondrial, putative	Tc00.1047053508399.10
441332	Proteasome	0.00708535	proteasome beta 2 subunit	Tc00.1047053503891.100
441355	Purine metabolism	0.00728155	DNA polymerase delta catalytic subunit, putative	Tc00.1047053509215.10
441355	Pyrimidine metabolism	0.00728155	DNA polymerase delta catalytic subunit, putative	Tc00.1047053509215.10
441395	Carbohydrate Metabolism	0.0195286	6-phosphogluconolactonase, putative	Tc00.1047053503945.40
441395	Pentose phosphate pathway	0.0195286	6-phosphogluconolactonase, putative	Tc00.1047053503945.40
441395	Xenobiotics Biodegradation and Metabolism	0.0195286	6-phosphogluconolactonase, putative	Tc00.1047053503945.40
441403	Amino Acid Metabolism	0.00804312	enoyl-CoA hydratase, mitochondrial precursor, putative	Tc00.1047053508153.130
441403	Benzoate degradation via CoA ligation	0.00804312	enoyl-CoA hydratase, mitochondrial precursor, putative	Tc00.1047053508153.130
441403	Biosynthesis of Secondary Metabolites	0.00804312	enoyl-CoA hydratase, mitochondrial precursor, putative	Tc00.1047053508153.130
441403	Carbohydrate Metabolism	0.00804312	enoyl-CoA hydratase, mitochondrial precursor, putative	Tc00.1047053508153.130
441403	Lipid Metabolism	0.00804312	enoyl-CoA hydratase, mitochondrial precursor, putative	Tc00.1047053508153.130
441403	Metabolism of Other Amino Acids	0.00804312	enoyl-CoA hydratase, mitochondrial precursor, putative	Tc00.1047053508153.130
441403	Xenobiotics Biodegradation and Metabolism	0.00804312	enoyl-CoA hydratase, mitochondrial precursor, putative	Tc00.1047053508153.130
441410	Metabolism of Cofactors and Vitamins	0.0196872	ubiquinone biosynthesis protein COQ7 homolog, putative	Tc00.1047053508153.170
441434	Biosynthesis of steroids	0.0111621	3-hydroxy-3-methylglutaryl-CoA reductase	Tc00.1047053506831.40
441438	Amino Acid Metabolism	0.00723538	valyl-tRNA synthetase, putative	Tc00.1047053504257.70
441438	Aminoacyl-tRNA biosynthesis	0.00723538	valyl-tRNA synthetase, putative	Tc00.1047053504257.70
441447	Biosynthesis of secondary metabolites	0.0118125	phosphoglucomutase	Tc00.1047053508637.90
441491	Xenobiotics Biodegradation and Metabolism	0.0128278	aldehyde dehydrogenase, putative	Tc00.1047053511733.10
441493	Purine metabolism	0.0108401	RNA polymerase III C11 subunit, putative	Tc00.1047053510029.40
441493	Pyrimidine metabolism	0.0108401	RNA polymerase III C11 subunit, putative	Tc00.1047053510029.40
441493	Transcription	0.0108401	RNA polymerase III C11 subunit, putative	Tc00.1047053510029.40
441494	SNARE interactions in vesicular transport	0.00734177	synaptobrevin-type transport protein, putative	Tc00.1047053511291.100
441525	Ribosome	0.0366601	40S ribosomal protein S33, putative	Tc00.1047053511237.50
441526	Ribosome	0.0261273	40S ribosomal protein S33	Tc00.1047053511237.60
441532	Lipid Metabolism	0.0163104	CDP-diacylglycerol synthetase, putative	Tc00.1047053511237.40
441532	Phosphatidylinositol signaling system	0.0163104	CDP-diacylglycerol synthetase, putative	Tc00.1047053511237.40
441686	Biosynthesis of secondary metabolites	0.0478385	3-phosphoglycerate kinase, glycosomal	Tc00.1047053505999.100
441688	Purine metabolism	0.0111716	DNA-directed RNA polymerase III subunit, putative	Tc00.1047053511417.40
441688	Pyrimidine metabolism	0.0111716	DNA-directed RNA polymerase III subunit, putative	Tc00.1047053511417.40
441688	Transcription	0.0111716	DNA-directed RNA polymerase III subunit, putative	Tc00.1047053511417.40
441689	Biosynthesis of secondary metabolites	0.0132275	phosphoglycerate kinase, putative	Tc00.1047053505999.90
441694	Ribosome	0.00523297	60S ribosomal protein L5	Tc00.1047053509671.80
441717	Carbohydrate Metabolism	0.0100142	NADP-dependent alcohol hydrogenase, putative	Tc00.1047053504425.60
441717	Lipid Metabolism	0.0100142	NADP-dependent alcohol hydrogenase, putative	Tc00.1047053504425.60
441717	Xenobiotics Biodegradation and Metabolism	0.0100142	NADP-dependent alcohol hydrogenase, putative	Tc00.1047053504425.60
441782	Carbohydrate Metabolism	0.0154589	fructose-1,6-bisphosphatase, cytosolic, putative	Tc00.1047053508351.10
441782	Energy Metabolism	0.0154589	fructose-1,6-bisphosphatase, cytosolic, putative	Tc00.1047053508351.10
441782	Pentose phosphate pathway	0.0154589	fructose-1,6-bisphosphatase, cytosolic, putative	Tc00.1047053508351.10
441789	Oxidative phosphorylation	0.0089235	P-type H+ATPase	Tc00.1047053506649.20
441804	Amino Acid Metabolism	0.0109015	S-adenosylmethionine decarboxylase proenzyme	Tc00.1047053504257.30
441857	Oxidative phosphorylation	0.00846561	vacuolar ATP synthase, putative	Tc00.1047053508397.10
441932	SNARE interactions in vesicular transport	0.0129417	syntaxin, putative	Tc00.1047053510647.40
441939	Lipid Metabolism	0.00772128	3,2-trans-enoyl-CoA isomerase, mitochondrial precursor	Tc00.1047053510645.30
441943	Amino Acid Metabolism	0.0116174	nuclear transcription factor	Tc00.1047053510645.20
442002	Biosynthesis of secondary metabolites	0.00981462	solanesyl-diphosphate synthase	Tc00.1047053509445.30
442029	Biosynthesis of secondary metabolites	0.0092517	ribulose-5-phosphate 3-epimerase, putative	Tc00.1047053509213.70
442041	SNARE interactions in vesicular transport	0.013154	vesicle-associated membrane protein	Tc00.1047053507801.179
442056	Lipid Metabolism	0.00444313	serine-palmitoyl-CoA transferase, putative	Tc00.1047053506405.50
442063	Ribosome	0.00426929	ribosomal protein L13, putative	Tc00.1047053503929.20
442067	Ribosome	0.00791667	ribosomal protein L21E (60S)	Tc00.1047053507251.20
442071	Amino Acid Metabolism	0.0107552	delta-1-pyrroline-5-carboxylate dehydrogenase, putative	Tc00.1047053510943.50
442075	Ribosome	0.0291434	ribosomal protein L38, putative	Tc00.1047053503575.34
442076	Transcription	0.0102971	U2 splicing auxiliary factor	Tc00.1047053503577.20
442095	Proteasome	0.0114674	proteasome regulatory non-ATPase subunit, putative	Tc00.1047053509611.160
442138	Metabolism of Cofactors and Vitamins	0.01298	inosine-adenosine-guanosine-nucleoside hydrolase, putative	Tc00.1047053508153.640
442138	Purine metabolism	0.01298	inosine-adenosine-guanosine-nucleoside hydrolase, putative	Tc00.1047053508153.640
442163	Transcription	0.0125196	trans-splicing factor, putative	Tc00.1047053503583.40
442192	Biosynthesis of steroids	0.00654256	sterol 24-c-methyltransferase, putative	Tc00.1047053505683.10
442197	Glycan Biosynthesis and Metabolism	0.0156281	phosphatidylinositol N-acetylglucosaminyltransferase subunit C	Tc00.1047053503781.20
442224	SNARE interactions in vesicular transport	0.0143369	hypothetical protein, conserved	Tc00.1047053507645.20
442229	SNARE interactions in vesicular transport	0.0144681	vesicle transport v-SNARE 11	Tc00.1047053507645.30
442275	Phosphatidylinositol signaling system	0.0102215	calmodulin, putative	Tc00.1047053510121.50
442276	Biosynthesis of secondary metabolites	0.0137006	hexokinase, putative	Tc00.1047053510121.20
442313	Benzoate degradation via CoA ligation	0.0126606	protein kinase, putative	Tc00.1047053509719.50
442313	Carbohydrate Metabolism	0.0126606	protein kinase, putative	Tc00.1047053509719.50
442313	Phosphatidylinositol signaling system	0.0126606	protein kinase, putative	Tc00.1047053509719.50
442316	Transcription	0.0083668	mago nashi-like protein, putative	Tc00.1047053506945.200
442368	Transcription	0.0151055	hypothetical protein, conserved	Tc00.1047053509601.40
442385	Biosynthesis of secondary metabolites	0.0629231	lathosterol oxidase	Tc00.1047053507853.10
442460	Transcription	0.00734908	ribosomal protein S6, putative,NPH2/RS6-like protein, putative	Tc00.1047053508277.120
442475	Ribosome	0.0134576	ribosomal protein L24, putative	Tc00.1047053503611.40
442477	Ribosome	0.0047619	ribosomal protein L24, putative	Tc00.1047053503611.20
442488	Proteasome	0.00657389	proteasome regulatory ATPase subunit 1	Tc00.1047053509207.160
442503	Amino Acid Metabolism	0.00872428	pyrroline-5-carboxylate reductase	Tc00.1047053509207.90
442514	Ribosome	0.0057652	60S ribosomal protein L30	Tc00.1047053503453.30
442517	Ribosome	0.080074	60S ribosomal protein L30, putative	Tc00.1047053506959.130
442554	Ribosome	0	ribosomal protein S29, putative	Tc00.1047053511805.15
442557	Glycan Biosynthesis and Metabolism	0.0167625	mannosyl-oligosaccharide glucosidase, putative,glucosidase I, putative,processing A-glucosidase I, putative	Tc00.1047053511015.10
442567	Glycan Biosynthesis and Metabolism	0.0113144	hypothetical protein, conserved	Tc00.1047053510895.9
442568	Ribosome	0.0300009	ribosomal protein S29, putative	Tc00.1047053506025.14
442569	Oxidative phosphorylation	0.0132797	vacuolar ATP synthase subunit b, putative	Tc00.1047053511209.10
442583	Carbohydrate Metabolism	0.0146544	phosphomannose isomerase, putative	Tc00.1047053511717.90
442626	Ribosome	0.0173101	ribosomal protein L3, putative	Tc00.1047053510879.110
442669	Glycan Biosynthesis and Metabolism	0.0180502	dolicholphosphate-mannose synthase;with=GeneDB:LmjF36.0220;with=GeneDB:LmjF36.0220	Tc00.1047053506581.10
442713	Transcription	0.0106667	small nuclear ribonucleoprotein Sm-F, putative	Tc00.1047053507007.74
442737	Amino Acid Metabolism	0.0300134	enoyl-CoA hydratase/isomerase family protein, putative	Tc00.1047053506727.100
442737	Benzoate degradation via CoA ligation	0.0300134	enoyl-CoA hydratase/isomerase family protein, putative	Tc00.1047053506727.100
442737	Biosynthesis of Secondary Metabolites	0.0300134	enoyl-CoA hydratase/isomerase family protein, putative	Tc00.1047053506727.100
442737	Carbohydrate Metabolism	0.0300134	enoyl-CoA hydratase/isomerase family protein, putative	Tc00.1047053506727.100
442737	Lipid Metabolism	0.0300134	enoyl-CoA hydratase/isomerase family protein, putative	Tc00.1047053506727.100
442737	Metabolism of Other Amino Acids	0.0300134	enoyl-CoA hydratase/isomerase family protein, putative	Tc00.1047053506727.100
442737	Xenobiotics Biodegradation and Metabolism	0.0300134	enoyl-CoA hydratase/isomerase family protein, putative	Tc00.1047053506727.100
442929	Carbohydrate Metabolism	0.0112267	phosphatidylinositol 3-kinase 2, putative	Tc00.1047053508859.90
442929	Phosphatidylinositol signaling system	0.0112267	phosphatidylinositol 3-kinase 2, putative	Tc00.1047053508859.90
442932	Metabolism of Cofactors and Vitamins	0.00715197	dephospho-CoA kinase, putative	Tc00.1047053511825.210
442939	Amino Acid Metabolism	0.0103899	alanyl-tRNA synthetase	Tc00.1047053511825.220
442939	Aminoacyl-tRNA biosynthesis	0.0103899	alanyl-tRNA synthetase	Tc00.1047053511825.220
442946	Carbohydrate Metabolism	0.0176844	cytosolic malate dehydrogenase, putative	Tc00.1047053510437.40
442946	Energy Metabolism	0.0176844	cytosolic malate dehydrogenase, putative	Tc00.1047053510437.40
442986	Metabolism of Cofactors and Vitamins	0.012657	inorganic polyphosphate/ATP-NAD kinase, putative,poly(p)/ATP NAD kinase, putative	Tc00.1047053508175.260
442987	Ribosome	0.0125969	60S ribosomal protein L19	Tc00.1047053508175.309
443010	Carbohydrate Metabolism	0.0175141	fucose kinase, putative	Tc00.1047053508379.10
443072	Carbohydrate Metabolism	0.0130875	NADH-cytochrome b5 reductase, putative	Tc00.1047053511859.170
443077	Amino Acid Metabolism	0.00290932	leucyl-tRNA synthetase, putative	Tc00.1047053511049.40
443077	Aminoacyl-tRNA biosynthesis	0.00290932	leucyl-tRNA synthetase, putative	Tc00.1047053511049.40
443084	Proteasome	0.0105023	proteasome regulatory ATPase subunit 2, putative	Tc00.1047053511859.180
443138	Ribosome	0.0114597	40S ribosomal protein S8, putative	Tc00.1047053511069.20
443139	Energy Metabolism	0.0134372	transketolase, putative	Tc00.1047053511903.120
443139	Pentose phosphate pathway	0.0134372	transketolase, putative	Tc00.1047053511903.120
443144	Ribosome	0.0178134	60S ribosomal protein L26	Tc00.1047053511903.130
443145	Ribosome	0.0155093	60S ribosomal protein L26	Tc00.1047053511067.20
443198	Ribosome	0.0280903	60S ribosomal protein L7a	Tc00.1047053510835.40
443205	Transcription	0.0146199	U6 snRNA-associated Sm-like protein LSm4	Tc00.1047053457339.10
443212	Amino Acid Metabolism	0.00901468	ubiquitin carrier protein 4, putative	Tc00.1047053504643.30
443230	Biosynthesis of secondary metabolites	0.0121426	phosphoribosylpyrophosphate synthetase, putative	Tc00.1047053506321.310
443231	Transcription	0.0141019	hypothetical protein, conserved	Tc00.1047053509721.20
443256	Amino Acid Metabolism	0.00644972	pyruvate dehydrogenase E1 component alpha subunit, putative	Tc00.1047053511261.160
443256	Carbohydrate Metabolism	0.00644972	pyruvate dehydrogenase E1 component alpha subunit, putative	Tc00.1047053511261.160
443266	Metabolism of Cofactors and Vitamins	0.0188791	Pyridoxal kinase, putative	Tc00.1047053509059.50
443277	Transcription	0.00536398	small nuclear ribonucleoprotein Sm-E, putative	Tc00.1047053509965.30
443360	Ribosome	0.013998	60S ribosomal protein L10a	Tc00.1047053511277.160
443362	Ribosome	0.0142885	60S ribosomal protein L34, putative	Tc00.1047053511233.20
443381	Carbohydrate Metabolism	0.00972516	citrate synthase, putative	Tc00.1047053511277.110
443389	Transcription	0.00848485	DNA-directed RNA polymerases II, putative	Tc00.1047053506357.90
443389	Biosynthesis of secondary metabolites	0.0105174	alcohol dehydrogenase, putative	Tc00.1047053511277.60
443454	Ribosome	0.0298441	60S ribosomal protein L28	Tc00.1047053506297.270
443456	Biosynthesis of steroids	0.0167819	lanosterol 14-alpha-demethylase	Tc00.1047053506297.260
443490	SNARE interactions in vesicular transport	0.0139918	hypothetical protein, conserved	Tc00.1047053511287.100
443523	Ribosome	0.0307637	40S ribosomal protein SA, putative	Tc00.1047053503719.20
443557	Benzoate degradation via CoA ligation	0.0238255	serine/threonine protein kinase, putative	Tc00.1047053427247.10
443557	Carbohydrate Metabolism	0.0238255	serine/threonine protein kinase, putative	Tc00.1047053427247.10
443557	Phosphatidylinositol signaling system	0.0238255	serine/threonine protein kinase, putative	Tc00.1047053427247.10
443576	Lipid Metabolism	0.00623962	choline/carnitine O-acyltransferase, putative	Tc00.1047053507211.10
443584	Purine metabolism	0.0112086	inosine-5'-monophosphate dehydrogenase, putative	Tc00.1047053511301.110
443662	Oxidative phosphorylation	0.00897925	NADH-ubiquinone oxidoreductase, mitochondrial	Tc00.1047053511323.50
443663	Pyrimidine metabolism	0.0187988	cytidine deaminase-like protein	Tc00.1047053511321.23
443714	Ribosome	0.00854701	60S ribosomal protein L39	Tc00.1047053508153.184
443719	Ribosome	0.0117951	60S ribosomal protein L13	Tc00.1047053508153.290
443722	Carbohydrate Metabolism	0.0100594	6-phospho-1-fructokinase	Tc00.1047053508153.340
443722	Pentose phosphate pathway	0.0100594	6-phospho-1-fructokinase	Tc00.1047053508153.340
443737	Transcription	0.00804878	RNA helicase, putative	Tc00.1047053508319.40
443753	Ribosome	0.0199071	40S ribosomal protein S11	Tc00.1047053508405.40
443814	Amino Acid Metabolism	0.0224299	aminoacylase, putative,N-acyl-L-amino acid amidohydrolase, putative	Tc00.1047053506363.80
443827	Amino Acid Metabolism	0.0135434	aminoacylase, putative,N-acyl-L-amino acid amidohydrolase, putative	Tc00.1047053506975.30
443844	Amino Acid Metabolism	0.0300868	aminoacylase	Tc00.1047053506975.40
443849	Ribosome	0.00379965	60S ribosomal protein L11	Tc00.1047053508197.10
443852	Amino Acid Metabolism	0.0100312	adenylosuccinate lyase	Tc00.1047053510337.30
443852	Purine metabolism	0.0100312	adenylosuccinate lyase	Tc00.1047053510337.30
443885	Ribosome	0.0232748	40S ribosomal protein S3A, putative	Tc00.1047053511001.18
443899	Ribosome	0.0086072	40S ribosomal protein S12	Tc00.1047053503395.50
443924	Transcription	0.0117672	RNA polymerase IIA largest subunit	Tc00.1047053509011.20
443936	Ribosome	0.013613	ubiquitin/ribosomal protein S27a	Tc00.1047053509937.100
443958	Ribosome	0.0150508	ubiquitin/ribosomal protein S27a, putative	Tc00.1047053508661.20
443963	Ribosome	0.0135438	40S ribosomal protein S5, putative	Tc00.1047053510101.180
443974	Ribosome	0.0138534	40S ribosomal protein S5	Tc00.1047053506297.160
443983	Carbohydrate Metabolism	0.0106314	pyruvate phosphate dikinase, putative	Tc00.1047053506297.190
443983	Energy Metabolism	0.0106314	pyruvate phosphate dikinase, putative	Tc00.1047053506297.190
443984	Ribosome	0.0107639	60S ribosomal protein L24, putative	Tc00.1047053506297.94
444064	Benzoate degradation via CoA ligation	0.0131659	protein kinase	Tc00.1047053508445.30
444064	Carbohydrate Metabolism	0.0131659	protein kinase	Tc00.1047053508445.30
444064	Phosphatidylinositol signaling system	0.0131659	protein kinase	Tc00.1047053508445.30
444082	Lipid Metabolism	0.011039	glutathione peroxidase	Tc00.1047053511019.99
444082	Metabolism of Other Amino Acids	0.011039	glutathione peroxidase	Tc00.1047053511019.99
444202	Lipid Metabolism	0.00844595	protein tyrosine phosphatase, putative	Tc00.1047053511635.40
444218	Biosynthesis of secondary metabolites	0.0147222	ribose 5-phosphate isomerase	Tc00.1047053508601.119
444245	Amino Acid Metabolism	0.00582936	tyrosine aminotransferase, putative	Tc00.1047053510187.20
444245	Biosynthesis of Secondary Metabolites	0.00582936	tyrosine aminotransferase, putative	Tc00.1047053510187.20
444252	Lipid Metabolism	0.00717022	fatty acid desaturase, putative,sphingolipid delta 4 desaturase, putative	Tc00.1047053510565.20
444259	Biosynthesis of secondary metabolites	0.0178894	tyrosine aminotransferase	Tc00.1047053511461.20
444289	Ribosome	0.0218973	40S ribosomal protein S9	Tc00.1047053504163.30
444295	Carbohydrate Metabolism	0.00817857	fructose-bisphosphate aldolase, glycosomal, putative	Tc00.1047053510301.20
444295	Energy Metabolism	0.00817857	fructose-bisphosphate aldolase, glycosomal, putative	Tc00.1047053510301.20
444295	Pentose phosphate pathway	0.00817857	fructose-bisphosphate aldolase, glycosomal, putative	Tc00.1047053510301.20
444329	Xenobiotics Biodegradation and Metabolism	0.0115709	acyl-CoA dehydrogenase, mitochondrial precursor, putative	Tc00.1047053508547.30
444405	Ribosome	0.00765306	60S ribosomal protein L5	Tc00.1047053510765.70
444407	Ribosome	0.0224965	ribosomal protein L36	Tc00.1047053509671.64
444416	Ribosome	0.00542005	ribosomal protein L15, putative	Tc00.1047053509671.70
444428	Ribosome	0.0152801	60S ribosomal protein L17	Tc00.1047053506213.80
444456	Ribosome	0.0141051	60S ribosomal protein L17	Tc00.1047053503449.10
444457	Ribosome	0.0142988	40S ribosomal protein S2, putative	Tc00.1047053506213.60
444462	Ribosome	0.0214306	60S ribosomal protein L32	Tc00.1047053506241.100
444470	Oxidative phosphorylation	0.0194479	ATP synthase F1 subunit gamma protein	Tc00.1047053504069.80
444564	Amino Acid Metabolism	0.013119	glutamyl-tRNA synthetase	Tc00.1047053506831.70
444564	Aminoacyl-tRNA biosynthesis	0.013119	glutamyl-tRNA synthetase	Tc00.1047053506831.70
444564	Metabolism of Cofactors and Vitamins	0.013119	glutamyl-tRNA synthetase	Tc00.1047053506831.70
444565	Biosynthesis of secondary metabolites	0.00799159	PAS-domain containing phosphoglycerate kinase, putative	Tc00.1047053506835.70
444572	Ribosome	0.00868846	60S ribosomal protein L9, putative	Tc00.1047053504181.10
444577	Ribosome	0.00969977	40S ribosomal protein S23	Tc00.1047053504181.20
444582	Ribosome	0.0158947	40S ribosomal protein S23, putative	Tc00.1047053509695.180
444600	Amino Acid Metabolism	0.00956329	acyl-CoA dehydrogenase, putative	Tc00.1047053510303.290
444600	Carbohydrate Metabolism	0.00956329	acyl-CoA dehydrogenase, putative	Tc00.1047053510303.290
444600	Lipid Metabolism	0.00956329	acyl-CoA dehydrogenase, putative	Tc00.1047053510303.290
444600	Metabolism of Other Amino Acids	0.00956329	acyl-CoA dehydrogenase, putative	Tc00.1047053510303.290
444608	SNARE interactions in vesicular transport	0.0186583	hypothetical protein, conserved	Tc00.1047053510305.40
444626	Lipid Metabolism	0.0210896	diacylglycerol kinase-like protein, putative	Tc00.1047053507257.80
444626	Phosphatidylinositol signaling system	0.0210896	diacylglycerol kinase-like protein, putative	Tc00.1047053507257.80
444627	Purine metabolism	0.0149472	DNA primase large subunit, putative	Tc00.1047053510943.140
444627	Pyrimidine metabolism	0.0149472	DNA primase large subunit, putative	Tc00.1047053510943.140
444633	Proteasome	0.0199756	proteasome regulatory non-ATPase subunit 11	Tc00.1047053509627.30
444633	Purine metabolism	0.0199756	proteasome regulatory non-ATPase subunit 11	Tc00.1047053509627.30
444633	Pyrimidine metabolism	0.0199756	proteasome regulatory non-ATPase subunit 11	Tc00.1047053509627.30
444654	Carbohydrate Metabolism	0.0123675	fumarate hydratase	Tc00.1047053510329.270
444654	Energy Metabolism	0.0123675	fumarate hydratase	Tc00.1047053510329.270
444656	Oxidative phosphorylation	0.00927536	cytochrome C oxidase assembly protein	Tc00.1047053510943.130
444665	Energy Metabolism	0.01293	succinate dehydrogenase	Tc00.1047053504949.30
444699	Ribosome	0.0194394	60S ribosomal protein L6, putative	Tc00.1047053505843.20
444716	Carbohydrate Metabolism	0.0108627	TFIIH basal transcription factor complex helicase subunit	Tc00.1047053511075.30
444716	Metabolism of Cofactors and Vitamins	0.0108627	TFIIH basal transcription factor complex helicase subunit	Tc00.1047053511075.30
444729	Ribosome	0.00762338	60S ribosomal protein L12	Tc00.1047053510755.129
444735	Lipid Metabolism	0.00659002	fatty acid desaturase, putative	Tc00.1047053509239.10
444737	Amino Acid Metabolism	0.00415059	2-amino-3-ketobutyrate coenzyme A ligase, putative	Tc00.1047053511071.140
444760	Ribosome	0.00725815	40S ribosomal protein S12, putative	Tc00.1047053508231.20
444785	Ribosome	0.0116672	60S ribosomal protein L10, putative	Tc00.1047053510243.40
444808	Purine metabolism	0.00866951	adenylate kinase	Tc00.1047053510575.180
444848	Amino Acid Metabolism	0.00767919	aspartyl-tRNA synthetase, putative	Tc00.1047053510777.20
444848	Aminoacyl-tRNA biosynthesis	0.00767919	aspartyl-tRNA synthetase, putative	Tc00.1047053510777.20
444905	Oxidative phosphorylation	0.00869617	vacuolar type H ATPase subunit	Tc00.1047053507623.129
444921	SNARE interactions in vesicular transport	0.0138801	target SNARE	Tc00.1047053506587.60
445003	Carbohydrate Metabolism	0.0190865	C-1-tetrahydrofolate synthase, cytoplasmic	Tc00.1047053511517.60
445003	Metabolism of Cofactors and Vitamins	0.0190865	C-1-tetrahydrofolate synthase, cytoplasmic	Tc00.1047053511517.60
445045	Amino Acid Metabolism	0.0173438	glycine dehydrogenase [decarboxylating], putative,glycine cleavage system P-protein, putative	Tc00.1047053510911.50
445171	Purine metabolism	0.00643678	DNA-directed RNA polymerase subunit	Tc00.1047053506199.5
445171	Pyrimidine metabolism	0.00643678	DNA-directed RNA polymerase subunit	Tc00.1047053506199.5
445171	Transcription	0.00643678	DNA-directed RNA polymerase subunit	Tc00.1047053506199.5
445218	Ribosome	0.0180796	60S ribosomal protein L13a, putative	Tc00.1047053507673.20
445224	Carbohydrate Metabolism	0.0150416	glucose-6-phosphate isomerase, glycosomal, putative	Tc00.1047053510889.221
445224	Pentose phosphate pathway	0.0150416	glucose-6-phosphate isomerase, glycosomal, putative	Tc00.1047053510889.221
445255	Transcription	0.018934	hypothetical protein, conserved	Tc00.1047053510525.60
445258	Ribosome	0.0205949	40S ribosomal protein S15, putative	Tc00.1047053511809.130
445266	Carbohydrate Metabolism	0.0146098	NADH-cytochrome B5 reductase	Tc00.1047053511817.40
445346	Ribosome	0.0218864	ribosomal protein L37, putative	Tc00.1047053506885.14
445876	Biosynthesis of secondary metabolites	0.0120337	2-oxoisovalerate dehydrogenase beta subunit, mitochondrial precursor	Tc00.1047053506295.160
445898	Carbohydrate Metabolism	0.00819184	N-acetylglucosamine-6-phosphate deacetylase-like protein, putative	Tc00.1047053506507.10
445924	Glycan Biosynthesis and Metabolism	0.0204692	mannosyltransferase, putative	Tc00.1047053511507.50
446112	Amino Acid Metabolism	0.0213904	N-acetyltransferase complex ARD1 subunit, putative	Tc00.1047053506713.40
446112	Benzoate degradation via CoA ligation	0.0213904	N-acetyltransferase complex ARD1 subunit, putative	Tc00.1047053506713.40
446112	Biosynthesis of Secondary Metabolites	0.0213904	N-acetyltransferase complex ARD1 subunit, putative	Tc00.1047053506713.40
446112	Lipid Metabolism	0.0213904	N-acetyltransferase complex ARD1 subunit, putative	Tc00.1047053506713.40
446112	Xenobiotics Biodegradation and Metabolism	0.0213904	N-acetyltransferase complex ARD1 subunit, putative	Tc00.1047053506713.40
454291	Ribosome	0.0170068	60S ribosomal protein L37a	Tc00.1047053504069.56
454361	Ribosome	0.0278411	60S ribosomal protein L28	Tc00.1047053510101.40
455981	Amino Acid Metabolism	0.0154083	enoyl-CoA hydratase/Enoyl-CoA isomerase/3-hydroxyacyl-CoA dehydrogenase	Tc00.1047053507547.40
455981	Benzoate degradation via CoA ligation	0.0154083	enoyl-CoA hydratase/Enoyl-CoA isomerase/3-hydroxyacyl-CoA dehydrogenase	Tc00.1047053507547.40
455981	Biosynthesis of Secondary Metabolites	0.0154083	enoyl-CoA hydratase/Enoyl-CoA isomerase/3-hydroxyacyl-CoA dehydrogenase	Tc00.1047053507547.40
455981	Carbohydrate Metabolism	0.0154083	enoyl-CoA hydratase/Enoyl-CoA isomerase/3-hydroxyacyl-CoA dehydrogenase	Tc00.1047053507547.40
455981	Lipid Metabolism	0.0154083	enoyl-CoA hydratase/Enoyl-CoA isomerase/3-hydroxyacyl-CoA dehydrogenase	Tc00.1047053507547.40
455981	Metabolism of Other Amino Acids	0.0154083	enoyl-CoA hydratase/Enoyl-CoA isomerase/3-hydroxyacyl-CoA dehydrogenase	Tc00.1047053507547.40
455981	Xenobiotics Biodegradation and Metabolism	0.0154083	enoyl-CoA hydratase/Enoyl-CoA isomerase/3-hydroxyacyl-CoA dehydrogenase	Tc00.1047053507547.40
456052	Lipid Metabolism	0.0183481	fatty acid desaturase, putative	Tc00.1047053429257.20
456091	Lipid Metabolism	0.0195051	phosphatidyltransferase	Tc00.1047053503925.80
456091	Phosphatidylinositol signaling system	0.0195051	phosphatidyltransferase	Tc00.1047053503925.80
456870	Ribosome	0.00768595	60S acidic ribosomal protein P2	Tc00.1047053506595.100
457016	Oxidative phosphorylation	0.017866	ATP synthase subunit	Tc00.1047053510889.231
457044	Amino Acid Metabolism	0.00717703	glutamine-dependent carbamoyl-phosphate synthetase	Tc00.1047053507059.80
457044	Energy Metabolism	0.00717703	glutamine-dependent carbamoyl-phosphate synthetase	Tc00.1047053507059.80
457044	Pyrimidine metabolism	0.00717703	glutamine-dependent carbamoyl-phosphate synthetase	Tc00.1047053507059.80
