# Supplementary material for: A genomic scale map of genetic diversity in Trypanosoma cruzi
Source: BMC Genomics. 2012 Dec 27;13:736. doi: 10.1186/1471-2164-13-736 (PMC3545726; doi:10.1186/1471-2164-13-736)
Supplement: Additional file 9 — Table S6. Drug target prioritization using a score based on the nucleotide diversity estimator (π) as one of the main driving criteria. The spreadhsheet contains the top 300 targets. The complete ranked proteome, as well as the individual queries can be accessed online at http://tdrtargets.org/published/browse/t/423. [file 1471-2164-13-736-S9.xls]

## Sheet: Additional File 9
Ackermann AA, Panunzi LG, Cosentino RO, Sanchez DO, and Agüero F. Additional File 9 – Target prioritization strategy using nucleotide diversity			Ortholog essential in E. coli	Ortholog in C. elegans has 'embryonic arrest' RNAi phenotype	Ortholog essential in M. tuberculosis	Ortholog essential in S. cerevisiae	has Signal Peptide	has GPI anchor signal	Is enzyme	has EC number	In Pubmed	MW < 100 kDa	No ortholog in mammals	> 2 paralogs	has ortholog in kinetoplastida	Assayability - Soluble	Assayability - Assay Available	Has 3D model(s)	has 3D structure(s)	Proteomic expression trypos-amas	Proteomic expression epis-amas	Normalized nucleotide diversity (pi) score
Gene Product	Locus ID	Weight	12	12	12	12	-3	-3	15	9	12	9	12	-18	9	7	7	20	20	12	12	func
dihydrolipoyl dehydrogenase, putative	Tc00.1047053511025.110	226	●	●	●				●	●	●	●			●	●	●	●	●			●
dihydrofolate reductase-thymidylate synthase, putative	Tc00.1047053509153.90	219	●	●		●			●	●	●	●			●		●	●	●			●
DNA-directed RNA polymerase III largest subunit, putative	Tc00.1047053504105.30	217	●	●	●	●			●	●	●				●		●	●				●
lanosterol 14-alpha-demethylase, putative	Tc00.1047053510101.50	209				●	●		●	●	●	●			●	●		●	●			●
deaminase, putative	Tc00.1047053509561.120	207	●	●	●	●			●	●	●	●			●	●		●				●
phosphomannose isomerase, putative	Tc00.1047053511717.90	196		●	●	●			●	●	●	●			●		●	●				●
S-adenosylhomocysteine hydrolase, putative	Tc00.1047053511229.50	195		●	●	●			●		●	●			●	●		●				●
trypanothione reductase, putative	Tc00.1047053484299.10	194							●	●	●	●	●			●	●	●	●			●
pyruvate kinase 2, putative	Tc00.1047053511281.60	192			●	●			●	●	●	●			●		●	●				●
protein farnesyltransferase alpha subunit, putative	Tc00.1047053510329.280	192							●	●	●	●	●		●	●		●				●
adenylate kinase, putative	Tc00.1047053510575.180	191		●		●			●	●	●	●			●		●	●				●
deoxyuridine triphosphatase, putative	Tc00.1047053508175.160	191							●	●	●	●	●		●	●	●	●	●			●
DNA topoisomerase II, putative	Tc00.1047053508699.10	191	●	●		●			●	●	●				●		●	●				●
glucose-6-phosphate isomerase, glycosomal, putative	Tc00.1047053510889.221	190			●	●			●	●	●	●			●	●	●	●				●
mitochondrial DNA topoisomerase II, putative	Tc00.1047053506445.60	190	●	●		●			●	●	●				●		●	●				●
valyl-tRNA synthetase, putative	Tc00.1047053510443.9	189	●	●	●	●			●			●			●			●				●
S-adenosylmethionine synthetase, putative	Tc00.1047053510445.50	189	●		●				●	●	●	●			●			●				●
inorganic pyrophosphatase, putative	Tc00.1047053508153.820	189	●						●	●	●	●	●		●	●	●	●				●
proteasome alpha 2 subunit, putative	Tc00.1047053504069.10	188		●		●			●	●	●	●			●			●				●
proteasome beta-1 subunit, putative	Tc00.1047053509429.110	187		●		●			●	●	●	●			●			●				●
glycosomal phosphoenolpyruvate carboxykinase, putative	Tc00.1047053508441.20	187							●			●	●		●	●	●	●	●			●
mitochondrial processing peptidase, beta subunit, putative	Tc00.1047053511181.50	185		●		●			●	●	●	●			●			●				●
arginine kinase, putative	Tc00.1047053507241.30	184		●					●	●	●	●				●	●		●			●
vesicle-fusing ATPase, putative	Tc00.1047053506477.20	184		●		●			●	●	●	●			●			●				●
pyrroline-5-carboxylate reductase, putative	Tc00.1047053509207.90	184	●		●	●			●	●		●			●			●				●
replication factor C, subunit 3, putative	Tc00.1047053510661.270	184	●	●	●	●			●			●			●			●				●
peptidyl-prolyl cis-trans isomerase/rotamase, putative	Tc00.1047053509611.20	183				●			●	●	●	●			●	●	●	●				●
adenylate kinase, putative	Tc00.1047053506195.80	183	●	●					●	●	●	●			●		●	●				●
protein disulfide isomerase, putative	Tc00.1047053507611.370	183		●		●	●		●	●	●	●			●		●	●				●
2-oxoglutarate dehydrogenase, E2 component, dihydrolipoamide succinyltransferase, putative	Tc00.1047053503935.20	181	●	●	●				●	●		●			●			●				●
mannose-1-phosphate guanyltransferase, putative	Tc00.1047053510947.10	181		●	●	●			●	●		●			●			●				●
pyruvate phosphate dikinase, putative	Tc00.1047053506297.190	181							●	●	●		●		●			●	●			●
proteasome alpha 7 subunit, putative	Tc00.1047053507775.50	181		●		●			●	●	●	●			●			●				●
fatty acyl CoA synthetase 2, putative	Tc00.1047053506261.10	181		●					●	●	●	●			●		●	●				●
cysteine desulfurase, putative	Tc00.1047053506629.70	181		●	●	●	●		●	●		●			●			●				●
cytidine triphosphate synthase, putative	Tc00.1047053508993.10	180	●	●	●				●	●	●	●		●	●			●				●
S-adenosyl-methyltransferase mraW-like protein, putative	Tc00.1047053504003.70	180	●		●				●	●	●	●			●			●				●
dihydrolipoamide dehydrogenase, putative	Tc00.1047053506701.10	180							●	●	●	●	●		●	●	●	●				●
proteasome alpha 7 subunit, putative	Tc00.1047053511165.70	179		●		●			●	●	●	●			●			●				●
RNA helicase, putative	Tc00.1047053509625.10	179		●		●			●	●	●	●			●			●				●
protein phosphatase 2C, putative	Tc00.1047053506559.530	179							●	●	●	●	●		●		●	●				●
phosphoglycerate mutase protein, putative	Tc00.1047053511649.150	179							●	●	●	●	●		●	●	●	●				●
phosphoglycerate kinase, putative	Tc00.1047053505999.90	179	●		●	●			●	●	●	●		●	●		●	●				●
serine/threonine-protein kinase NEK1, putative	Tc00.1047053508153.510	178							●	●	●	●	●		●		●	●				●
dihydrolipoamide branched chain transacylase, putative	Tc00.1047053507601.70	178	●	●					●	●	●	●			●			●				●
dual-specificity protein phosphatase, putative	Tc00.1047053511653.20	178		●					●	●	●	●	●		●			●				●
phosphoenolpyruvate mutase, putative	Tc00.1047053508851.189	178							●	●	●	●	●			●	●	●				●
calpain-like cysteine peptidase, putative	Tc00.1047053508999.200	177							●	●	●	●	●		●		●	●				●
NAD+ synthase, putative	Tc00.1047053427789.30	177	●						●	●		●	●		●	●	●	●				●
dihydrolipoamide dehydrogenase, putative	Tc00.1047053508933.20	177					●		●	●	●	●	●		●	●	●	●				●
ubiquitin-protein ligase-like, putative	Tc00.1047053508971.50	177		●					●	●	●				●			●				●
cyclophilin, putative	Tc00.1047053508577.140	176		●			●		●	●	●	●		●	●	●	●	●	●			●
mitochondrial DNA polymerase beta-PAK, putative	Tc00.1047053503953.59	176					●		●			●	●		●			●		●	●	●
superoxide dismutase, putative	Tc00.1047053506819.30	176					●		●	●	●	●	●		●		●	●				●
methionine aminopeptidase, putative	Tc00.1047053507031.120	176	●						●	●	●	●			●		●	●				●
malate dehydrogenase, putative	Tc00.1047053506195.110	176		●					●	●	●	●			●		●	●				●
cruzipain precursor, putative	Tc00.1047053507297.10	176							●	●	●	●	●			●	●	●	●			●
folylpolyglutamate-dihydrofolate synthetase, putative	Tc00.1047053509715.70	176	●		●	●			●	●		●			●			●				●
alkyl-dihydroxyacetone phosphate synthase, putative	Tc00.1047053503815.10	176		●	●				●	●	●	●			●			●				●
serine/threonine protein phosphatase, putative	Tc00.1047053509029.10	175							●	●	●	●	●		●		●	●				●
protein phosphatase 2C, putative	Tc00.1047053506315.100	175							●	●	●	●	●		●		●	●				●
serine/threonine-protein phosphatase 2A, catalytic subunit, putative	Tc00.1047053504013.110	175							●	●	●	●	●		●		●	●				●
fatty acyl CoA syntetase 1, putative	Tc00.1047053510151.10	175							●	●	●	●	●				●	●				●
cyclophilin, putative	Tc00.1047053509033.30	175							●	●	●	●	●		●		●	●				●
macrophage infectivity potentiator, precursor, putative	Tc00.1047053508897.110	175		●			●		●	●	●	●		●	●		●	●	●			●
ribonucleoside-diphosphate reductase large chain, putative	Tc00.1047053506933.20	175	●	●	●				●	●	●	●			●							●
cruzipain precursor, putative	Tc00.1047053507603.270	174		●			●		●	●	●	●		●	●	●	●	●	●			●
glutamate dehydrogenase, putative	Tc00.1047053505843.10	174							●			●	●		●	●	●	●		●		●
inorganic polyphosphate/ATP-NAD kinase, putative	Tc00.1047053508175.260	174							●	●	●	●	●		●		●	●				●
RNA polymerase IIA largest subunit, putative	Tc00.1047053509011.20	174	●	●	●	●			●						●			●				●
farnesyl synthetase, putative	Tc00.1047053427091.10	174	●		●				●		●	●			●			●				●
DNA topoisomerase type IB small subunit, putative	Tc00.1047053506625.110	174							●	●	●	●	●		●	●	●	●				●
NADH dehydrogenase, putative	Tc00.1047053506839.70	173							●	●	●	●	●		●		●	●				●
mitochondrial processing peptide beta subunit, putative	Tc00.1047053510155.80	173		●		●			●	●		●			●			●				●
signal recognition particle, putative	Tc00.1047053505183.80	173	●		●	●			●			●			●			●				●
6-phospho-1-fructokinase, putative	Tc00.1047053508153.340	172							●	●	●	●			●	●	●	●				●
proteasome alpha 3 subunit, putative	Tc00.1047053506985.30	172		●					●	●	●	●			●			●				●
farnesyltransferase, putative	Tc00.1047053507897.20	172				●			●	●	●	●			●			●				●
tRNA (guanine-N(7)-)-methyltransferase, putative	Tc00.1047053506883.80	172		●	●				●	●		●			●			●				●
serine/threonine-protein phosphatase PP1	Tc00.1047053507671.39	172							●	●	●	●	●				●	●				●
oxidoreductase, putative	Tc00.1047053508409.160	172							●	●		●	●		●	●	●	●				●
aldo/keto reductase, putative	Tc00.1047053511627.120	172		●	●				●			●			●			●			●	●
proteasome beta 5 subunit, putative	Tc00.1047053503781.70	172		●	●	●			●			●			●			●				●
serine/threonine protein kinase, putative	Tc00.1047053509999.110	172							●	●	●	●	●		●		●	●				●
mitochondrial RNA editing ligase 1, putative	Tc00.1047053510155.20	172							●	●	●	●	●		●			●				●
farnesyl pyrophosphate synthase, putative	Tc00.1047053511823.70	172		●		●	●		●		●	●			●				●			●
S-adenosylmethionine decarboxylase proenzyme, putative	Tc00.1047053504257.30	171							●	●	●	●			●	●	●	●				●
3-hydroxy-3-methylglutaryl-CoA reductase, putative	Tc00.1047053506831.40	171		●					●		●	●			●	●	●	●				●
DNA topoisomerase III, putative	Tc00.1047053508851.170	170	●		●				●	●	●			●	●	●	●	●				●
isoleucyl-tRNA synthetase, putative	Tc00.1047053509797.40	170	●	●		●		●	●	●					●			●				●
ribonucleoside-diphosphate reductase small chain, putative	Tc00.1047053506621.30	170	●	●		●			●			●			●			●				●
dolichyl-phosphate beta-D-mannosyltransferase precursor, putative	Tc00.1047053506581.10	170		●		●			●	●	●	●			●			●				●
cyclophilin, putative	Tc00.1047053503581.20	170							●	●	●	●	●		●		●	●				●
riboflavin kinase, putative	Tc00.1047053510661.174	170	●		●	●			●			●			●			●				●
mitochondrial ATP-dependent zinc metallopeptidase, putative	Tc00.1047053509717.60	170	●	●	●				●			●			●			●				●
serine/threonine-protein phosphatase PP1 alpha	Tc00.1047053506201.70	170							●	●	●	●	●	●	●		●	●				●
cysteine peptidase, putative	Tc00.1047053507537.20	170		●			●		●	●		●		●	●			●	●			●
ribosomal RNA methyltransferase, putative	Tc00.1047053509331.50	169							●	●	●	●	●		●			●				●
40 kDa cyclophilin, putative	Tc00.1047053503687.40	169							●	●	●	●			●		●	●				●
phosphoacetylglucosamine mutase, putative	Tc00.1047053503733.70	169		●		●			●	●		●			●			●				●
ATP-dependent zinc metallopeptidase, putative	Tc00.1047053511717.170	169							●	●	●	●	●		●			●				●
enoyl-CoA hydratase, mitochondrial precursor, putative	Tc00.1047053508153.130	168							●	●	●	●			●		●	●				●
hexokinase, putative	Tc00.1047053510121.20	168							●	●	●	●			●	●	●	●				●
dual specificity protein phosphatase or MAP kinase phosphatase, putative	Tc00.1047053503583.80	168							●	●	●	●	●					●				●
vacuolar ATP synthase, putative	Tc00.1047053504069.70	168		●			●		●	●	●	●			●			●				●
rRNA biogenesis protein, putative	Tc00.1047053506479.50	168	●	●	●	●						●			●			●				●
P-type H+-ATPase, putative	Tc00.1047053509809.39	168							●		●	●	●					●		●		●
phenylalanyl-tRNA synthetase, putative	Tc00.1047053508271.10	168		●		●			●	●		●			●			●				●
calpain-like cysteine peptidase, putative	Tc00.1047053511269.70	168					●		●	●	●	●	●		●		●	●				●
pyruvate dehydrogenase (lipoamide) kinase, putative	Tc00.1047053509875.170	168							●	●		●	●		●		●	●				●
threonyl-tRNA synthetase, putative	Tc00.1047053508299.80	168	●		●	●			●			●			●			●				●
glutaminyl-tRNA synthetase, putative	Tc00.1047053508277.160	168	●	●		●			●			●			●			●				●
lanosterol 14-alpha-demethylase, putative	Tc00.1047053506297.260	167				●	●		●	●	●	●			●	●			●			●
co-chaperone GrpE, putative	Tc00.1047053509045.20	167	●	●	●	●						●			●			●				●
ubiquitin-conjugating enzyme E2, putative	Tc00.1047053509607.10	167							●	●	●	●	●		●			●				●
ATP-dependent DEAD/H RNA helicase, putative	Tc00.1047053506587.40	167		●		●			●			●			●			●				●
protein kinase, putative	Tc00.1047053508445.30	167							●	●	●	●	●		●			●				●
iron-sulfur cluster assembly protein, putative	Tc00.1047053510667.70	167	●	●	●							●			●			●				●
serine/threonine protein phosphatase type 5, putative	Tc00.1047053511277.630	167							●	●	●	●			●		●	●				●
aspartyl aminopeptidase, putative	Tc00.1047053508153.180	167							●	●	●	●			●			●				●
inosine-adenosine-guanosine-nucleoside hydrolase, putative	Tc00.1047053508153.640	167							●	●	●	●	●		●			●				●
glutamyl-tRNA synthetase, putative	Tc00.1047053506831.70	167		●		●	●		●			●	●		●			●				●
ATPase beta subunit, putative	Tc00.1047053467287.30	167							●	●	●	●	●					●				●
N-myristoyl transferase, putative	Tc00.1047053511283.90	166				●			●	●	●	●			●			●				●
vacuolar ATP synthase subunit B, putative	Tc00.1047053511209.10	166		●					●	●	●	●			●			●				●
proteasome regulatory ATPase subunit 1, putative	Tc00.1047053509207.160	166		●		●			●			●			●			●				●
phosphoglucomutase, putative	Tc00.1047053508637.90	166		●					●	●	●	●					●	●				●
calpain-like cysteine peptidase, putative	Tc00.1047053510337.20	166							●	●	●	●	●		●		●	●				●
acetyl-CoA synthetase, putative	Tc00.1047053509331.30	165				●			●	●		●			●		●	●				●
peptidyl-prolyl cis-trans isomerase (cyclophilin), putative	Tc00.1047053510667.60	165							●	●	●	●			●		●	●				●
centromere/microtubule binding protein cbf5, putative	Tc00.1047053504069.90	165		●		●			●			●			●			●				●
DNA polymerase delta catalytic subunit, putative	Tc00.1047053507265.30	165							●	●	●	●	●					●				●
transaldolase, putative	Tc00.1047053507889.10	165							●	●	●	●			●		●	●				●
adenylosuccinate synthetase, putative	Tc00.1047053509683.80	165			●				●	●	●	●			●			●				●
hydroxyacylglutathione hydrolase, putative	Tc00.1047053509429.290	165							●	●	●	●			●		●	●				●
alanine aminotransferase, putative	Tc00.1047053510889.120	165			●				●	●	●	●		●	●		●	●				●
mitogen-activated protein kinase 3, putative	Tc00.1047053509553.60	165							●	●	●	●			●			●				●
alanyl-tRNA synthetase, putative	Tc00.1047053511825.220	165	●	●	●	●			●	●					●							●
FtsJ cell division protein, putative	Tc00.1047053507207.19	164	●			●			●			●			●			●				●
exosome-associated protein 2, putative	Tc00.1047053504085.20	164							●	●	●	●	●		●			●				●
RuvB-like DNA helicase, putative	Tc00.1047053508693.80	163		●		●			●			●			●			●				●
glutamine synthetase, putative	Tc00.1047053508175.370	163				●			●	●	●	●			●		●	●				●
proteasome regulatory ATPase subunit 3, putative	Tc00.1047053509429.270	163		●		●			●			●			●			●				●
35 kDa cyclophilin, putative	Tc00.1047053504797.100	163							●	●	●	●			●		●	●				●
diphosphomevalonate decarboxylase, putative	Tc00.1047053511281.40	163				●			●	●	●	●			●			●				●
proteasome regulatory non-ATPase subunit 7, putative	Tc00.1047053508707.90	163		●		●			●			●			●			●				●
21 kDa cyclophilin, putative	Tc00.1047053510259.50	163		●					●	●	●	●		●	●		●	●				●
DNA-directed RNA polymerases II, putative	Tc00.1047053511277.20	163		●		●			●			●			●			●				●
inosine-5'-monophosphate dehydrogenase, putative	Tc00.1047053511351.9	163							●			●	●					●		●	●	●
NADH-ubiquinone oxidoreductase, mitochondrial, putative	Tc00.1047053508399.10	163		●			●		●	●	●	●			●			●				●
dephospho-CoA kinase, putative	Tc00.1047053511825.210	163	●		●	●			●	●		●			●							●
proliferative cell nuclear antigen (PCNA), putative	Tc00.1047053507913.30	163		●		●			●			●			●			●				●
glycyl-tRNA synthetase, putative	Tc00.1047053511229.110	162			●	●			●			●			●			●				●
tRNA nucleotidyltransferase, putative	Tc00.1047053508349.20	162		●		●			●	●		●			●			●				●
proteasome alpha 1 subunit, putative	Tc00.1047053510729.70	162		●		●			●			●			●			●				●
iron superoxide dismutase, putative	Tc00.1047053511715.10	162							●	●	●	●		●	●		●	●	●			●
proteasome alpha 5 subunit, putative	Tc00.1047053504069.53	162		●	●	●						●			●			●				●
protein kinase, putative	Tc00.1047053505071.60	162							●	●	●	●	●		●			●				●
60S ribosomal protein L23a, putative	Tc00.1047053508175.146	162	●	●	●	●						●			●			●				●
cysteinyl-tRNA synthetase, putative	Tc00.1047053507297.20	162	●		●	●			●			●			●			●				●
UDP-galactose 4-epimerase, putative	Tc00.1047053506303.50	162							●	●	●	●			●		●	●				●
3,2-trans-enoyl-CoA isomerase, mitochondrial precursor, putative	Tc00.1047053510645.30	161							●	●		●	●		●			●				●
ubiquitin-activating enzyme E1, putative	Tc00.1047053508043.30	161				●			●	●	●				●			●				●
TFIIH basal transcription factor complex helicase subunit, putative	Tc00.1047053511897.10	161		●		●			●	●	●	●			●							●
protein kinase, putative	Tc00.1047053508405.70	161							●	●	●	●	●				●	●				●
poly(A) polymerase, putative	Tc00.1047053508153.440	161							●	●	●	●	●		●			●				●
DNA-directed RNA polymerase I largest subunit, putative	Tc00.1047053403789.9	161				●			●			●			●			●			●	●
minichromosome maintenance (MCM) complex subunit, putative	Tc00.1047053508707.210	161		●		●			●			●			●			●				●
cysteine peptidase, putative	Tc00.1047053507603.260	161		●			●		●	●	●	●		●	●			●	●			●
NAD(P)-dependent steroid dehydrogenase protein, putative	Tc00.1047053510873.10	161	●			●			●			●			●			●				●
homoserine kinase, putative	Tc00.1047053503597.10	161			●				●	●		●	●					●				●
proline racemase	Tc00.1047053506795.80	161							●			●				●	●	●	●			●
lipoic acid synthetase, mitochondrial precursor, putative	Tc00.1047053511291.30	161		●	●				●			●			●			●				●
ribose-phosphate pyrophosphokinase, putative	Tc00.1047053511661.90	161							●	●		●	●		●		●	●				●
ribosomal RNA adenine dimethylase family protein, putative	Tc00.1047053507017.70	160		●		●			●			●			●			●				●
proteasome beta 2 subunit, putative	Tc00.1047053503891.100	160		●		●	●		●	●	●	●			●							●
RNA polymerase-like protein, putative	Tc00.1047053506871.80	160		●		●			●			●			●			●				●
ribulose-5-phosphate 3-epimerase, putative	Tc00.1047053509213.70	160	●						●	●	●	●		●	●		●	●				●
nucleoside diphosphate kinase, putative	Tc00.1047053508707.200	160	●	●					●			●			●			●				●
katanin-like protein, putative	Tc00.1047053508153.330	160		●					●			●			●			●				●
ATP synthase F1 subunit gamma protein, putative	Tc00.1047053504069.80	160			●				●	●	●	●			●			●				●
eukaryotic translation initiation factor 2 subunit, putative	Tc00.1047053510359.310	160		●		●			●			●			●			●				●
metalloprotease-like protein, putative	Tc00.1047053510579.20	160							●	●	●	●	●					●				●
myo-inositol-1(or 4)-monophosphatase 1, putative	Tc00.1047053509179.140	160	●						●	●		●			●			●				●
proteasome beta 6 subunit, putative	Tc00.1047053508577.160	160		●		●			●			●			●			●				●
DNA polymerase epsilon subunit B, putative	Tc00.1047053509671.160	160		●		●			●	●	●	●			●							●
exosome complex exonuclease, putative	Tc00.1047053508859.109	159				●	●		●	●	●	●			●			●				●
cytosolic leucyl aminopeptidase, putative	Tc00.1047053509859.40	159							●	●	●	●			●		●	●				●
alanine racemase 2, putative	Tc00.1047053508303.10	159			●				●	●		●	●					●				●
serine/threonine protein kinase, putative	Tc00.1047053506327.90	159							●	●	●	●	●	●	●		●	●				●
protein kinase, putative	Tc00.1047053508799.110	159							●	●	●	●	●		●			●				●
fructose-1,6-bisphosphatase, cytosolic, putative	Tc00.1047053508351.10	159							●	●	●	●			●		●	●				●
carnitine/choline acetyltransferase, putative	Tc00.1047053509999.90	159							●			●	●		●			●				●
minichromosome maintenance (MCM) complex subunit, putative	Tc00.1047053509023.130	159		●		●			●			●			●			●				●
cyclin-dependent kinases regulatory subunit, putative	Tc00.1047053425969.9	159		●		●			●			●			●			●				●
aminoalcohol phosphotransferase, putative	Tc00.1047053509791.150	159		●					●	●	●	●			●							●
proteasome beta 3 subunit, putative	Tc00.1047053511153.140	159		●		●			●	●	●	●			●							●
phospholipid-translocating ATPase, putative	Tc00.1047053511003.10	158		●		●			●			●						●				●
hypothetical protein, conserved	Tc00.1047053506989.140	158	●	●	●							●			●			●				●
trypanothione synthetase, putative	Tc00.1047053509331.134	158							●	●	●	●	●		●	●	●					●
phosphoribosylpyrophosphate synthetase, putative	Tc00.1047053506839.80	158	●		●				●	●		●		●	●		●	●				●
glycerolphosphate mutase, putative	Tc00.1047053507771.50	158							●			●	●		●			●				●
ubiquitin-conjugating enzyme E2, putative	Tc00.1047053453445.20	158		●			●		●	●	●	●			●			●				●
ribonuclease H1, putative	Tc00.1047053505939.60	158	●						●	●	●	●			●			●				●
26S protease regulatory subunit, putative	Tc00.1047053510265.20	158				●			●	●		●			●			●				●
cysteine peptidase C (CPC), putative	Tc00.1047053511827.100	157		●			●		●	●	●	●			●				●			●
poly(A) polymerase, putative	Tc00.1047053509937.10	157							●	●	●	●	●					●				●
hypoxanthine-guanine phosphoribosyltransferase, putative	Tc00.1047053509693.70	157							●		●	●		●	●	●	●	●	●			●
prolyl-tRNA synthetase, putative	Tc00.1047053503939.80	157				●			●	●		●			●			●				●
sterol 24-c-methyltransferase, putative	Tc00.1047053504191.10	157							●	●	●	●	●	●	●			●				●
hypothetical protein, conserved	Tc00.1047053508355.104	157		●		●			●			●			●			●				●
adenylate kinase, putative	Tc00.1047053506855.180	157							●	●	●	●			●		●	●				●
DNA ligase I, putative	Tc00.1047053506835.120	157				●			●	●		●			●			●				●
dihydrolipoamide dehydrogenase, putative	Tc00.1047053508933.10	157							●		●	●	●		●			●				●
elongation factor TU, putative	Tc00.1047053511277.70	157	●	●	●							●			●			●				●
serine acetyltransferase, putative	Tc00.1047053504013.40	157	●						●			●	●			●	●	●				●
DNA polymerase delta subunit 2, putative	Tc00.1047053503879.10	157		●		●			●	●	●	●			●							●
ubiquitin carboxyl-terminal hydrolase, putative	Tc00.1047053510945.10	156		●					●	●		●			●			●				●
AMP deaminase, putative	Tc00.1047053410589.10	156							●	●		●	●				●	●				●
superoxide dismutase, putative	Tc00.1047053511737.3	156							●	●	●	●	●				●					●
small GTP-binding protein Rab1, putative	Tc00.1047053503715.30	156				●			●			●			●	●		●				●
elongation initiation factor 2 alpha subunit, putative	Tc00.1047053508153.730	156		●		●						●			●			●				●
minichromosome maintenance (MCM) complex subunit, putative	Tc00.1047053504157.40	156		●		●			●			●			●			●				●
acyl-CoA dehydrogenase, mitochondrial precursor, putative	Tc00.1047053508547.30	156							●	●		●	●		●			●				●
electron-transfer-flavoprotein, alpha polypeptide, putative	Tc00.1047053503559.109	156	●	●					●			●			●			●				●
serine/threonine protein kinase, putative	Tc00.1047053511277.140	156							●			●	●		●			●				●
eukaryotic release factor 3, putative	Tc00.1047053506297.300	156		●		●			●			●			●			●				●
phosphatidylglycerophosphate synthase-like protein, putative	Tc00.1047053505071.100	156		●		●	●	●	●	●		●			●			●				●
hypothetical protein, conserved	Tc00.1047053508307.180	156					●					●	●		●			●		●	●	●
protein kinase, putative	Tc00.1047053508153.310	156							●	●	●	●	●		●		●					●
adenosine kinase, putative	Tc00.1047053509051.40	156							●	●	●	●			●			●				●
serine hydroxymethyltransferase, putative	Tc00.1047053509937.150	155							●	●	●	●	●					●				●
DNA-directed RNA polymerase, alpha subunit, putative	Tc00.1047053511293.30	155		●		●			●			●			●			●				●
mitochondrial processing peptidase alpha subunit, putative	Tc00.1047053509229.80	155							●	●		●	●		●			●				●
alpha/beta-hydrolase, putative	Tc00.1047053506593.60	155	●						●			●	●		●			●				●
phosphomevalonate kinase-like protein, putative	Tc00.1047053507913.20	155				●			●			●	●		●			●				●
calpain-like cysteine peptidase, putative	Tc00.1047053511329.10	155							●			●	●		●			●		●		●
ribosomal protein L7/L12, putative	Tc00.1047053506419.10	155	●		●	●						●			●			●				●
NADH-dependent fumarate reductase, putative	Tc00.1047053503849.60	155					●		●			●	●		●	●	●	●				●
lanosterol synthase, putative	Tc00.1047053508175.70	155				●			●		●				●	●		●				●
phosphoinositide-specific phospholipase C, putative	Tc00.1047053504149.160	155							●			●			●	●	●	●				●
60S ribosomal protein, putative	Tc00.1047053511239.140	155	●		●	●	●					●			●			●				●
histone acetyltransferase, putative	Tc00.1047053511239.150	155		●		●			●			●			●			●				●
mercaptopyruvate sulfurtransferase, putative	Tc00.1047053508173.40	154							●	●	●	●			●			●				●
lipoate-protein ligase, putative	Tc00.1047053509611.100	154	●	●			●	●	●	●		●			●			●				●
RNA editing complex protein MP18, putative	Tc00.1047053506007.20	154							●			●	●		●			●				●
DNA topoisomerase IA, putative	Tc00.1047053510121.160	154	●		●				●		●	●		●	●			●				●
electron transfer flavoprotein-ubiquinone oxidoreductase, putative	Tc00.1047053508543.140	154		●					●	●		●			●			●				●
ubiquitin hydrolase, putative	Tc00.1047053511499.50	154							●	●		●	●		●			●				●
phosphoribosylpyrophosphate synthetase, putative	Tc00.1047053507773.60	154							●	●		●	●				●	●				●
pyruvate dehydrogenase E1 component alpha subunit, putative	Tc00.1047053511261.160	154							●	●		●	●					●				●
hypothetical protein, conserved	Tc00.1047053508601.20	154	●		●	●						●			●			●				●
3-ketoacyl-CoA thiolase, putative	Tc00.1047053509463.30	154							●	●	●	●			●			●				●
RNA helicase, putative	Tc00.1047053507825.20	154							●			●	●		●			●				●
casein kinase II, alpha chain, putative	Tc00.1047053508741.320	154							●	●	●	●	●		●		●	●				●
fatty acyl CoA synthetase 2, putative	Tc00.1047053506829.110	153		●					●			●			●			●			●	●
histone deacetylase 1, putative	Tc00.1047053508637.114	153		●					●			●			●			●				●
squalene monooxygenase, putative	Tc00.1047053509589.20	153				●	●		●			●			●			●			●	●
NADH-ubiquinone oxidoreductase 20 kDa subunit, mitochondrial precursor, putative	Tc00.1047053508507.59	153		●					●			●			●			●				●
vesicle-associated membrane protein, putative	Tc00.1047053506999.150	153		●		●						●			●			●				●
small ubiquitin protein, putative	Tc00.1047053511661.50	153		●		●			●			●			●			●				●
protein kinase, putative	Tc00.1047053511289.14	153							●			●	●		●			●				●
ATP-dependent RNA helicase, putative	Tc00.1047053507601.140	153		●		●			●			●			●			●				●
succinyl-CoA ligase [GDP-forming] beta-chain, putative	Tc00.1047053507767.10	153							●	●		●	●				●	●				●
DNA-directed RNA polymerase subunit, putative	Tc00.1047053509453.40	153		●		●			●	●	●	●		●	●		●					●
heat shock protein 70 (HSP70), putative	Tc00.1047053511211.160	153		●		●						●			●			●				●
DNA ligase, putative	Tc00.1047053508799.60	153					●		●	●		●	●		●			●				●
cystathione gamma lyase, putative	Tc00.1047053510661.250	153							●	●	●	●						●				●
C-1-tetrahydrofolate synthase, cytoplasmic, putative	Tc00.1047053509509.20	152	●		●				●	●		●		●	●		●	●				●
serine/threonine protein kinase, putative	Tc00.1047053505071.30	152							●			●	●		●			●				●
peptide chain release factor 1, putative	Tc00.1047053509455.120	152	●		●				●			●			●			●				●
ATP-dependent RNA helicase, putative	Tc00.1047053510661.90	152							●			●	●		●			●				●
dual specificity protein phosphatase, putative	Tc00.1047053510731.59	152							●			●	●		●			●				●
helicase-like protein, putative	Tc00.1047053506561.10	152							●			●	●		●			●				●
dihydrolipoamide acetyltransferase precursor, putative	Tc00.1047053509717.20	152		●					●	●		●			●			●				●
polypeptide deformylase-like protein, putative	Tc00.1047053506871.100	152							●	●	●	●	●		●							●
thymidine kinase, putative	Tc00.1047053506855.260	152		●			●		●	●	●	●			●			●				●
nitroreductase, putative	Tc00.1047053506791.70	152							●		●	●	●		●			●				●
cation-transporting ATPase, putative	Tc00.1047053509611.80	152		●			●	●	●	●	●				●			●				●
cytochrome C oxidase subunit VI, putative	Tc00.1047053504069.20	152							●			●	●		●			●				●
fatty acyl CoA synthetase 2, putative	Tc00.1047053504177.20	152		●					●	●	●	●		●	●		●	●				●
glutathione peroxidase-like protein, putative	Tc00.1047053503899.110	152	●						●	●	●	●		●	●	●	●	●		●		●
phosphoglycerate mutase, putative	Tc00.1047053507771.40	151							●			●	●		●			●				●
protein kinase, putative	Tc00.1047053440099.28	151							●			●	●					●				●
mevalonate kinase, putative	Tc00.1047053509237.10	151				●			●	●		●			●			●				●
vacuolar-type proton translocating pyrophosphatase 1, putative	Tc00.1047053511385.30	151					●	●	●	●	●	●	●		●	●	●					●
nucleolar protein, putative	Tc00.1047053503773.50	151		●		●						●			●			●				●
acyl transferase-like protein, putative	Tc00.1047053507011.120	151							●			●	●		●			●				●
biotin/lipoate protein ligase, putative	Tc00.1047053509749.10	151	●			●			●			●			●			●				●
pre-mRNA splicing factor ATP-dependent RNA helicase, putative	Tc00.1047053507681.220	151		●		●			●						●			●				●
peptide methionine sulfoxide reductase, putative	Tc00.1047053509611.180	151							●	●	●	●			●			●				●
leucyl-tRNA synthetase, putative	Tc00.1047053509679.9	151							●			●	●					●				●
transcription activator, putative	Tc00.1047053509213.170	151		●					●						●			●				●
mitochondrial DNA polymerase I protein A, putative	Tc00.1047053506435.30	151	●		●				●	●	●			●	●			●				●
phosphatase-like protein, putative	Tc00.1047053508405.30	151		●		●			●			●			●			●				●
methionine aminopeptidase 2, putative	Tc00.1047053509693.50	151		●					●			●			●			●				●
protein kinase, putative	Tc00.1047053511671.80	151							●			●	●		●			●				●
calcium-translocating P-type ATPase, putative	Tc00.1047053503563.10	151							●			●	●					●				●
