# Supplementary material for: A genomic scale map of genetic diversity in Trypanosoma cruzi
Source: BMC Genomics. 2012 Dec 27;13:736. doi: 10.1186/1471-2164-13-736 (PMC3545726; doi:10.1186/1471-2164-13-736)
Supplement: Additional file 10 — Table S7. Primers and amplification products used in the SNP validation experiment. [file 1471-2164-13-736-S10.xls]

## Sheet: Additional File 10
Locus ID	Gene	Primer name	Primer sequence (5 → 3)	Product size
Tc00.1047053511003.60	Hypothetical protein	Tc-Hyp-prot(ERG10)1-Fw	ATGTCTAAAGTTGTTATCTGCGGT	702bp
		Tc-Hyp-prot(ERG10)701-Rv	GGCTTCTGTTTTGTGAAATGA
		Tc-Hyp-prot(ERG10)605-Fw	CACCTGTGGACGTCTTTGAT	584bp
		Tc-Hyp-prot(ERG10)1188-Rv	CGAGCTTAGAACGAGCACTT
Tc00.1047053511903.40	Hypothetical protein, conserved	Tc-Hyp-pr-cons(ERG13)1-Fw	ATGCGCCGGACTGTGAGG	789bp
		Tc-Hyp-pr-cons(ERG13)789-Rv	GTAGTCCCCAGGATTTTGCT
		Tc-Hyp-pr-cons(ERG13)694-Fw	TTCTCTGGACCCTACAGCAC	790bp
		Tc-Hyp-pr-cons(ERG13)1483-Rv	AGTACTCAATACCAATGTCTTGGA
Tc00.1047053509167.20 Tc00.1047053506831.40	3-hydroxy-3-methylglutaryl-CoA reductase, putative	Tc-HmgcoAr4-Fw	TGCATTGCTAAGGGAATTTT	773bp
		Tc-HmgcoAr776-Rv	ATTGAAGGAAAATGCTGCTG
		Tc-HmgcoAr548-Fw	AGGAGGCTTTTGAGTCCACA	810bp
		Tc-HmgcoAr1357-Rv	ACTTCTTCTTGCGATTCAGG
Tc00.1047053436521.9 Tc00.1047053509237.10	Mevalonate kinase, putative	Tc-Mev-kinase26-Fw	TTTTTGCATGTCATTTTGG	637bp
		Tc-Mev-kinase662-Rv	AGCGGTCTTGTAATGAGCAC
		Tc-Mev-kinase467-Fw	CACGTGCGTTAAGTGAGATG	605bp
		Tc-Mev-kinase1071-Rv	CGCAGTGTATTTCCAGACAA
Tc00.1047053508277.140 Tc00.1047053507913.20	Phosphomevalonate kinase-like protein, putative	Tc-P-mev-kinase2-Fw	TGGATACTGCTATTGCGACT	716bp
		Tc-P-mev-kinase717-Rv	GTACGCACAGGTTCCGTATG
		Tc-P-mev-kinase629-Fw	GCGTTGCTCAAGTAGCTCAT	785bp
		Tc-P-mev-kinase1413-Rv	AAGAAGTCCAGCGGCATC
Tc00.1047053507993.330 Tc00.1047053511281.4	Diphosphomevalonate decarboxylase, putative	Tc-Di-p-mevdecarb10-Fw	CTGCAAGTGACCGTGGAG	754bp
		Tc-Di-p-mevdecarb763-Rv	ATATTGCTTGCAGGTCATCC
		Tc-Di-p-mevdecarb474-Fw	GCATAAGGGGGAAAAAGAAG	653bp
		Tc-Di-p-mevdecarb1126-Rv	ACTCCCCCTCCGAGAGATA
Tc00.1047053511823.70 Tc00.1047053508323.9	Farnesyl pyrophosphate synthase, putative	Tc-Farpp4-Fw	ACCGCTTTTGCGTGTTTT	892bp
		Tc-Farpp895-Rv	CCACCAAATTCATCTCGAC
		Tc-Farpp396-Fw	TGAGGCGACGAAGGAG	878bp
		Tc-Farpp1273-Rv	TCTTACGCTTGTGGGTTTTT
Tc00.1047053507897.20 Tc00.1047053508369.20	Farnesyltransferase, putative,squalene synthase, putative	Tc-Farn-transf6-Fw	GTACATGGAGGAGTTGTACGC	725bp
		Tc-Farn-transf730-Rv	ATTCGTCCTTAAAGGCGTGA
		Tc-Farn-transf518-Fw	ACGGCCTCACACTTCTGTAT	693bp
		Tc-Farn-transf1210-Rv	TCCCAAGATATCCAACAACG
Tc00.1047053509589.20 Tc00.1047053509587.20 Tc00.1047053503999.10	Squalene monooxygenase, putative	Tc-Sqpox5-Fw	TCTGCACTTTCACTTTGCTG	775bp
		Tc-Sqpox779-Rv	ACCGTGCCATATTTTTCAGA
		Tc-Sqpox660-Fw	CGGCTCCTCAAAGTTCAA	486bp
		Tc-Sqpox1145-Rv	CGCAGTCTTGGAATGACG
		Tc-Sqpox994-Fw	CATTACCCTGCAACATTTCC	718bp
		Tc-Sqpox1711-Rv	CCACTGGTTTTCGGTGTTT
Tc00.1047053508175.70 Tc00.1047053506825.170	Lanosterol synthase, putative	Tc-oxidocyc-3-Fw	GTAATGACGGTGCTTACGAA	764bp
		Tc-oxidocyc767-Rv	CCACCAGCGACAATAAACTT
		Tc-oxidocyc688-Fw	GGACATTGGCCAAATGATTA	800bp
		Tc-oxidocyc1487-Rv	GGCCCAAGGCAAATAAAT
		Tc-oxidocyc1392-Fw	GTGGCACATCAAAAGTCTCC	743bp
		Tc-oxidocyc2134-Rv	GAATAGCGGCGTTGATTTC
		Tc-oxidocyc1999-Fw	AATTCCTCCGATGCGTTT	546bp
		Tc-oxidocyc2544-Rv	GTCTCCCGTGACAAGCTG
Tc00.1047053506297.260 Tc00.1047053510101.50	Lanosterol 14-alpha-demethylase, putative	Tc-Landemeth-atg-Fw	ATGTTTATTGAAGCCATTGTATTGG	724bp
		Tc-Landemeth723-Rv	GCCCAAAATTTTCTGGAGTT
		Tc-Landemeth608-Fw	AGATGGAAAGCAGCCTGA	494bp
		Tc-Landemeth1101-Rv	GACCTCCGCCTTTACCAT
		Tc-Landemeth730-Fw	ATTGTTGCTCGTGAGAAGGA	717bp
		Tc-Landemeth-tga-Rv	TCACGAGGCAATTTCTTCT
Tc00.1047053507969.60 Tc00.1047053507129.30	C-14 sterol reductase, putative	Tc-Stred-atg-Fw	ATGCCACGGAGCTCTAGAG	704bp
		Tc-Stred703-Rv	GGCGTAATTCGCACATAAAC
		Tc-Stred585-Fw	GACAGTGCTGCTTTCTTTGG	780bp
		Tc-Stred-tga-Rv	TCAGTACACATAAGGAATCAA
Tc00.1047053510873.10	NAD(P)- dependent steroid dehydrogenase protein, putative	Tc-NAD(P)-ster-dehyd-21-Fw	GTGAGTAGGCGAGGGAAAC	677bp
		Tc-NAD(P)-ster-dehyd697-Rv	GTGAAGCAGATGCGATTTTT
		Tc-NAD(P)-ster-dehyd620-Fw	GGCCTCGCGATAACTTATTT	597bp
		Tc-NAD(P)-ster-dehyd1216-Rv	TTGTCTTCCTTGCCTGGAT
Tc00.1047053504191.10 Tc00.1047053505683.10	Sterol 24-c-methyltransferase, putative	Tc-C-24-sterol-Met-transf40-Fw	ATGCGCAGCCGCAGGGCGG	919bp
		Tc-C-24-sterol-Met-transf958-Rv	CCTTGTGTGTGCCACTCGGT
Tc00.1047053510329.90	C-8 sterol isomerase, putative	Tc-C-8-sterol-isom7-Fw	CTGCTTATTGCCGTCGTC	647bp
		Tc-C-8-sterol-isom653-Rv	ATTTTACCCTGAATGAGGTTTTG
Tc00.1047053473111.10 Tc00.1047053507853.10	Lathosterol oxidase, putative	Tc-Lathosterol-oxi3-Fw	GGACGTGGCGTTTGATTTAT	832bp
		Tc-Lathosterol-oxi834-Rv	TCCCATCTTCTTCGTTGACT
Tc00.1047053511339.20 Tc00.1047053509235.20	C-5 sterol desaturase, putative	Tc-C-5-sterol-desat38-Fw	CACGTCTTGTGGAGGACAC	784bp
		Tc-C-5-sterol-desat821-Rv	GACACCTTCGGAGCACTCT
Tc00.1047053408799.19 Tc00.1047053510431.10 Tc00.1047053506883.9	Isopentenyl-diphosphate delta- isomerase, putative	Tc-IPP-isom(IDI1)2-Fw	TGACTCAGGGATCTGGTTTT	623bp
		Tc-IPP-isom(IDI1)624-Rv	CTCTATTCCATGGCCAACAC
		Tc-IPP-isom(IDI1)472-Fw	GCGGATGGACTTTTTATTCA	599bp
		Tc-IPP-isom(IDI1)1070-Rv	TAAAGCGACGAGGACACG
Tc00.1047053508805.80	Short chain dehydrogenase, putative	Tc-ScDehyd(ERG27)1-Fw	ATGTCGTCGAAGCGTGTG	786bp
		Tc-ScDehyd(ERG27)786-Rv	AGGAGATCATTGAAGCCAAA
Tc00.1047053506945.30	CAS/CSE/importin domain prot	Tc-CAS importin-Fw	GCTATGTTTCGCGCTGCT	992bp
		Tc-CAS importin-RV	AAGTGAAAGGGCGGAGAAC
Tc00.1047053510525.10	Protein Kinase	Tc-Protkse14syn-Fw	TTTGAAACCGTCGGTACAGG	987bp
		Tc-Protkse14syn-Rv	CCTTCCTTGATTGACCCATT	987bp
Tc00.1047053508723.59	Hypotetical Protein	Tc-Hyprot8syn-Fw	TGAAGTTTAGGCTGCGGTTG	770bp
		Tc-Hyprot8syn-Rv	TCTCTGCCTCTTCCAACACA	987bp
Tc00.1047053506025.50	Vacuolar ATP synthase subunit B, putative	Tc-VacATPsynth24syn-Fw	GTGAATATCGAATTAGCCGATG	996bp
		Tc-VacATPsynth24syn-Rv	CCTCACCAATGGCATTCTTC
Tc00.1047053506491.10	Protein Kinase	Tc-Protkse11syn-Fw	CAGGCTTGATCGTCTTTTGG	997bp
		Tc-Protkse11syn-Rv	ATCCAATTGTTGCAGCATCC
Tc00.1047053504159.40	Aquaporin-like Protein	Tc-AqporinProt14syn-Fw	ATCCTACTTGGCACGCAAAC	751bp
		Tc-AqporinProt14syn-Rv	GATTCTCCTCCTCCGTCTCC
Tc00.1047053509979.14	Peroxisomal Membrane Protein 4	Tc-Pexsmlmbprt8syn-Fw	CCTGTTTCCACCTCAGATGC	638bp
		Tc-Pexsmlmbprt8syn-Rv	CACGCAGAGGAGATCGTACC
Tc00.1047053503899.90	Asparagine Synthetase A	Tc-AsnsynhseA14syn-Fw	TGAAACAGGTGTTCAGCAGTG	978bp
		Tc-AsnsynhseA14syn-Rv	TAATTCTGGCGCATTTCCTT
Tc00.1047053509215.16	N-acetylglucosaminyl-phosphatidylinositol-byosynt. protein	Tc-Nagpibp14syn-Fw	GCGGTGTACGCTATTTTACCA	975bp
		Tc-Nagpibp14syn-Rv	GTGCGTTCTGCTACCCAATC
Tc00.1047053509053.60	Hypotetical Protein	Tc-High_dn/ds1-Fw	CGGTACACATCACACACAGA	542bp
		Tc-High_dn/ds1-Rv	TTTCTACTTTGTGGGCTCTC	bp
Tc00.1047053510877.190	Hypotetical Protein	Tc-High_dn/ds2-Fw1	ATAAGTCATGTTGTCTCTGG	782bp
		Tc-High_dn/ds2-Rv1	CACTTATCCCTTCCCTTAT	bp
		Tc-High_dn/ds2-Rv2	CACCCTTCTTCATAGGAC	95bp
		Tc-High_dn/ds2-Fw2	CTCAATACGTTGATGTCG	bp
Tc00.1047053510729.60	Hypotetical Protein	Tc-High_dn/ds3-Fw1	TACTTGAAGCGGTTTTTGC	703bp
		Tc-High_dn/ds3-Rv1	GTTTCTTCATACAGCCAGT	bp
		Tc-High_dn/ds3-Rv2	GTTTTCCCAGCGATTCAT	45bp
		Tc-High_dn/ds3-Fw2	TATTGACCCGAAAAGTGAG	bp
Tc00.1047053509967.50	Hypotetical Protein	Tc-High_dn/ds4-Fw1	GAAGTACATAGGTGTGGATG	750bp
		Tc-High_dn/ds4-Rv1	ACTTTGTCATGGTGACTG	bp
		Tc-High_dn/ds4-Rv2	GTTTGAAACACGAACAGAC	414bp
		Tc-High_dn/ds4-Fw2	CCAAATTGGCCTTGAAAC	bp
Tc00.1047053509179.70	Hypotetical Protein	Tc-High_dn/ds5-Fw1	ACGATTGATCGTAGTGTCT	747bp
		Tc-High_dn/ds5-Rv1	CACCCACATAACAAATCAAC	bp
		Tc-High_dn/ds5-Rv2	GCACCATTGAACTCTAATAC	81bp
		Tc-High_dn/ds5-Fw2	TCTACGACTACGATGAGGT	bp
Tc00.1047053510663.10	Hypotetical Protein	Tc-High_dn/ds6-Fw	TCAATGGCCGGAGAGAGT	422bp
		Tc-High_dn/ds6-Rv	GACACCGTCAAATAAAACAC	bp
Tc00.1047053506943.27	Hypotetical Protein	Tc-High_dn/ds7-Fw	CGGCTTCGACAATAATTC	486bp
		Tc-High_dn/ds7-Rv	GATAGGCCGTGCGTCATT	bp
Tc00.1047053503835.10	Hypotetical Protein	Tc-High_dn/ds8-Fw	ACAAATAGGAGGTGTTGC	584bp
		Tc-High_dn/ds8-Rv	CTGACGTCACAATCACTT	bp
Tc00.1047053509205.40	Hypotetical Protein	Tc-High_dn/ds9-Fw1	GTGAGAAGAGGAGAGAGG	1336bp
		Tc-High_dn/ds9-Rv1	GCTTATTGCAGTCCCATC	bp
		Tc-High_dn/ds9-Rv2	GGCAGATGACTTACACCT	44bp
		Tc-High_dn/ds9-Fw2	GCGGCGAAGAAGAGATGT	bp
Tc00.1047053506779.70	Hypotetical Protein	Tc-High_dn/ds10-Fw	AAGAAGAGAGGGAGTTTTAG	590bp
		Tc-High_dn/ds10-Rv	GTACATGCCTTCTAAATGGT	bp
Tc00.1047053510611.60	Nitroreductase	Tc-Nitrdtse-Fw1	GTAGTTAGAAGGGAGTGGTT	988bp
		Tc-Nitrdtse-Rv1	TCTTTCAATGCGCGTTTC	bp
		Tc-Nitrdtse-Rv2	CACCAGCGAACACAACTG	102bp
		Tc-Nitrdtse-Fw2	GTGGCTGTTGTCATACAC	bp
Tc00.1047053504045.60	Thermostable carboxypeptidase 1, putative	Tc-Metallocarboxypepdse2-Fw	AAAGGAGCTGGTGGCATT	384bp
		Tc-Metallocarboxypepdse2-Rv	CGTTTCAAAACGCGACTC	bp
		MCAR2_ATG_Fw	GGATTCATGGAGGCATACAAGAAGCTTG	1524bp
		MCAR2_TAA_Rv	GAATTCTTAACCCAAGTTGTCACGATAACG	bp
Tc00.1047053504153.160	Carboxypeptidase, putative	MCAR1_ATG_Fw	GGATTCATGAAGCCGTATAAAGAGCTG	1524bp
		MCAR1_TAA_Rv	GAATTCTTATCCCCTATCGCTGCGAT	bp
Tc00.1047053507011.269	6-phosphogluconate dehydrogenase, decarboxylating, putative	Tc-6PhosphoglucDehydrgse-Fw	CCATAACGCTGGGGAGTA	249bp
		Tc-6PhosphoglucDehydrgse-Rv	CTGCGCAGACCATAGACC	bp
		6PGDH_Fw	AACTTTAAGTGCTAGCATGGACGTTGGCATT	1434bp
		6PGDH_Rv	AAATTCCCGAGTCGACCTCACTGTAGCTCCGGCC	bp
Tc00.1047053511481.40	N-acetylglucosaminyl-phosphatidylinositol deacetylase, putative	Nagpid_UTR_Fw	CCCAAAGTGGYGTTTTATGTC	877bp
		Nagpid_UTR_Rv	CAACTTCAATGCTCGCCCGG	bp
Tc00.1047053507011.200	Dihydroxyacetone kinase 1-like, putative	Tc-Dihyroxyacetkinase-Fw	AGCTGCACTGAAGGGTGA	973bp
		Tc-Dihyroxyacetkinase-Rv	CACTACCAGCCCTCAACG	bp
		Dak_Nter_Bam	GGATCCATGGTGACGACTAAG	1775bp
		Dak_Cter_Eco	GAATTCYTACAATTTACCCCCTGACAGAACTG	bp
Tc00.1047053511283.90	N-myristoyl transferase, putative	Tc-N-myristoyl transferase-Fw	AAGAGTCAGGCGGAGGAG	359bp
		Tc-N-myristoyl transferase-Rv	TGGTTCCATTGGTCGAAG	bp
		NMT_ATG_Fw	ATGGCAGAAGAGGGTTC	1358bp
		NMT_TAG_Rv	CTATAGCATGAACAATCCC	bp
Tc00.1047053506989.180	U3MPP10	Tc-U3MPP10_1564_L5	CCAAAGCCGATACAAGAGGA	253bp
		Tc-U3MPP10_1817_L3	CGTTTTTCCTTGCGATCACT	bp
Tc00.1047053506743.120	Histone Acetyl Transferase	Tc-HisAcett_1717_L5	AAGAGGATTGCCGTCATCAG	219bp
		Tc-HisAcett_1963_L3	TGGTATTCTGCTCCACCTCC	bp
Tc00.1047053508153.500	Helicase	Tc-Helicase_2354_L5	AAAAGGAGGAACAGATGCGA	334bp
		Tc-Helicase_2688_L3	CTCATCGCTGGAGAGGGTAG	bp
Ackermann AA, Panunzi LG, Cosentino RO, Sanchez DO, and Agüero F.
Additional File 10 – List of primers used in the paper
